# Supplementary material for: The Signature Amino Acid Residue Serine 31 of HIV-1C Tat Potentiates an Activated Phenotype in Endothelial Cells
Source: Front Immunol. 2020 Sep 25;11:529614. doi: 10.3389/fimmu.2020.529614 (PMC7546421; doi:10.3389/fimmu.2020.529614)
Supplement: Supplementary file 1 [file Table_1.xlsx]

## Sheet: CS-tat_Vs_EV
id	Gene_Name	baseMean_Control	baseMean_Wild	foldChange	log2FoldChange	pval	padj	Expression	Full_name_from_nomenclature_authority	GO	INTERPRO	KEGG_PATHWAY
TCONS_00052662	AGPAT1	287.385	323.319	1.12504	0.17	0.56	1	BaseLine	1-acylglycerol-3-phosphate O-acyltransferase 1	GO:0001819 ; GO:0001961 ; GO:0003841 ; GO:0005783 ; GO:0005789 ; GO:0006112 ; GO:0006644 ; GO:0006654 ; GO:0006654 ; GO:0016020 ; GO:0016021 ; GO:0016024 ; GO:0019432 ; GO:0031325 ; GO:0044255 ; GO:0044281 ; GO:0046474 ;	IPR002123:Phospholipid/glycerol acyltransferase,IPR004552:1-acyl-sn-glycerol-3-phosphate acyltransferase,	hsa00561:Glycerolipid metabolism,hsa00564:Glycerophospholipid metabolism,hsa00565:Ether lipid metabolism,
TCONS_00052661	AGPAT1	626.469	585.624	0.934801	-0.1	0.63	1	BaseLine	1-acylglycerol-3-phosphate O-acyltransferase 1	GO:0001819 ; GO:0001961 ; GO:0003841 ; GO:0005783 ; GO:0005789 ; GO:0006112 ; GO:0006644 ; GO:0006654 ; GO:0006654 ; GO:0016020 ; GO:0016021 ; GO:0016024 ; GO:0019432 ; GO:0031325 ; GO:0044255 ; GO:0044281 ; GO:0046474 ;	IPR002123:Phospholipid/glycerol acyltransferase,IPR004552:1-acyl-sn-glycerol-3-phosphate acyltransferase,	hsa00561:Glycerolipid metabolism,hsa00564:Glycerophospholipid metabolism,hsa00565:Ether lipid metabolism,
TCONS_00054366	AGPAT1	1.41299	1.57016	1.11124	0.15	1	1	BaseLine	1-acylglycerol-3-phosphate O-acyltransferase 1	GO:0001819 ; GO:0001961 ; GO:0003841 ; GO:0005783 ; GO:0005789 ; GO:0006112 ; GO:0006644 ; GO:0006654 ; GO:0006654 ; GO:0016020 ; GO:0016021 ; GO:0016024 ; GO:0019432 ; GO:0031325 ; GO:0044255 ; GO:0044281 ; GO:0046474 ;	IPR002123:Phospholipid/glycerol acyltransferase,IPR004552:1-acyl-sn-glycerol-3-phosphate acyltransferase,	hsa00561:Glycerolipid metabolism,hsa00564:Glycerophospholipid metabolism,hsa00565:Ether lipid metabolism,
TCONS_00055415	AGPAT1	1.41299	1.57016	1.11124	0.15	1	1	BaseLine	1-acylglycerol-3-phosphate O-acyltransferase 1	GO:0001819 ; GO:0001961 ; GO:0003841 ; GO:0005783 ; GO:0005789 ; GO:0006112 ; GO:0006644 ; GO:0006654 ; GO:0006654 ; GO:0016020 ; GO:0016021 ; GO:0016024 ; GO:0019432 ; GO:0031325 ; GO:0044255 ; GO:0044281 ; GO:0046474 ;	IPR002123:Phospholipid/glycerol acyltransferase,IPR004552:1-acyl-sn-glycerol-3-phosphate acyltransferase,	hsa00561:Glycerolipid metabolism,hsa00564:Glycerophospholipid metabolism,hsa00565:Ether lipid metabolism,
TCONS_00055797	AGPAT1	1.41299	1.57016	1.11124	0.15	1	1	BaseLine	1-acylglycerol-3-phosphate O-acyltransferase 1	GO:0001819 ; GO:0001961 ; GO:0003841 ; GO:0005783 ; GO:0005789 ; GO:0006112 ; GO:0006644 ; GO:0006654 ; GO:0006654 ; GO:0016020 ; GO:0016021 ; GO:0016024 ; GO:0019432 ; GO:0031325 ; GO:0044255 ; GO:0044281 ; GO:0046474 ;	IPR002123:Phospholipid/glycerol acyltransferase,IPR004552:1-acyl-sn-glycerol-3-phosphate acyltransferase,	hsa00561:Glycerolipid metabolism,hsa00564:Glycerophospholipid metabolism,hsa00565:Ether lipid metabolism,
TCONS_00054367	AGPAT1	0	0.523387	-	NA	1	1	Wild_Specific	1-acylglycerol-3-phosphate O-acyltransferase 1	GO:0001819 ; GO:0001961 ; GO:0003841 ; GO:0005783 ; GO:0005789 ; GO:0006112 ; GO:0006644 ; GO:0006654 ; GO:0006654 ; GO:0016020 ; GO:0016021 ; GO:0016024 ; GO:0019432 ; GO:0031325 ; GO:0044255 ; GO:0044281 ; GO:0046474 ;	IPR002123:Phospholipid/glycerol acyltransferase,IPR004552:1-acyl-sn-glycerol-3-phosphate acyltransferase,	hsa00561:Glycerolipid metabolism,hsa00564:Glycerophospholipid metabolism,hsa00565:Ether lipid metabolism,
TCONS_00055416	AGPAT1	0	0.523387	-	NA	1	1	Wild_Specific	1-acylglycerol-3-phosphate O-acyltransferase 1	GO:0001819 ; GO:0001961 ; GO:0003841 ; GO:0005783 ; GO:0005789 ; GO:0006112 ; GO:0006644 ; GO:0006654 ; GO:0006654 ; GO:0016020 ; GO:0016021 ; GO:0016024 ; GO:0019432 ; GO:0031325 ; GO:0044255 ; GO:0044281 ; GO:0046474 ;	IPR002123:Phospholipid/glycerol acyltransferase,IPR004552:1-acyl-sn-glycerol-3-phosphate acyltransferase,	hsa00561:Glycerolipid metabolism,hsa00564:Glycerophospholipid metabolism,hsa00565:Ether lipid metabolism,
TCONS_00055798	AGPAT1	0	0.523387	-	NA	1	1	Wild_Specific	1-acylglycerol-3-phosphate O-acyltransferase 1	GO:0001819 ; GO:0001961 ; GO:0003841 ; GO:0005783 ; GO:0005789 ; GO:0006112 ; GO:0006644 ; GO:0006654 ; GO:0006654 ; GO:0016020 ; GO:0016021 ; GO:0016024 ; GO:0019432 ; GO:0031325 ; GO:0044255 ; GO:0044281 ; GO:0046474 ;	IPR002123:Phospholipid/glycerol acyltransferase,IPR004552:1-acyl-sn-glycerol-3-phosphate acyltransferase,	hsa00561:Glycerolipid metabolism,hsa00564:Glycerophospholipid metabolism,hsa00565:Ether lipid metabolism,
TCONS_00064039	AGPAT2	221.353	242.211	1.09423	0.13	0.76	1	BaseLine	1-acylglycerol-3-phosphate O-acyltransferase 2	GO:0001819 ; GO:0001961 ; GO:0003841 ; GO:0003841 ; GO:0005783 ; GO:0005789 ; GO:0006644 ; GO:0006644 ; GO:0006654 ; GO:0006654 ; GO:0008544 ; GO:0016021 ; GO:0016024 ; GO:0019432 ; GO:0044255 ; GO:0044281 ; GO:0046474 ;	IPR002123:Phospholipid/glycerol acyltransferase,IPR004552:1-acyl-sn-glycerol-3-phosphate acyltransferase,	hsa00561:Glycerolipid metabolism,hsa00564:Glycerophospholipid metabolism,hsa00565:Ether lipid metabolism,
TCONS_00064037	AGPAT2	18.4622	15.0862	0.817137	-0.29	0.89	1	BaseLine	1-acylglycerol-3-phosphate O-acyltransferase 2	GO:0001819 ; GO:0001961 ; GO:0003841 ; GO:0003841 ; GO:0005783 ; GO:0005789 ; GO:0006644 ; GO:0006644 ; GO:0006654 ; GO:0006654 ; GO:0008544 ; GO:0016021 ; GO:0016024 ; GO:0019432 ; GO:0044255 ; GO:0044281 ; GO:0046474 ;	IPR002123:Phospholipid/glycerol acyltransferase,IPR004552:1-acyl-sn-glycerol-3-phosphate acyltransferase,	hsa00561:Glycerolipid metabolism,hsa00564:Glycerophospholipid metabolism,hsa00565:Ether lipid metabolism,
TCONS_00064038	AGPAT2	0	0.523387	-	NA	1	1	Wild_Specific	1-acylglycerol-3-phosphate O-acyltransferase 2	GO:0001819 ; GO:0001961 ; GO:0003841 ; GO:0003841 ; GO:0005783 ; GO:0005789 ; GO:0006644 ; GO:0006644 ; GO:0006654 ; GO:0006654 ; GO:0008544 ; GO:0016021 ; GO:0016024 ; GO:0019432 ; GO:0044255 ; GO:0044281 ; GO:0046474 ;	IPR002123:Phospholipid/glycerol acyltransferase,IPR004552:1-acyl-sn-glycerol-3-phosphate acyltransferase,	hsa00561:Glycerolipid metabolism,hsa00564:Glycerophospholipid metabolism,hsa00565:Ether lipid metabolism,
TCONS_00039805	AGPAT3	57.5833	0.523387	0.00908921	-6.78	0	1	DownRegulated	1-acylglycerol-3-phosphate O-acyltransferase 3	GO:0003841 ; GO:0005635 ; GO:0005783 ; GO:0005789 ; GO:0005886 ; GO:0006644 ; GO:0006654 ; GO:0008654 ; GO:0016020 ; GO:0016021 ; GO:0016024 ; GO:0019432 ; GO:0044255 ; GO:0044281 ; GO:0046474 ;	IPR002123:Phospholipid/glycerol acyltransferase,	hsa00561:Glycerolipid metabolism,hsa00564:Glycerophospholipid metabolism,hsa00565:Ether lipid metabolism,
TCONS_00039801	AGPAT3	0	45.0113	-	NA	0	1	Wild_Specific	1-acylglycerol-3-phosphate O-acyltransferase 3	GO:0003841 ; GO:0005635 ; GO:0005783 ; GO:0005789 ; GO:0005886 ; GO:0006644 ; GO:0006654 ; GO:0008654 ; GO:0016020 ; GO:0016021 ; GO:0016024 ; GO:0019432 ; GO:0044255 ; GO:0044281 ; GO:0046474 ;	IPR002123:Phospholipid/glycerol acyltransferase,	hsa00561:Glycerolipid metabolism,hsa00564:Glycerophospholipid metabolism,hsa00565:Ether lipid metabolism,
TCONS_00039802	AGPAT3	35.7957	74.6419	2.08522	1.06	0.3	1	BaseLine	1-acylglycerol-3-phosphate O-acyltransferase 3	GO:0003841 ; GO:0005635 ; GO:0005783 ; GO:0005789 ; GO:0005886 ; GO:0006644 ; GO:0006654 ; GO:0008654 ; GO:0016020 ; GO:0016021 ; GO:0016024 ; GO:0019432 ; GO:0044255 ; GO:0044281 ; GO:0046474 ;	IPR002123:Phospholipid/glycerol acyltransferase,	hsa00561:Glycerolipid metabolism,hsa00564:Glycerophospholipid metabolism,hsa00565:Ether lipid metabolism,
TCONS_00039803	AGPAT3	22.1368	11.5145	0.520153	-0.94	0.57	1	BaseLine	1-acylglycerol-3-phosphate O-acyltransferase 3	GO:0003841 ; GO:0005635 ; GO:0005783 ; GO:0005789 ; GO:0005886 ; GO:0006644 ; GO:0006654 ; GO:0008654 ; GO:0016020 ; GO:0016021 ; GO:0016024 ; GO:0019432 ; GO:0044255 ; GO:0044281 ; GO:0046474 ;	IPR002123:Phospholipid/glycerol acyltransferase,	hsa00561:Glycerolipid metabolism,hsa00564:Glycerophospholipid metabolism,hsa00565:Ether lipid metabolism,
TCONS_00039804	AGPAT3	36.1479	22.6608	0.626892	-0.67	0.67	1	BaseLine	1-acylglycerol-3-phosphate O-acyltransferase 3	GO:0003841 ; GO:0005635 ; GO:0005783 ; GO:0005789 ; GO:0005886 ; GO:0006644 ; GO:0006654 ; GO:0008654 ; GO:0016020 ; GO:0016021 ; GO:0016024 ; GO:0019432 ; GO:0044255 ; GO:0044281 ; GO:0046474 ;	IPR002123:Phospholipid/glycerol acyltransferase,	hsa00561:Glycerolipid metabolism,hsa00564:Glycerophospholipid metabolism,hsa00565:Ether lipid metabolism,
TCONS_00053735	AGPAT4	39.2759	3.3047	0.0841408	-3.57	0.06	1	BaseLine	1-acylglycerol-3-phosphate O-acyltransferase 4	GO:0003841 ; GO:0005789 ; GO:0006644 ; GO:0006654 ; GO:0008654 ; GO:0016021 ; GO:0016024 ; GO:0019432 ; GO:0044255 ; GO:0044281 ; GO:0046474 ;	IPR002123:Phospholipid/glycerol acyltransferase,	hsa00561:Glycerolipid metabolism,hsa00564:Glycerophospholipid metabolism,hsa00565:Ether lipid metabolism,
TCONS_00053734	AGPAT4	15.9382	30.7365	1.92847	0.95	0.55	1	BaseLine	1-acylglycerol-3-phosphate O-acyltransferase 4	GO:0003841 ; GO:0005789 ; GO:0006644 ; GO:0006654 ; GO:0008654 ; GO:0016021 ; GO:0016024 ; GO:0019432 ; GO:0044255 ; GO:0044281 ; GO:0046474 ;	IPR002123:Phospholipid/glycerol acyltransferase,	hsa00561:Glycerolipid metabolism,hsa00564:Glycerophospholipid metabolism,hsa00565:Ether lipid metabolism,
TCONS_00053736	AGPAT4	33.0991	38.9476	1.1767	0.23	0.88	1	BaseLine	1-acylglycerol-3-phosphate O-acyltransferase 4	GO:0003841 ; GO:0005789 ; GO:0006644 ; GO:0006654 ; GO:0008654 ; GO:0016021 ; GO:0016024 ; GO:0019432 ; GO:0044255 ; GO:0044281 ; GO:0046474 ;	IPR002123:Phospholipid/glycerol acyltransferase,	hsa00561:Glycerolipid metabolism,hsa00564:Glycerophospholipid metabolism,hsa00565:Ether lipid metabolism,
TCONS_00059335	AGPAT5	58.1193	80.6963	1.38846	0.47	0.59	0.99	BaseLine	1-acylglycerol-3-phosphate O-acyltransferase 5	GO:0003841 ; GO:0005635 ; GO:0005739 ; GO:0005741 ; GO:0005789 ; GO:0006644 ; GO:0006654 ; GO:0008654 ; GO:0016021 ; GO:0016024 ; GO:0019432 ; GO:0044255 ; GO:0044281 ; GO:0046474 ;	IPR002123:Phospholipid/glycerol acyltransferase,	---NA---
TCONS_00059331	AGPAT5	21.9318	70.3417	3.2073	1.68	0.12	1	BaseLine	1-acylglycerol-3-phosphate O-acyltransferase 5	GO:0003841 ; GO:0005635 ; GO:0005739 ; GO:0005741 ; GO:0005789 ; GO:0006644 ; GO:0006654 ; GO:0008654 ; GO:0016021 ; GO:0016024 ; GO:0019432 ; GO:0044255 ; GO:0044281 ; GO:0046474 ;	IPR002123:Phospholipid/glycerol acyltransferase,	---NA---
TCONS_00059332	AGPAT5	530.505	480.216	0.905205	-0.14	0.56	1	BaseLine	1-acylglycerol-3-phosphate O-acyltransferase 5	GO:0003841 ; GO:0005635 ; GO:0005739 ; GO:0005741 ; GO:0005789 ; GO:0006644 ; GO:0006654 ; GO:0008654 ; GO:0016021 ; GO:0016024 ; GO:0019432 ; GO:0044255 ; GO:0044281 ; GO:0046474 ;	IPR002123:Phospholipid/glycerol acyltransferase,	---NA---
TCONS_00059333	AGPAT5	73.3312	62.9406	0.858305	-0.22	0.78	1	BaseLine	1-acylglycerol-3-phosphate O-acyltransferase 5	GO:0003841 ; GO:0005635 ; GO:0005739 ; GO:0005741 ; GO:0005789 ; GO:0006644 ; GO:0006654 ; GO:0008654 ; GO:0016021 ; GO:0016024 ; GO:0019432 ; GO:0044255 ; GO:0044281 ; GO:0046474 ;	IPR002123:Phospholipid/glycerol acyltransferase,	---NA---
TCONS_00057474	BPGM	7.06494	2.3605	0.334115	-1.58	0.64	1	BaseLine	2,3-bisphosphoglycerate mutase	GO:0004082 ; GO:0004083 ; GO:0004619 ; GO:0005975 ; GO:0006096 ; GO:0007585 ; GO:0016311 ; GO:0048821 ;	IPR001345:Phosphoglycerate/bisphosphoglycerate mutase,IPR005952:Phosphoglycerate mutase 1,IPR013078:Phosphoglycerate mutase,	hsa00010:Glycolysis / Gluconeogenesis,
TCONS_00057473	BPGM	157.276	160.109	1.01801	0.03	0.98	1	BaseLine	2,3-bisphosphoglycerate mutase	GO:0004082 ; GO:0004083 ; GO:0004619 ; GO:0005975 ; GO:0006096 ; GO:0007585 ; GO:0016311 ; GO:0048821 ;	IPR001345:Phosphoglycerate/bisphosphoglycerate mutase,IPR005952:Phosphoglycerate mutase 1,IPR013078:Phosphoglycerate mutase,	hsa00010:Glycolysis / Gluconeogenesis,
TCONS_00025372	CNP	80.7195	122.29	1.515	0.6	0.36	1	BaseLine	2',3'-cyclic nucleotide 3' phosphodiesterase	GO:0000226 ; GO:0003723 ; GO:0004113 ; GO:0005615 ; GO:0005634 ; GO:0005730 ; GO:0005737 ; GO:0005741 ; GO:0005743 ; GO:0005874 ; GO:0005886 ; GO:0005902 ; GO:0007268 ; GO:0007409 ; GO:0007568 ; GO:0008344 ; GO:0009214 ; GO:0009636 ; GO:0016020 ; GO:0021762 ; GO:0030551 ; GO:0031143 ; GO:0032496 ; GO:0035748 ; GO:0035749 ; GO:0042470 ; GO:0046902 ; GO:0048471 ; GO:0070062 ;	IPR008431:Cyclic nucleotide phosphodiesterase,	---NA---
TCONS_00025370	CNP	1187.64	1287.45	1.08404	0.12	0.43	1	BaseLine	2',3'-cyclic nucleotide 3' phosphodiesterase	GO:0000226 ; GO:0003723 ; GO:0004113 ; GO:0005615 ; GO:0005634 ; GO:0005730 ; GO:0005737 ; GO:0005741 ; GO:0005743 ; GO:0005874 ; GO:0005886 ; GO:0005902 ; GO:0007268 ; GO:0007409 ; GO:0007568 ; GO:0008344 ; GO:0009214 ; GO:0009636 ; GO:0016020 ; GO:0021762 ; GO:0030551 ; GO:0031143 ; GO:0032496 ; GO:0035748 ; GO:0035749 ; GO:0042470 ; GO:0046902 ; GO:0048471 ; GO:0070062 ;	IPR008431:Cyclic nucleotide phosphodiesterase,	---NA---
TCONS_00025371	CNP	95.0402	93.6482	0.985354	-0.02	0.99	1	BaseLine	2',3'-cyclic nucleotide 3' phosphodiesterase	GO:0000226 ; GO:0003723 ; GO:0004113 ; GO:0005615 ; GO:0005634 ; GO:0005730 ; GO:0005737 ; GO:0005741 ; GO:0005743 ; GO:0005874 ; GO:0005886 ; GO:0005902 ; GO:0007268 ; GO:0007409 ; GO:0007568 ; GO:0008344 ; GO:0009214 ; GO:0009636 ; GO:0016020 ; GO:0021762 ; GO:0030551 ; GO:0031143 ; GO:0032496 ; GO:0035748 ; GO:0035749 ; GO:0042470 ; GO:0046902 ; GO:0048471 ; GO:0070062 ;	IPR008431:Cyclic nucleotide phosphodiesterase,	---NA---
TCONS_00059982	DECR1	214.885	240.857	1.12086	0.16	0.69	1	BaseLine	2,4-dienoyl CoA reductase 1, mitochondrial	GO:0005634 ; GO:0005730 ; GO:0005737 ; GO:0005739 ; GO:0005739 ; GO:0005759 ; GO:0006635 ; GO:0006635 ; GO:0008670 ; GO:0016651 ; GO:0044255 ; GO:0044281 ; GO:0051289 ; GO:0070062 ; GO:0070402 ;	IPR002198:Short-chain dehydrogenase/reductase SDR,IPR002347:Glucose/ribitol dehydrogenase,IPR016040:NAD(P)-binding domain,	---NA---
TCONS_00059983	DECR1	158.261	180.265	1.13903	0.19	0.73	1	BaseLine	2,4-dienoyl CoA reductase 1, mitochondrial	GO:0005634 ; GO:0005730 ; GO:0005737 ; GO:0005739 ; GO:0005739 ; GO:0005759 ; GO:0006635 ; GO:0006635 ; GO:0008670 ; GO:0016651 ; GO:0044255 ; GO:0044281 ; GO:0051289 ; GO:0070062 ; GO:0070402 ;	IPR002198:Short-chain dehydrogenase/reductase SDR,IPR002347:Glucose/ribitol dehydrogenase,IPR016040:NAD(P)-binding domain,	---NA---
TCONS_00021826	DECR2	32.5525	20.854	0.640625	-0.64	0.67	1	BaseLine	2,4-dienoyl CoA reductase 2, peroxisomal	GO:0005102 ; GO:0005778 ; GO:0006636 ; GO:0008670 ; GO:0019166 ; GO:0055114 ;	IPR002198:Short-chain dehydrogenase/reductase SDR,IPR002347:Glucose/ribitol dehydrogenase,IPR016040:NAD(P)-binding domain,	---NA---
TCONS_00021828	DECR2	70.9331	79.1669	1.11608	0.16	0.85	1	BaseLine	2,4-dienoyl CoA reductase 2, peroxisomal	GO:0005102 ; GO:0005778 ; GO:0006636 ; GO:0008670 ; GO:0019166 ; GO:0055114 ;	IPR002198:Short-chain dehydrogenase/reductase SDR,IPR002347:Glucose/ribitol dehydrogenase,IPR016040:NAD(P)-binding domain,	---NA---
TCONS_00021827	DECR2	237.237	237.737	1.00211	0	1	1	BaseLine	2,4-dienoyl CoA reductase 2, peroxisomal	GO:0005102 ; GO:0005778 ; GO:0006636 ; GO:0008670 ; GO:0019166 ; GO:0055114 ;	IPR002198:Short-chain dehydrogenase/reductase SDR,IPR002347:Glucose/ribitol dehydrogenase,IPR016040:NAD(P)-binding domain,	---NA---
TCONS_00014281	OAS1	0	3.3047	-	NA	0.35	1	Wild_Specific	2'-5'-oligoadenylate synthetase 1, 40/46kDa	GO:0001730 ; GO:0003725 ; GO:0005515 ; GO:0005524 ; GO:0005576 ; GO:0005634 ; GO:0005634 ; GO:0005737 ; GO:0005739 ; GO:0005783 ; GO:0005829 ; GO:0006006 ; GO:0006164 ; GO:0008270 ; GO:0009615 ; GO:0019221 ; GO:0035457 ; GO:0042593 ; GO:0045071 ; GO:0046872 ; GO:0051259 ; GO:0051607 ; GO:0051607 ; GO:0060333 ; GO:0060337 ; GO:0060700 ;	IPR006116:2-5-oligoadenylate synthetase, ubiquitin-like region,IPR006117:2-5-oligoadenylate synthetase, conserved site,IPR018952:2'-5'-oligoadenylate synthetase 1, domain 2/C-terminal,	---NA---
TCONS_00014280	OAS1	2.82597	6.5476	2.31694	1.21	0.74	1	BaseLine	2'-5'-oligoadenylate synthetase 1, 40/46kDa	GO:0001730 ; GO:0003725 ; GO:0005515 ; GO:0005524 ; GO:0005576 ; GO:0005634 ; GO:0005634 ; GO:0005737 ; GO:0005739 ; GO:0005783 ; GO:0005829 ; GO:0006006 ; GO:0006164 ; GO:0008270 ; GO:0009615 ; GO:0019221 ; GO:0035457 ; GO:0042593 ; GO:0045071 ; GO:0046872 ; GO:0051259 ; GO:0051607 ; GO:0051607 ; GO:0060333 ; GO:0060337 ; GO:0060700 ;	IPR006116:2-5-oligoadenylate synthetase, ubiquitin-like region,IPR006117:2-5-oligoadenylate synthetase, conserved site,IPR018952:2'-5'-oligoadenylate synthetase 1, domain 2/C-terminal,	---NA---
TCONS_00014279	OAS1	7.83792	4.08452	0.521123	-0.94	0.75	1	BaseLine	2'-5'-oligoadenylate synthetase 1, 40/46kDa	GO:0001730 ; GO:0003725 ; GO:0005515 ; GO:0005524 ; GO:0005576 ; GO:0005634 ; GO:0005634 ; GO:0005737 ; GO:0005739 ; GO:0005783 ; GO:0005829 ; GO:0006006 ; GO:0006164 ; GO:0008270 ; GO:0009615 ; GO:0019221 ; GO:0035457 ; GO:0042593 ; GO:0045071 ; GO:0046872 ; GO:0051259 ; GO:0051607 ; GO:0051607 ; GO:0060333 ; GO:0060337 ; GO:0060700 ;	IPR006116:2-5-oligoadenylate synthetase, ubiquitin-like region,IPR006117:2-5-oligoadenylate synthetase, conserved site,IPR018952:2'-5'-oligoadenylate synthetase 1, domain 2/C-terminal,	---NA---
TCONS_00004453	DHCR24	17.0853	73.0599	4.27619	2.1	0.08	1	BaseLine	24-dehydrocholesterol reductase	GO:0000139 ; GO:0005634 ; GO:0005783 ; GO:0005789 ; GO:0005789 ; GO:0005829 ; GO:0005856 ; GO:0006695 ; GO:0006695 ; GO:0006695 ; GO:0006695 ; GO:0006695 ; GO:0006915 ; GO:0006979 ; GO:0007050 ; GO:0007265 ; GO:0008104 ; GO:0008285 ; GO:0008762 ; GO:0009725 ; GO:0009888 ; GO:0016020 ; GO:0016021 ; GO:0016628 ; GO:0019899 ; GO:0030539 ; GO:0031639 ; GO:0042605 ; GO:0042987 ; GO:0043066 ; GO:004315…	IPR006094:FAD linked oxidase, N-terminal,IPR016166:FAD-binding, type 2,IPR016168:FAD-linked oxidase, FAD-binding, subdomain 2,	hsa00100:Steroid biosynthesis,
TCONS_00004454	DHCR24	1585.57	1565.78	0.987516	-0.02	0.89	1	BaseLine	24-dehydrocholesterol reductase	GO:0000139 ; GO:0005634 ; GO:0005783 ; GO:0005789 ; GO:0005789 ; GO:0005829 ; GO:0005856 ; GO:0006695 ; GO:0006695 ; GO:0006695 ; GO:0006695 ; GO:0006695 ; GO:0006915 ; GO:0006979 ; GO:0007050 ; GO:0007265 ; GO:0008104 ; GO:0008285 ; GO:0008762 ; GO:0009725 ; GO:0009888 ; GO:0016020 ; GO:0016021 ; GO:0016628 ; GO:0019899 ; GO:0030539 ; GO:0031639 ; GO:0042605 ; GO:0042987 ; GO:0043066 ; GO:004315…	IPR006094:FAD linked oxidase, N-terminal,IPR016166:FAD-binding, type 2,IPR016168:FAD-linked oxidase, FAD-binding, subdomain 2,	hsa00100:Steroid biosynthesis,
TCONS_00014288	OAS2	0	10.9911	-	NA	0.13	1	Wild_Specific	2'-5'-oligoadenylate synthetase 2, 69/71kDa	GO:0001730 ; GO:0001730 ; GO:0003725 ; GO:0003725 ; GO:0005524 ; GO:0005634 ; GO:0005737 ; GO:0005739 ; GO:0005783 ; GO:0005829 ; GO:0006139 ; GO:0006164 ; GO:0006401 ; GO:0006486 ; GO:0008270 ; GO:0009615 ; GO:0016020 ; GO:0018377 ; GO:0019221 ; GO:0043231 ; GO:0046872 ; GO:0048471 ; GO:0051607 ; GO:0060333 ; GO:0060337 ;	IPR002934:Nucleotidyltransferase,IPR006116:2-5-oligoadenylate synthetase, ubiquitin-like region,IPR006117:2-5-oligoadenylate synthetase, conserved site,IPR018952:2'-5'-oligoadenylate synthetase 1, domain 2/C-terminal,	---NA---
TCONS_00014287	OAS2	70.588	55.1424	0.781187	-0.36	0.73	1	BaseLine	2'-5'-oligoadenylate synthetase 2, 69/71kDa	GO:0001730 ; GO:0001730 ; GO:0003725 ; GO:0003725 ; GO:0005524 ; GO:0005634 ; GO:0005737 ; GO:0005739 ; GO:0005783 ; GO:0005829 ; GO:0006139 ; GO:0006164 ; GO:0006401 ; GO:0006486 ; GO:0008270 ; GO:0009615 ; GO:0016020 ; GO:0018377 ; GO:0019221 ; GO:0043231 ; GO:0046872 ; GO:0048471 ; GO:0051607 ; GO:0060333 ; GO:0060337 ;	IPR002934:Nucleotidyltransferase,IPR006116:2-5-oligoadenylate synthetase, ubiquitin-like region,IPR006117:2-5-oligoadenylate synthetase, conserved site,IPR018952:2'-5'-oligoadenylate synthetase 1, domain 2/C-terminal,	---NA---
TCONS_00014285	OAS2	17.9445	14.2551	0.794396	-0.33	0.87	1	BaseLine	2'-5'-oligoadenylate synthetase 2, 69/71kDa	GO:0001730 ; GO:0001730 ; GO:0003725 ; GO:0003725 ; GO:0005524 ; GO:0005634 ; GO:0005737 ; GO:0005739 ; GO:0005783 ; GO:0005829 ; GO:0006139 ; GO:0006164 ; GO:0006401 ; GO:0006486 ; GO:0008270 ; GO:0009615 ; GO:0016020 ; GO:0018377 ; GO:0019221 ; GO:0043231 ; GO:0046872 ; GO:0048471 ; GO:0051607 ; GO:0060333 ; GO:0060337 ;	IPR002934:Nucleotidyltransferase,IPR006116:2-5-oligoadenylate synthetase, ubiquitin-like region,IPR006117:2-5-oligoadenylate synthetase, conserved site,IPR018952:2'-5'-oligoadenylate synthetase 1, domain 2/C-terminal,	---NA---
TCONS_00014283	OAS3	55.6638	0	0	NA	0	1	Control_Specific	2'-5'-oligoadenylate synthetase 3, 100kDa	GO:0001730 ; GO:0003725 ; GO:0005515 ; GO:0005524 ; GO:0005615 ; GO:0005634 ; GO:0005730 ; GO:0005737 ; GO:0005829 ; GO:0005886 ; GO:0006139 ; GO:0009615 ; GO:0019221 ; GO:0043231 ; GO:0045071 ; GO:0046872 ; GO:0051607 ; GO:0060333 ; GO:0060337 ; GO:0060700 ;	IPR002934:Nucleotidyltransferase,IPR006116:2-5-oligoadenylate synthetase, ubiquitin-like region,IPR006117:2-5-oligoadenylate synthetase, conserved site,IPR018952:2'-5'-oligoadenylate synthetase 1, domain 2/C-terminal,	---NA---
TCONS_00014282	OAS3	0	16.7484	-	NA	0.07	1	Wild_Specific	2'-5'-oligoadenylate synthetase 3, 100kDa	GO:0001730 ; GO:0003725 ; GO:0005515 ; GO:0005524 ; GO:0005615 ; GO:0005634 ; GO:0005730 ; GO:0005737 ; GO:0005829 ; GO:0005886 ; GO:0006139 ; GO:0009615 ; GO:0019221 ; GO:0043231 ; GO:0045071 ; GO:0046872 ; GO:0051607 ; GO:0060333 ; GO:0060337 ; GO:0060700 ;	IPR002934:Nucleotidyltransferase,IPR006116:2-5-oligoadenylate synthetase, ubiquitin-like region,IPR006117:2-5-oligoadenylate synthetase, conserved site,IPR018952:2'-5'-oligoadenylate synthetase 1, domain 2/C-terminal,	---NA---
TCONS_00014284	OAS3	215.934	266.863	1.23585	0.31	0.4	1	BaseLine	2'-5'-oligoadenylate synthetase 3, 100kDa	GO:0001730 ; GO:0003725 ; GO:0005515 ; GO:0005524 ; GO:0005615 ; GO:0005634 ; GO:0005730 ; GO:0005737 ; GO:0005829 ; GO:0005886 ; GO:0006139 ; GO:0009615 ; GO:0019221 ; GO:0043231 ; GO:0045071 ; GO:0046872 ; GO:0051607 ; GO:0060333 ; GO:0060337 ; GO:0060700 ;	IPR002934:Nucleotidyltransferase,IPR006116:2-5-oligoadenylate synthetase, ubiquitin-like region,IPR006117:2-5-oligoadenylate synthetase, conserved site,IPR018952:2'-5'-oligoadenylate synthetase 1, domain 2/C-terminal,	---NA---
TCONS_00016154	OASL	0	6.28065	-	NA	0.24	1	Wild_Specific	2'-5'-oligoadenylate synthetase-like	GO:0001730 ; GO:0003677 ; GO:0003725 ; GO:0005524 ; GO:0005730 ; GO:0005737 ; GO:0005829 ; GO:0008152 ; GO:0009615 ; GO:0016020 ; GO:0019221 ; GO:0044822 ; GO:0045071 ; GO:0046966 ; GO:0051607 ; GO:0060333 ; GO:0060337 ;	IPR000626:Ubiquitin,IPR006116:2-5-oligoadenylate synthetase, N-terminal,IPR006117:2-5-oligoadenylate synthetase, conserved site,IPR018952:2'-5'-oligoadenylate synthetase 1, domain 2/C-terminal,IPR026774:2'-5'-oligoadenylate synthase,	---NA---
TCONS_00016153	OASL	21.9714	17.9188	0.815552	-0.29	0.87	1	BaseLine	2'-5'-oligoadenylate synthetase-like	GO:0001730 ; GO:0003677 ; GO:0003725 ; GO:0005524 ; GO:0005730 ; GO:0005737 ; GO:0005829 ; GO:0008152 ; GO:0009615 ; GO:0016020 ; GO:0019221 ; GO:0044822 ; GO:0045071 ; GO:0046966 ; GO:0051607 ; GO:0060333 ; GO:0060337 ;	IPR000626:Ubiquitin,IPR006116:2-5-oligoadenylate synthetase, N-terminal,IPR006117:2-5-oligoadenylate synthetase, conserved site,IPR018952:2'-5'-oligoadenylate synthetase 1, domain 2/C-terminal,IPR026774:2'-5'-oligoadenylate synthase,	---NA---
TCONS_00007023	ADO	456.72	473.134	1.03594	0.05	0.84	1	BaseLine	2-aminoethanethiol (cysteamine) dioxygenase	GO:0005739 ; GO:0046872 ; GO:0047800 ; GO:0055114 ;	IPR012864:Protein of unknown function DUF1637,	hsa00430:Taurine and hypotaurine metabolism,
TCONS_00013308	DERA	68.3695	76.8169	1.12355	0.17	0.82	1	BaseLine	deoxyribose-phosphate aldolase (putative)	GO:0004139 ; GO:0005737 ; GO:0009264 ; GO:0046121 ; GO:0046386 ; GO:0070062 ;	IPR002915:Deoxyribose-phosphate aldolase/phospho-2-dehydro-3-deoxyheptonate aldolase,IPR011343:Deoxyribose-phosphate aldolase,IPR013785:Aldolase-type TIM barrel,	hsa00030:Pentose phosphate pathway,
TCONS_00013307	DERA	157.567	162.357	1.03039	0.04	0.97	1	BaseLine	deoxyribose-phosphate aldolase (putative)	GO:0004139 ; GO:0005737 ; GO:0009264 ; GO:0046121 ; GO:0046386 ; GO:0070062 ;	IPR002915:Deoxyribose-phosphate aldolase/phospho-2-dehydro-3-deoxyheptonate aldolase,IPR011343:Deoxyribose-phosphate aldolase,IPR013785:Aldolase-type TIM barrel,	hsa00030:Pentose phosphate pathway,
TCONS_00013309	DERA	6.59394	7.08151	1.07394	0.1	1	1	BaseLine	deoxyribose-phosphate aldolase (putative)	GO:0004139 ; GO:0005737 ; GO:0009264 ; GO:0046121 ; GO:0046386 ; GO:0070062 ;	IPR002915:Deoxyribose-phosphate aldolase/phospho-2-dehydro-3-deoxyheptonate aldolase,IPR011343:Deoxyribose-phosphate aldolase,IPR013785:Aldolase-type TIM barrel,	hsa00030:Pentose phosphate pathway,
TCONS_00043818	HACL1	138.088	112.552	0.815076	-0.29	0.63	1	BaseLine	2-hydroxyacyl-CoA lyase 1	GO:0000287 ; GO:0001561 ; GO:0001561 ; GO:0005102 ; GO:0005777 ; GO:0005782 ; GO:0016830 ; GO:0016830 ; GO:0030976 ; GO:0042802 ; GO:0044255 ; GO:0044281 ; GO:0048037 ; GO:0051259 ;	IPR000399:TPP-binding enzymes, conserved site,IPR011766:Thiamine pyrophosphate enzyme, C-terminal TPP-binding,IPR012000:Thiamine pyrophosphate enzyme, central region,IPR012001:Thiamine pyrophosphate enzyme, N-terminal TPP binding region,	---NA---
TCONS_00043817	HACL1	4.54095	4.72101	1.03965	0.06	1	1	BaseLine	2-hydroxyacyl-CoA lyase 1	GO:0000287 ; GO:0001561 ; GO:0001561 ; GO:0005102 ; GO:0005777 ; GO:0005782 ; GO:0016830 ; GO:0016830 ; GO:0030976 ; GO:0042802 ; GO:0044255 ; GO:0044281 ; GO:0048037 ; GO:0051259 ;	IPR000399:TPP-binding enzymes, conserved site,IPR011766:Thiamine pyrophosphate enzyme, C-terminal TPP-binding,IPR012000:Thiamine pyrophosphate enzyme, central region,IPR012001:Thiamine pyrophosphate enzyme, N-terminal TPP binding region,	---NA---
TCONS_00022675	OGFOD1	50.6158	115.22	2.27637	1.19	0.14	0.99	BaseLine	2-oxoglutarate and iron-dependent oxygenase domain containing 1	GO:0005506 ; GO:0005634 ; GO:0005737 ; GO:0006449 ; GO:0008283 ; GO:0010494 ; GO:0018126 ; GO:0019511 ; GO:0031418 ; GO:0031543 ; GO:0031544 ; GO:0034063 ; GO:0055114 ;	IPR005123:Oxoglutarate and iron-dependent oxygenase,IPR006620:Prolyl 4-hydroxylase, alpha subunit,IPR019601:Oxoglutarate and iron-dependent oxygenase, C-terminal degradation domain,	---NA---
TCONS_00022674	OGFOD1	660.341	587.175	0.889199	-0.17	0.45	1	BaseLine	2-oxoglutarate and iron-dependent oxygenase domain containing 1	GO:0005506 ; GO:0005634 ; GO:0005737 ; GO:0006449 ; GO:0008283 ; GO:0010494 ; GO:0018126 ; GO:0019511 ; GO:0031418 ; GO:0031543 ; GO:0031544 ; GO:0034063 ; GO:0055114 ;	IPR005123:Oxoglutarate and iron-dependent oxygenase,IPR006620:Prolyl 4-hydroxylase, alpha subunit,IPR019601:Oxoglutarate and iron-dependent oxygenase, C-terminal degradation domain,	---NA---
TCONS_00014442	OGFOD2	15.2911	45.3716	2.96719	1.57	0.27	1	BaseLine	2-oxoglutarate and iron-dependent oxygenase domain containing 2	GO:0005506 ; GO:0016706 ; GO:0031418 ; GO:0055114 ;	IPR005123:Oxoglutarate and iron-dependent oxygenase,IPR006620:Prolyl 4-hydroxylase, alpha subunit,	---NA---
TCONS_00014440	OGFOD2	75.2944	42.9704	0.570698	-0.81	0.4	1	BaseLine	2-oxoglutarate and iron-dependent oxygenase domain containing 2	GO:0005506 ; GO:0016706 ; GO:0031418 ; GO:0055114 ;	IPR005123:Oxoglutarate and iron-dependent oxygenase,IPR006620:Prolyl 4-hydroxylase, alpha subunit,	---NA---
TCONS_00014443	OGFOD2	133.162	118.617	0.890772	-0.17	0.78	1	BaseLine	2-oxoglutarate and iron-dependent oxygenase domain containing 2	GO:0005506 ; GO:0016706 ; GO:0031418 ; GO:0055114 ;	IPR005123:Oxoglutarate and iron-dependent oxygenase,IPR006620:Prolyl 4-hydroxylase, alpha subunit,	---NA---
TCONS_00014444	OGFOD2	33.2392	28.1919	0.848152	-0.24	0.88	1	BaseLine	2-oxoglutarate and iron-dependent oxygenase domain containing 2	GO:0005506 ; GO:0016706 ; GO:0031418 ; GO:0055114 ;	IPR005123:Oxoglutarate and iron-dependent oxygenase,IPR006620:Prolyl 4-hydroxylase, alpha subunit,	---NA---
TCONS_00014441	OGFOD2	127.467	120.259	0.943456	-0.08	0.9	1	BaseLine	2-oxoglutarate and iron-dependent oxygenase domain containing 2	GO:0005506 ; GO:0016706 ; GO:0031418 ; GO:0055114 ;	IPR005123:Oxoglutarate and iron-dependent oxygenase,IPR006620:Prolyl 4-hydroxylase, alpha subunit,	---NA---
TCONS_00006161	BPNT1	52.381	36.2373	0.691802	-0.53	0.61	1	BaseLine	3'(2'), 5'-bisphosphate nucleotidase 1	GO:0000287 ; GO:0004441 ; GO:0005829 ; GO:0006139 ; GO:0006805 ; GO:0007399 ; GO:0008441 ; GO:0016311 ; GO:0016311 ; GO:0044281 ; GO:0046854 ; GO:0050427 ; GO:0070062 ;	IPR000760:Inositol monophosphatase,	hsa00920:Sulfur metabolism,
TCONS_00006160	BPNT1	16.1037	26.2114	1.62767	0.7	0.67	1	BaseLine	3'(2'), 5'-bisphosphate nucleotidase 1	GO:0000287 ; GO:0004441 ; GO:0005829 ; GO:0006139 ; GO:0006805 ; GO:0007399 ; GO:0008441 ; GO:0016311 ; GO:0016311 ; GO:0044281 ; GO:0046854 ; GO:0050427 ; GO:0070062 ;	IPR000760:Inositol monophosphatase,	hsa00920:Sulfur metabolism,
TCONS_00006159	BPNT1	41.2929	47.9991	1.16241	0.22	0.84	1	BaseLine	3'(2'), 5'-bisphosphate nucleotidase 1	GO:0000287 ; GO:0004441 ; GO:0005829 ; GO:0006139 ; GO:0006805 ; GO:0007399 ; GO:0008441 ; GO:0016311 ; GO:0016311 ; GO:0044281 ; GO:0046854 ; GO:0050427 ; GO:0070062 ;	IPR000760:Inositol monophosphatase,	hsa00920:Sulfur metabolism,
TCONS_00006162	BPNT1	332.378	320.784	0.965117	-0.05	0.89	1	BaseLine	3'(2'), 5'-bisphosphate nucleotidase 1	GO:0000287 ; GO:0004441 ; GO:0005829 ; GO:0006139 ; GO:0006805 ; GO:0007399 ; GO:0008441 ; GO:0016311 ; GO:0016311 ; GO:0044281 ; GO:0046854 ; GO:0050427 ; GO:0070062 ;	IPR000760:Inositol monophosphatase,	hsa00920:Sulfur metabolism,
TCONS_00048494	HMGCR	57.5295	23.1329	0.402105	-1.31	0.31	1	BaseLine	3-hydroxy-3-methylglutaryl-CoA reductase	GO:0004420 ; GO:0005515 ; GO:0005778 ; GO:0005783 ; GO:0005789 ; GO:0006695 ; GO:0006743 ; GO:0007568 ; GO:0007584 ; GO:0008299 ; GO:0008542 ; GO:0009790 ; GO:0010664 ; GO:0010666 ; GO:0015936 ; GO:0016021 ; GO:0032874 ; GO:0042282 ; GO:0042803 ; GO:0043407 ; GO:0044255 ; GO:0044281 ; GO:0045445 ; GO:0045471 ; GO:0045908 ; GO:0048643 ; GO:0048661 ; GO:0050662 ; GO:0051262 ; GO:0055114 ; GO:006104…	IPR000731:Sterol-sensing 5TM box,IPR002202:Hydroxymethylglutaryl-CoA reductase, class I/II, catalytic,IPR004554:Hydroxymethylglutaryl-CoA reductase, class I, catalytic,IPR004816:Hydroxymethylglutaryl-CoA reductase, class I, metazoan,	hsa00900:Terpenoid backbone biosynthesis,
TCONS_00048492	HMGCR	751.318	806.561	1.07353	0.1	0.58	1	BaseLine	3-hydroxy-3-methylglutaryl-CoA reductase	GO:0004420 ; GO:0005515 ; GO:0005778 ; GO:0005783 ; GO:0005789 ; GO:0006695 ; GO:0006743 ; GO:0007568 ; GO:0007584 ; GO:0008299 ; GO:0008542 ; GO:0009790 ; GO:0010664 ; GO:0010666 ; GO:0015936 ; GO:0016021 ; GO:0032874 ; GO:0042282 ; GO:0042803 ; GO:0043407 ; GO:0044255 ; GO:0044281 ; GO:0045445 ; GO:0045471 ; GO:0045908 ; GO:0048643 ; GO:0048661 ; GO:0050662 ; GO:0051262 ; GO:0055114 ; GO:006104…	IPR000731:Sterol-sensing 5TM box,IPR002202:Hydroxymethylglutaryl-CoA reductase, class I/II, catalytic,IPR004554:Hydroxymethylglutaryl-CoA reductase, class I, catalytic,IPR004816:Hydroxymethylglutaryl-CoA reductase, class I, metazoan,	hsa00900:Terpenoid backbone biosynthesis,
TCONS_00048495	HMGCR	101.922	116.205	1.14014	0.19	0.82	1	BaseLine	3-hydroxy-3-methylglutaryl-CoA reductase	GO:0004420 ; GO:0005515 ; GO:0005778 ; GO:0005783 ; GO:0005789 ; GO:0006695 ; GO:0006743 ; GO:0007568 ; GO:0007584 ; GO:0008299 ; GO:0008542 ; GO:0009790 ; GO:0010664 ; GO:0010666 ; GO:0015936 ; GO:0016021 ; GO:0032874 ; GO:0042282 ; GO:0042803 ; GO:0043407 ; GO:0044255 ; GO:0044281 ; GO:0045445 ; GO:0045471 ; GO:0045908 ; GO:0048643 ; GO:0048661 ; GO:0050662 ; GO:0051262 ; GO:0055114 ; GO:006104…	IPR000731:Sterol-sensing 5TM box,IPR002202:Hydroxymethylglutaryl-CoA reductase, class I/II, catalytic,IPR004554:Hydroxymethylglutaryl-CoA reductase, class I, catalytic,IPR004816:Hydroxymethylglutaryl-CoA reductase, class I, metazoan,	hsa00900:Terpenoid backbone biosynthesis,
TCONS_00049704	HMGCS1	332.975	299.272	0.898783	-0.15	0.64	1	BaseLine	3-hydroxy-3-methylglutaryl-CoA synthase 1 (soluble)	GO:0001101 ; GO:0001889 ; GO:0004421 ; GO:0005634 ; GO:0005730 ; GO:0005737 ; GO:0005829 ; GO:0005886 ; GO:0006629 ; GO:0006695 ; GO:0007420 ; GO:0008144 ; GO:0008299 ; GO:0008584 ; GO:0009645 ; GO:0014074 ; GO:0016853 ; GO:0033197 ; GO:0042493 ; GO:0042803 ; GO:0043177 ; GO:0044255 ; GO:0044281 ; GO:0046690 ; GO:0055094 ; GO:0071372 ; GO:0071397 ;	IPR000590:Hydroxymethylglutaryl-coenzyme A synthase, active site,IPR010122:Hydroxymethylglutaryl-CoA synthase, eukaryotic,IPR013528:Hydroxymethylglutaryl-coenzyme A synthase, N-terminal,IPR013746:Hydroxymethylglutaryl-coenzyme A synthase C-terminal,	hsa00072:Synthesis and degradation of ketone bodies,hsa00280:Valine, leucine and isoleucine degradation,hsa00650:Butanoate metabolism,hsa00900:Terpenoid backbone biosynthesis,
TCONS_00049705	HMGCS1	179.255	193.152	1.07753	0.11	0.89	1	BaseLine	3-hydroxy-3-methylglutaryl-CoA synthase 1 (soluble)	GO:0001101 ; GO:0001889 ; GO:0004421 ; GO:0005634 ; GO:0005730 ; GO:0005737 ; GO:0005829 ; GO:0005886 ; GO:0006629 ; GO:0006695 ; GO:0007420 ; GO:0008144 ; GO:0008299 ; GO:0008584 ; GO:0009645 ; GO:0014074 ; GO:0016853 ; GO:0033197 ; GO:0042493 ; GO:0042803 ; GO:0043177 ; GO:0044255 ; GO:0044281 ; GO:0046690 ; GO:0055094 ; GO:0071372 ; GO:0071397 ;	IPR000590:Hydroxymethylglutaryl-coenzyme A synthase, active site,IPR010122:Hydroxymethylglutaryl-CoA synthase, eukaryotic,IPR013528:Hydroxymethylglutaryl-coenzyme A synthase, N-terminal,IPR013746:Hydroxymethylglutaryl-coenzyme A synthase C-terminal,	hsa00072:Synthesis and degradation of ketone bodies,hsa00280:Valine, leucine and isoleucine degradation,hsa00650:Butanoate metabolism,hsa00900:Terpenoid backbone biosynthesis,
TCONS_00049706	HMGCS1	375.71	363.294	0.966954	-0.05	0.9	1	BaseLine	3-hydroxy-3-methylglutaryl-CoA synthase 1 (soluble)	GO:0001101 ; GO:0001889 ; GO:0004421 ; GO:0005634 ; GO:0005730 ; GO:0005737 ; GO:0005829 ; GO:0005886 ; GO:0006629 ; GO:0006695 ; GO:0007420 ; GO:0008144 ; GO:0008299 ; GO:0008584 ; GO:0009645 ; GO:0014074 ; GO:0016853 ; GO:0033197 ; GO:0042493 ; GO:0042803 ; GO:0043177 ; GO:0044255 ; GO:0044281 ; GO:0046690 ; GO:0055094 ; GO:0071372 ; GO:0071397 ;	IPR000590:Hydroxymethylglutaryl-coenzyme A synthase, active site,IPR010122:Hydroxymethylglutaryl-CoA synthase, eukaryotic,IPR013528:Hydroxymethylglutaryl-coenzyme A synthase, N-terminal,IPR013746:Hydroxymethylglutaryl-coenzyme A synthase C-terminal,	hsa00072:Synthesis and degradation of ketone bodies,hsa00280:Valine, leucine and isoleucine degradation,hsa00650:Butanoate metabolism,hsa00900:Terpenoid backbone biosynthesis,
TCONS_00045543	BDH1	0	8.37419	-	NA	0.19	1	Wild_Specific	3-hydroxybutyrate dehydrogenase, type 1	GO:0001889 ; GO:0003858 ; GO:0003858 ; GO:0005543 ; GO:0005634 ; GO:0005730 ; GO:0005739 ; GO:0005743 ; GO:0005759 ; GO:0007420 ; GO:0007584 ; GO:0009636 ; GO:0032355 ; GO:0032868 ; GO:0042493 ; GO:0042594 ; GO:0044255 ; GO:0044281 ; GO:0045471 ; GO:0046686 ; GO:0046950 ; GO:0046951 ; GO:0046952 ; GO:0051412 ; GO:0055114 ; GO:0060416 ; GO:0060612 ;	IPR002347:Glucose/ribitol dehydrogenase,IPR016040:NAD(P)-binding domain,IPR020904:Short-chain dehydrogenase/reductase, conserved site,	hsa00072:Synthesis and degradation of ketone bodies,hsa00650:Butanoate metabolism,hsa01100:Metabolic pathways,
TCONS_00045538	BDH1	15.4241	31.4861	2.04135	1.03	0.5	1	BaseLine	3-hydroxybutyrate dehydrogenase, type 1	GO:0001889 ; GO:0003858 ; GO:0003858 ; GO:0005543 ; GO:0005634 ; GO:0005730 ; GO:0005739 ; GO:0005743 ; GO:0005759 ; GO:0007420 ; GO:0007584 ; GO:0009636 ; GO:0032355 ; GO:0032868 ; GO:0042493 ; GO:0042594 ; GO:0044255 ; GO:0044281 ; GO:0045471 ; GO:0046686 ; GO:0046950 ; GO:0046951 ; GO:0046952 ; GO:0051412 ; GO:0055114 ; GO:0060416 ; GO:0060612 ;	IPR002347:Glucose/ribitol dehydrogenase,IPR016040:NAD(P)-binding domain,IPR020904:Short-chain dehydrogenase/reductase, conserved site,	hsa00072:Synthesis and degradation of ketone bodies,hsa00650:Butanoate metabolism,hsa01100:Metabolic pathways,
TCONS_00045540	BDH1	34.3431	25.1541	0.732437	-0.45	0.74	1	BaseLine	3-hydroxybutyrate dehydrogenase, type 1	GO:0001889 ; GO:0003858 ; GO:0003858 ; GO:0005543 ; GO:0005634 ; GO:0005730 ; GO:0005739 ; GO:0005743 ; GO:0005759 ; GO:0007420 ; GO:0007584 ; GO:0009636 ; GO:0032355 ; GO:0032868 ; GO:0042493 ; GO:0042594 ; GO:0044255 ; GO:0044281 ; GO:0045471 ; GO:0046686 ; GO:0046950 ; GO:0046951 ; GO:0046952 ; GO:0051412 ; GO:0055114 ; GO:0060416 ; GO:0060612 ;	IPR002347:Glucose/ribitol dehydrogenase,IPR016040:NAD(P)-binding domain,IPR020904:Short-chain dehydrogenase/reductase, conserved site,	hsa00072:Synthesis and degradation of ketone bodies,hsa00650:Butanoate metabolism,hsa01100:Metabolic pathways,
TCONS_00045541	BDH1	361.9	368.136	1.01723	0.02	0.92	1	BaseLine	3-hydroxybutyrate dehydrogenase, type 1	GO:0001889 ; GO:0003858 ; GO:0003858 ; GO:0005543 ; GO:0005634 ; GO:0005730 ; GO:0005739 ; GO:0005743 ; GO:0005759 ; GO:0007420 ; GO:0007584 ; GO:0009636 ; GO:0032355 ; GO:0032868 ; GO:0042493 ; GO:0042594 ; GO:0044255 ; GO:0044281 ; GO:0045471 ; GO:0046686 ; GO:0046950 ; GO:0046951 ; GO:0046952 ; GO:0051412 ; GO:0055114 ; GO:0060416 ; GO:0060612 ;	IPR002347:Glucose/ribitol dehydrogenase,IPR016040:NAD(P)-binding domain,IPR020904:Short-chain dehydrogenase/reductase, conserved site,	hsa00072:Synthesis and degradation of ketone bodies,hsa00650:Butanoate metabolism,hsa01100:Metabolic pathways,
TCONS_00045539	BDH1	16.0139	14.8297	0.926057	-0.11	0.95	1	BaseLine	3-hydroxybutyrate dehydrogenase, type 1	GO:0001889 ; GO:0003858 ; GO:0003858 ; GO:0005543 ; GO:0005634 ; GO:0005730 ; GO:0005739 ; GO:0005743 ; GO:0005759 ; GO:0007420 ; GO:0007584 ; GO:0009636 ; GO:0032355 ; GO:0032868 ; GO:0042493 ; GO:0042594 ; GO:0044255 ; GO:0044281 ; GO:0045471 ; GO:0046686 ; GO:0046950 ; GO:0046951 ; GO:0046952 ; GO:0051412 ; GO:0055114 ; GO:0060416 ; GO:0060612 ;	IPR002347:Glucose/ribitol dehydrogenase,IPR016040:NAD(P)-binding domain,IPR020904:Short-chain dehydrogenase/reductase, conserved site,	hsa00072:Synthesis and degradation of ketone bodies,hsa00650:Butanoate metabolism,hsa01100:Metabolic pathways,
TCONS_00045542	BDH1	51.2665	53.3355	1.04036	0.06	0.98	1	BaseLine	3-hydroxybutyrate dehydrogenase, type 1	GO:0001889 ; GO:0003858 ; GO:0003858 ; GO:0005543 ; GO:0005634 ; GO:0005730 ; GO:0005739 ; GO:0005743 ; GO:0005759 ; GO:0007420 ; GO:0007584 ; GO:0009636 ; GO:0032355 ; GO:0032868 ; GO:0042493 ; GO:0042594 ; GO:0044255 ; GO:0044281 ; GO:0045471 ; GO:0046686 ; GO:0046950 ; GO:0046951 ; GO:0046952 ; GO:0051412 ; GO:0055114 ; GO:0060416 ; GO:0060612 ;	IPR002347:Glucose/ribitol dehydrogenase,IPR016040:NAD(P)-binding domain,IPR020904:Short-chain dehydrogenase/reductase, conserved site,	hsa00072:Synthesis and degradation of ketone bodies,hsa00650:Butanoate metabolism,hsa01100:Metabolic pathways,
TCONS_00047515	BDH2	0	1.4163	-	NA	0.52	1	Wild_Specific	3-hydroxybutyrate dehydrogenase, type 2	GO:0003858 ; GO:0005737 ; GO:0005739 ; GO:0006635 ; GO:0016628 ; GO:0019290 ; GO:0030855 ; GO:0042168 ; GO:0051287 ; GO:0055072 ; GO:0070062 ;	IPR002198:Short-chain dehydrogenase/reductase SDR,IPR002347:Glucose/ribitol dehydrogenase,IPR016040:NAD(P)-binding domain,	hsa00072:Synthesis and degradation of ketone bodies,hsa00650:Butanoate metabolism,
TCONS_00047516	BDH2	24.4989	33.4876	1.3669	0.45	0.75	1	BaseLine	3-hydroxybutyrate dehydrogenase, type 2	GO:0003858 ; GO:0005737 ; GO:0005739 ; GO:0006635 ; GO:0016628 ; GO:0019290 ; GO:0030855 ; GO:0042168 ; GO:0051287 ; GO:0055072 ; GO:0070062 ;	IPR002198:Short-chain dehydrogenase/reductase SDR,IPR002347:Glucose/ribitol dehydrogenase,IPR016040:NAD(P)-binding domain,	hsa00072:Synthesis and degradation of ketone bodies,hsa00650:Butanoate metabolism,
TCONS_00047517	BDH2	270.268	263.045	0.973277	-0.04	0.93	1	BaseLine	3-hydroxybutyrate dehydrogenase, type 2	GO:0003858 ; GO:0005737 ; GO:0005739 ; GO:0006635 ; GO:0016628 ; GO:0019290 ; GO:0030855 ; GO:0042168 ; GO:0051287 ; GO:0055072 ; GO:0070062 ;	IPR002198:Short-chain dehydrogenase/reductase SDR,IPR002347:Glucose/ribitol dehydrogenase,IPR016040:NAD(P)-binding domain,	hsa00072:Synthesis and degradation of ketone bodies,hsa00650:Butanoate metabolism,
TCONS_00058044	HIBADH	19.3108	0	0	NA	0.04	1	Control_Specific	3-hydroxyisobutyrate dehydrogenase	GO:0004616 ; GO:0005759 ; GO:0006098 ; GO:0006574 ; GO:0006574 ; GO:0008442 ; GO:0008442 ; GO:0009083 ; GO:0034641 ; GO:0044281 ; GO:0051287 ;	IPR002204:3-hydroxyisobutyrate dehydrogenase-related, conserved site,IPR006115:6-phosphogluconate dehydrogenase, NAD-binding,IPR006183:6-phosphogluconate dehydrogenase,IPR011548:3-hydroxyisobutyrate dehydrogenase,IPR013328:Dehydrogenase, multihelical,IPR015815:3-hydroxyacid dehydrogenase/reductase,IPR016040:NAD(P)-binding domain,	hsa00280:Valine, leucine and isoleucine degradation,
TCONS_00058046	HIBADH	156.079	188.753	1.20935	0.27	0.56	1	BaseLine	3-hydroxyisobutyrate dehydrogenase	GO:0004616 ; GO:0005759 ; GO:0006098 ; GO:0006574 ; GO:0006574 ; GO:0008442 ; GO:0008442 ; GO:0009083 ; GO:0034641 ; GO:0044281 ; GO:0051287 ;	IPR002204:3-hydroxyisobutyrate dehydrogenase-related, conserved site,IPR006115:6-phosphogluconate dehydrogenase, NAD-binding,IPR006183:6-phosphogluconate dehydrogenase,IPR011548:3-hydroxyisobutyrate dehydrogenase,IPR013328:Dehydrogenase, multihelical,IPR015815:3-hydroxyacid dehydrogenase/reductase,IPR016040:NAD(P)-binding domain,	hsa00280:Valine, leucine and isoleucine degradation,
TCONS_00058045	HIBADH	45.6577	37.9929	0.832125	-0.27	0.83	1	BaseLine	3-hydroxyisobutyrate dehydrogenase	GO:0004616 ; GO:0005759 ; GO:0006098 ; GO:0006574 ; GO:0006574 ; GO:0008442 ; GO:0008442 ; GO:0009083 ; GO:0034641 ; GO:0044281 ; GO:0051287 ;	IPR002204:3-hydroxyisobutyrate dehydrogenase-related, conserved site,IPR006115:6-phosphogluconate dehydrogenase, NAD-binding,IPR006183:6-phosphogluconate dehydrogenase,IPR011548:3-hydroxyisobutyrate dehydrogenase,IPR013328:Dehydrogenase, multihelical,IPR015815:3-hydroxyacid dehydrogenase/reductase,IPR016040:NAD(P)-binding domain,	hsa00280:Valine, leucine and isoleucine degradation,
TCONS_00037250	HIBCH	22.6616	0	0	NA	0.03	1	Control_Specific	3-hydroxyisobutyryl-CoA hydrolase	GO:0003860 ; GO:0005759 ; GO:0006574 ; GO:0009083 ; GO:0034641 ; GO:0044281 ; GO:0070062 ;	IPR001753:Crotonase, core,IPR018376:Enoyl-CoA hydratase/isomerase, conserved site,	hsa00280:Valine, leucine and isoleucine degradation,hsa00410:beta-Alanine metabolism,hsa00640:Propanoate metabolism,
TCONS_00037252	HIBCH	24.8009	13.2188	0.532998	-0.91	0.65	1	BaseLine	3-hydroxyisobutyryl-CoA hydrolase	GO:0003860 ; GO:0005759 ; GO:0006574 ; GO:0009083 ; GO:0034641 ; GO:0044281 ; GO:0070062 ;	IPR001753:Crotonase, core,IPR018376:Enoyl-CoA hydratase/isomerase, conserved site,	hsa00280:Valine, leucine and isoleucine degradation,hsa00410:beta-Alanine metabolism,hsa00640:Propanoate metabolism,
TCONS_00037249	HIBCH	14.8597	24.1889	1.62782	0.7	0.73	1	BaseLine	3-hydroxyisobutyryl-CoA hydrolase	GO:0003860 ; GO:0005759 ; GO:0006574 ; GO:0009083 ; GO:0034641 ; GO:0044281 ; GO:0070062 ;	IPR001753:Crotonase, core,IPR018376:Enoyl-CoA hydratase/isomerase, conserved site,	hsa00280:Valine, leucine and isoleucine degradation,hsa00410:beta-Alanine metabolism,hsa00640:Propanoate metabolism,
TCONS_00037251	HIBCH	143.948	160.797	1.11705	0.16	0.79	1	BaseLine	3-hydroxyisobutyryl-CoA hydrolase	GO:0003860 ; GO:0005759 ; GO:0006574 ; GO:0009083 ; GO:0034641 ; GO:0044281 ; GO:0070062 ;	IPR001753:Crotonase, core,IPR018376:Enoyl-CoA hydratase/isomerase, conserved site,	hsa00280:Valine, leucine and isoleucine degradation,hsa00410:beta-Alanine metabolism,hsa00640:Propanoate metabolism,
TCONS_00003770	HMGCL	15.4601	0	0	NA	0.07	1	Control_Specific	3-hydroxymethyl-3-methylglutaryl-CoA lyase	GO:0000062 ; GO:0000287 ; GO:0001889 ; GO:0004419 ; GO:0004419 ; GO:0005102 ; GO:0005739 ; GO:0005743 ; GO:0005759 ; GO:0005759 ; GO:0005777 ; GO:0006552 ; GO:0006637 ; GO:0007005 ; GO:0007584 ; GO:0009790 ; GO:0030145 ; GO:0031406 ; GO:0042594 ; GO:0042803 ; GO:0044255 ; GO:0044281 ; GO:0046872 ; GO:0046950 ; GO:0046951 ; GO:0046951 ; GO:0051262 ; GO:0070542 ;	IPR000138:Hydroxymethylglutaryl-CoA lyase, active site,IPR000891:Pyruvate carboxyltransferase,IPR013785:Aldolase-type TIM barrel,	hsa00072:Synthesis and degradation of ketone bodies,hsa00280:Valine, leucine and isoleucine degradation,hsa00650:Butanoate metabolism,
TCONS_00003766	HMGCL	7.79478	0	0	NA	0.19	1	Control_Specific	3-hydroxymethyl-3-methylglutaryl-CoA lyase	GO:0000062 ; GO:0000287 ; GO:0001889 ; GO:0004419 ; GO:0004419 ; GO:0005102 ; GO:0005739 ; GO:0005743 ; GO:0005759 ; GO:0005759 ; GO:0005777 ; GO:0006552 ; GO:0006637 ; GO:0007005 ; GO:0007584 ; GO:0009790 ; GO:0030145 ; GO:0031406 ; GO:0042594 ; GO:0042803 ; GO:0044255 ; GO:0044281 ; GO:0046872 ; GO:0046950 ; GO:0046951 ; GO:0046951 ; GO:0051262 ; GO:0070542 ;	IPR000138:Hydroxymethylglutaryl-CoA lyase, active site,IPR000891:Pyruvate carboxyltransferase,IPR013785:Aldolase-type TIM barrel,	hsa00072:Synthesis and degradation of ketone bodies,hsa00280:Valine, leucine and isoleucine degradation,hsa00650:Butanoate metabolism,
TCONS_00003768	HMGCL	43.6047	86.084	1.97419	0.98	0.28	1	BaseLine	3-hydroxymethyl-3-methylglutaryl-CoA lyase	GO:0000062 ; GO:0000287 ; GO:0001889 ; GO:0004419 ; GO:0004419 ; GO:0005102 ; GO:0005739 ; GO:0005743 ; GO:0005759 ; GO:0005759 ; GO:0005777 ; GO:0006552 ; GO:0006637 ; GO:0007005 ; GO:0007584 ; GO:0009790 ; GO:0030145 ; GO:0031406 ; GO:0042594 ; GO:0042803 ; GO:0044255 ; GO:0044281 ; GO:0046872 ; GO:0046950 ; GO:0046951 ; GO:0046951 ; GO:0051262 ; GO:0070542 ;	IPR000138:Hydroxymethylglutaryl-CoA lyase, active site,IPR000891:Pyruvate carboxyltransferase,IPR013785:Aldolase-type TIM barrel,	hsa00072:Synthesis and degradation of ketone bodies,hsa00280:Valine, leucine and isoleucine degradation,hsa00650:Butanoate metabolism,
TCONS_00003767	HMGCL	0	3.3047	-	NA	0.35	1	Wild_Specific	3-hydroxymethyl-3-methylglutaryl-CoA lyase	GO:0000062 ; GO:0000287 ; GO:0001889 ; GO:0004419 ; GO:0004419 ; GO:0005102 ; GO:0005739 ; GO:0005743 ; GO:0005759 ; GO:0005759 ; GO:0005777 ; GO:0006552 ; GO:0006637 ; GO:0007005 ; GO:0007584 ; GO:0009790 ; GO:0030145 ; GO:0031406 ; GO:0042594 ; GO:0042803 ; GO:0044255 ; GO:0044281 ; GO:0046872 ; GO:0046950 ; GO:0046951 ; GO:0046951 ; GO:0051262 ; GO:0070542 ;	IPR000138:Hydroxymethylglutaryl-CoA lyase, active site,IPR000891:Pyruvate carboxyltransferase,IPR013785:Aldolase-type TIM barrel,	hsa00072:Synthesis and degradation of ketone bodies,hsa00280:Valine, leucine and isoleucine degradation,hsa00650:Butanoate metabolism,
TCONS_00003769	HMGCL	6.16964	3.3047	0.535639	-0.9	0.83	1	BaseLine	3-hydroxymethyl-3-methylglutaryl-CoA lyase	GO:0000062 ; GO:0000287 ; GO:0001889 ; GO:0004419 ; GO:0004419 ; GO:0005102 ; GO:0005739 ; GO:0005743 ; GO:0005759 ; GO:0005759 ; GO:0005777 ; GO:0006552 ; GO:0006637 ; GO:0007005 ; GO:0007584 ; GO:0009790 ; GO:0030145 ; GO:0031406 ; GO:0042594 ; GO:0042803 ; GO:0044255 ; GO:0044281 ; GO:0046872 ; GO:0046950 ; GO:0046951 ; GO:0046951 ; GO:0051262 ; GO:0070542 ;	IPR000138:Hydroxymethylglutaryl-CoA lyase, active site,IPR000891:Pyruvate carboxyltransferase,IPR013785:Aldolase-type TIM barrel,	hsa00072:Synthesis and degradation of ketone bodies,hsa00280:Valine, leucine and isoleucine degradation,hsa00650:Butanoate metabolism,
TCONS_00029305	KDSR	282.471	279.917	0.990961	-0.01	0.98	1	BaseLine	3-ketodihydrosphingosine reductase	GO:0005615 ; GO:0005783 ; GO:0005789 ; GO:0006665 ; GO:0006666 ; GO:0016020 ; GO:0016021 ; GO:0030148 ; GO:0044281 ; GO:0047560 ; GO:0055114 ;	IPR002198:Short-chain dehydrogenase/reductase SDR,IPR002347:Glucose/ribitol dehydrogenase,IPR016040:NAD(P)-binding domain,	hsa00600:Sphingolipid metabolism,
TCONS_00049693	OXCT1	1111.91	1113.39	1.00133	0	0.98	1	BaseLine	3-oxoacid CoA transferase 1	GO:0005739 ; GO:0005739 ; GO:0005759 ; GO:0007420 ; GO:0007507 ; GO:0007584 ; GO:0008260 ; GO:0008260 ; GO:0009725 ; GO:0014823 ; GO:0032024 ; GO:0042182 ; GO:0042493 ; GO:0042594 ; GO:0042803 ; GO:0044255 ; GO:0044281 ; GO:0045471 ; GO:0046950 ; GO:0046950 ; GO:0046952 ; GO:0060612 ; GO:0071229 ; GO:0071333 ;	IPR004163:Coenzyme A transferase binding site,IPR004164:Coenzyme A transferase active site,IPR004165:Coenzyme A transferase,IPR012791:3-oxoacid CoA-transferase, subunit B,IPR012792:3-oxoacid CoA-transferase, subunit A,IPR014388:3-oxoacid CoA-transferase,	hsa00072:Synthesis and degradation of ketone bodies,hsa00280:Valine, leucine and isoleucine degradation,hsa00650:Butanoate metabolism,
TCONS_00004140	OXCT2	8.13635	13.0439	1.60317	0.68	0.8	1	BaseLine	3-oxoacid CoA transferase 2	GO:0005739 ; GO:0008260 ; GO:0031514 ; GO:0046952 ;	IPR004163:Coenzyme A transferase binding site,IPR004164:Coenzyme A transferase active site,IPR004165:Coenzyme A transferase,IPR012791:3-oxoacid CoA-transferase, subunit B,IPR012792:3-oxoacid CoA-transferase, subunit A,IPR014388:3-oxoacid CoA-transferase,	hsa00072:Synthesis and degradation of ketone bodies,hsa00280:Valine, leucine and isoleucine degradation,hsa00650:Butanoate metabolism,
TCONS_00042203	OXSM	3.81111	0	0	NA	0.33	1	Control_Specific	3-oxoacyl-ACP synthase, mitochondrial	GO:0004315 ; GO:0005739 ; GO:0005739 ; GO:0006637 ; GO:0051790 ; GO:0051792 ;	IPR000794:Beta-ketoacyl synthase,IPR014030:Beta-ketoacyl synthase, N-terminal,IPR014031:Beta-ketoacyl synthase, C-terminal,IPR016038:Thiolase-like, subgroup,IPR017568:3-oxoacyl-[acyl-carrier-protein] synthase 2,IPR018201:Beta-ketoacyl synthase, active site,	hsa00061:Fatty acid biosynthesis,
TCONS_00042202	OXSM	149.611	140.518	0.939221	-0.09	0.87	1	BaseLine	3-oxoacyl-ACP synthase, mitochondrial	GO:0004315 ; GO:0005739 ; GO:0005739 ; GO:0006637 ; GO:0051790 ; GO:0051792 ;	IPR000794:Beta-ketoacyl synthase,IPR014030:Beta-ketoacyl synthase, N-terminal,IPR014031:Beta-ketoacyl synthase, C-terminal,IPR016038:Thiolase-like, subgroup,IPR017568:3-oxoacyl-[acyl-carrier-protein] synthase 2,IPR018201:Beta-ketoacyl synthase, active site,	hsa00061:Fatty acid biosynthesis,
TCONS_00042204	OXSM	21.5866	25.4619	1.17952	0.24	0.9	1	BaseLine	3-oxoacyl-ACP synthase, mitochondrial	GO:0004315 ; GO:0005739 ; GO:0005739 ; GO:0006637 ; GO:0051790 ; GO:0051792 ;	IPR000794:Beta-ketoacyl synthase,IPR014030:Beta-ketoacyl synthase, N-terminal,IPR014031:Beta-ketoacyl synthase, C-terminal,IPR016038:Thiolase-like, subgroup,IPR017568:3-oxoacyl-[acyl-carrier-protein] synthase 2,IPR018201:Beta-ketoacyl synthase, active site,	hsa00061:Fatty acid biosynthesis,
TCONS_00047543	PAPSS1	818.592	841.27	1.0277	0.04	0.84	1	BaseLine	3'-phosphoadenosine 5'-phosphosulfate synthase 1	GO:0000103 ; GO:0001501 ; GO:0004020 ; GO:0004781 ; GO:0005524 ; GO:0005829 ; GO:0005975 ; GO:0006805 ; GO:0016310 ; GO:0016779 ; GO:0030203 ; GO:0044281 ; GO:0050427 ; GO:0050428 ;	IPR002650:ATP-sulfurylase,IPR002891:Adenylylsulphate kinase, C-terminal,IPR014729:Rossmann-like alpha/beta/alpha sandwich fold,	hsa00230:Purine metabolism,hsa00450:Selenoamino acid metabolism,hsa00920:Sulfur metabolism,
TCONS_00007296	PAPSS2	4.41153	2.46308	0.558327	-0.84	0.84	1	BaseLine	3'-phosphoadenosine 5'-phosphosulfate synthase 2	GO:0000103 ; GO:0001501 ; GO:0004020 ; GO:0004781 ; GO:0005524 ; GO:0005829 ; GO:0005975 ; GO:0006805 ; GO:0007596 ; GO:0016310 ; GO:0016779 ; GO:0030203 ; GO:0044281 ; GO:0050427 ; GO:0050428 ; GO:0060348 ;	IPR002650:ATP-sulfurylase,IPR002891:Adenylylsulphate kinase, C-terminal,IPR014729:Rossmann-like alpha/beta/alpha sandwich fold,	hsa00230:Purine metabolism,hsa00450:Selenoamino acid metabolism,hsa00920:Sulfur metabolism,
TCONS_00022001	PDPK1	0	15.1782	-	NA	0.08	1	Wild_Specific	3-phosphoinositide dependent protein kinase 1	GO:0003323 ; GO:0004674 ; GO:0004674 ; GO:0004674 ; GO:0004676 ; GO:0005158 ; GO:0005515 ; GO:0005524 ; GO:0005654 ; GO:0005737 ; GO:0005737 ; GO:0005829 ; GO:0005886 ; GO:0005886 ; GO:0005925 ; GO:0006351 ; GO:0006355 ; GO:0006468 ; GO:0006468 ; GO:0006469 ; GO:0006972 ; GO:0007173 ; GO:0007173 ; GO:0007268 ; GO:0007596 ; GO:0008286 ; GO:0008543 ; GO:0010518 ; GO:0010594 ; GO:0010667 ; GO:001600…	IPR000169:Peptidase, cysteine peptidase active site,IPR000719:Protein kinase, core,IPR002290:Serine/threonine protein kinase,IPR008271:Serine/threonine protein kinase, active site,IPR011993:Pleckstrin homology-type,IPR015746:Protein Kinase-1, 3-phosphoinositide dependent,IPR017441:Protein kinase, ATP binding site,IPR017442:Serine/threonine protein kinase-related,	hsa03320:PPAR signaling pathway,hsa04150:mTOR signaling pathway,hsa04510:Focal adhesion,hsa04910:Insulin signaling pathway,hsa04960:Aldosterone-regulated sodium reabsorption,hsa05213:Endometrial cancer,hsa05215:Prostate cancer,hsa05223:Non-small cell lung cancer,
TCONS_00022000	PDPK1	307.728	184.084	0.598203	-0.74	0.06	0.99	BaseLine	3-phosphoinositide dependent protein kinase 1	GO:0003323 ; GO:0004674 ; GO:0004674 ; GO:0004674 ; GO:0004676 ; GO:0005158 ; GO:0005515 ; GO:0005524 ; GO:0005654 ; GO:0005737 ; GO:0005737 ; GO:0005829 ; GO:0005886 ; GO:0005886 ; GO:0005925 ; GO:0006351 ; GO:0006355 ; GO:0006468 ; GO:0006468 ; GO:0006469 ; GO:0006972 ; GO:0007173 ; GO:0007173 ; GO:0007268 ; GO:0007596 ; GO:0008286 ; GO:0008543 ; GO:0010518 ; GO:0010594 ; GO:0010667 ; GO:001600…	IPR000169:Peptidase, cysteine peptidase active site,IPR000719:Protein kinase, core,IPR002290:Serine/threonine protein kinase,IPR008271:Serine/threonine protein kinase, active site,IPR011993:Pleckstrin homology-type,IPR015746:Protein Kinase-1, 3-phosphoinositide dependent,IPR017441:Protein kinase, ATP binding site,IPR017442:Serine/threonine protein kinase-related,	hsa03320:PPAR signaling pathway,hsa04150:mTOR signaling pathway,hsa04510:Focal adhesion,hsa04910:Insulin signaling pathway,hsa04960:Aldosterone-regulated sodium reabsorption,hsa05213:Endometrial cancer,hsa05215:Prostate cancer,hsa05223:Non-small cell lung cancer,
TCONS_00021999	PDPK1	197.861	317.849	1.60642	0.68	0.07	0.99	BaseLine	3-phosphoinositide dependent protein kinase 1	GO:0003323 ; GO:0004674 ; GO:0004674 ; GO:0004674 ; GO:0004676 ; GO:0005158 ; GO:0005515 ; GO:0005524 ; GO:0005654 ; GO:0005737 ; GO:0005737 ; GO:0005829 ; GO:0005886 ; GO:0005886 ; GO:0005925 ; GO:0006351 ; GO:0006355 ; GO:0006468 ; GO:0006468 ; GO:0006469 ; GO:0006972 ; GO:0007173 ; GO:0007173 ; GO:0007268 ; GO:0007596 ; GO:0008286 ; GO:0008543 ; GO:0010518 ; GO:0010594 ; GO:0010667 ; GO:001600…	IPR000169:Peptidase, cysteine peptidase active site,IPR000719:Protein kinase, core,IPR002290:Serine/threonine protein kinase,IPR008271:Serine/threonine protein kinase, active site,IPR011993:Pleckstrin homology-type,IPR015746:Protein Kinase-1, 3-phosphoinositide dependent,IPR017441:Protein kinase, ATP binding site,IPR017442:Serine/threonine protein kinase-related,	hsa03320:PPAR signaling pathway,hsa04150:mTOR signaling pathway,hsa04510:Focal adhesion,hsa04910:Insulin signaling pathway,hsa04960:Aldosterone-regulated sodium reabsorption,hsa05213:Endometrial cancer,hsa05215:Prostate cancer,hsa05223:Non-small cell lung cancer,
TCONS_00022141	ABAT	116.116	128.87	1.10984	0.15	0.79	1	BaseLine	4-aminobutyrate aminotransferase	GO:0001666 ; GO:0003867 ; GO:0003867 ; GO:0005739 ; GO:0005739 ; GO:0005759 ; GO:0007268 ; GO:0007269 ; GO:0007620 ; GO:0007626 ; GO:0009450 ; GO:0010039 ; GO:0030170 ; GO:0032144 ; GO:0032145 ; GO:0035094 ; GO:0042135 ; GO:0042493 ; GO:0042803 ; GO:0043005 ; GO:0045471 ; GO:0045776 ; GO:0047298 ; GO:0048148 ; GO:0070062 ;	IPR004631:4-aminobutyrate aminotransferase, eukaryotic,IPR005814:Aminotransferase class-III,IPR015421:Pyridoxal phosphate-dependent transferase, major region, subdomain 1,	hsa00250:Alanine, aspartate and glutamate metabolism,hsa00280:Valine, leucine and isoleucine degradation,hsa00410:beta-Alanine metabolism,hsa00640:Propanoate metabolism,hsa00650:Butanoate metabolism,
TCONS_00007453	HOGA1	0	0.944201	-	NA	0.62	1	Wild_Specific	NA	NA	IPR002220:Dihydrodipicolinate synthetase-like,IPR013785:Aldolase-type TIM barrel,IPR020625:Dihydrodipicolinate synthetase, active site,	hsa00330:Arginine and proline metabolism,hsa00630:Glyoxylate and dicarboxylate metabolism,hsa01100:Metabolic pathways,
TCONS_00001043	HPDL	3.89739	0.995488	0.255424	-1.97	0.64	1	BaseLine	4-hydroxyphenylpyruvate dioxygenase-like	GO:0003868 ; GO:0009072 ; GO:0046872 ; GO:0055114 ;	IPR005956:4-hydroxyphenylpyruvate dioxygenase,	---NA---
TCONS_00027971	NT5C	2.82597	0	0	NA	0.39	1	Control_Specific	5', 3'-nucleotidase, cytosolic	GO:0005634 ; GO:0005737 ; GO:0005739 ; GO:0005829 ; GO:0006144 ; GO:0006195 ; GO:0006206 ; GO:0008252 ; GO:0008253 ; GO:0009223 ; GO:0016311 ; GO:0019103 ; GO:0044281 ; GO:0046135 ; GO:0046872 ; GO:0055086 ; GO:0070062 ;	IPR010708:5'(3')-deoxyribonucleotidase,	hsa00230:Purine metabolism,hsa00240:Pyrimidine metabolism,hsa00760:Nicotinate and nicotinamide metabolism,
TCONS_00027973	NT5C	48.8719	31.8043	0.650769	-0.62	0.61	1	BaseLine	5', 3'-nucleotidase, cytosolic	GO:0005634 ; GO:0005737 ; GO:0005739 ; GO:0005829 ; GO:0006144 ; GO:0006195 ; GO:0006206 ; GO:0008252 ; GO:0008253 ; GO:0009223 ; GO:0016311 ; GO:0019103 ; GO:0044281 ; GO:0046135 ; GO:0046872 ; GO:0055086 ; GO:0070062 ;	IPR010708:5'(3')-deoxyribonucleotidase,	hsa00230:Purine metabolism,hsa00240:Pyrimidine metabolism,hsa00760:Nicotinate and nicotinamide metabolism,
TCONS_00027972	NT5C	330.092	359.875	1.09023	0.12	0.7	1	BaseLine	5', 3'-nucleotidase, cytosolic	GO:0005634 ; GO:0005737 ; GO:0005739 ; GO:0005829 ; GO:0006144 ; GO:0006195 ; GO:0006206 ; GO:0008252 ; GO:0008253 ; GO:0009223 ; GO:0016311 ; GO:0019103 ; GO:0044281 ; GO:0046135 ; GO:0046872 ; GO:0055086 ; GO:0070062 ;	IPR010708:5'(3')-deoxyribonucleotidase,	hsa00230:Purine metabolism,hsa00240:Pyrimidine metabolism,hsa00760:Nicotinate and nicotinamide metabolism,
TCONS_00021550	MTHFS	72.3821	105.85	1.46238	0.55	0.46	1	BaseLine	5,10-methenyltetrahydrofolate synthetase (5-formyltetrahydrofolate cyclo-ligase)	GO:0005524 ; GO:0005542 ; GO:0005737 ; GO:0009396 ; GO:0015942 ; GO:0030272 ; GO:0030272 ; GO:0046653 ;	IPR002698:5-formyltetrahydrofolate cyclo-ligase,	hsa00670:One carbon pool by folate,
TCONS_00021551	MTHFS	174.972	148.81	0.850478	-0.23	0.66	1	BaseLine	5,10-methenyltetrahydrofolate synthetase (5-formyltetrahydrofolate cyclo-ligase)	GO:0005524 ; GO:0005542 ; GO:0005737 ; GO:0009396 ; GO:0015942 ; GO:0030272 ; GO:0030272 ; GO:0046653 ;	IPR002698:5-formyltetrahydrofolate cyclo-ligase,	hsa00670:One carbon pool by folate,
TCONS_00021552	MTHFS	11.0486	10.786	0.97623	-0.03	0.98	1	BaseLine	5,10-methenyltetrahydrofolate synthetase (5-formyltetrahydrofolate cyclo-ligase)	GO:0005524 ; GO:0005542 ; GO:0005737 ; GO:0009396 ; GO:0015942 ; GO:0030272 ; GO:0030272 ; GO:0046653 ;	IPR002698:5-formyltetrahydrofolate cyclo-ligase,	hsa00670:One carbon pool by folate,
TCONS_00003541	MTHFR	137.57	155.397	1.12959	0.18	0.8	1	BaseLine	methylenetetrahydrofolate reductase (NAD(P)H)	GO:0001666 ; GO:0004489 ; GO:0005829 ; GO:0006520 ; GO:0006766 ; GO:0006767 ; GO:0008015 ; GO:0009086 ; GO:0033274 ; GO:0035999 ; GO:0042493 ; GO:0043005 ; GO:0044281 ; GO:0046500 ; GO:0046655 ; GO:0050660 ; GO:0050661 ; GO:0050667 ; GO:0051593 ; GO:0055114 ; GO:0070555 ; GO:0072341 ;	IPR003171:Methylenetetrahydrofolate reductase,IPR004621:Eukaryotic-type methylenetetrahydrofolate reductase,	hsa00670:One carbon pool by folate,hsa00680:Methane metabolism,
TCONS_00003539	MTHFR	48.2751	42.1498	0.873117	-0.2	0.91	1	BaseLine	methylenetetrahydrofolate reductase (NAD(P)H)	GO:0001666 ; GO:0004489 ; GO:0005829 ; GO:0006520 ; GO:0006766 ; GO:0006767 ; GO:0008015 ; GO:0009086 ; GO:0033274 ; GO:0035999 ; GO:0042493 ; GO:0043005 ; GO:0044281 ; GO:0046500 ; GO:0046655 ; GO:0050660 ; GO:0050661 ; GO:0050667 ; GO:0051593 ; GO:0055114 ; GO:0070555 ; GO:0072341 ;	IPR003171:Methylenetetrahydrofolate reductase,IPR004621:Eukaryotic-type methylenetetrahydrofolate reductase,	hsa00670:One carbon pool by folate,hsa00680:Methane metabolism,
TCONS_00003540	MTHFR	57.695	54.4967	0.944566	-0.08	1	1	BaseLine	methylenetetrahydrofolate reductase (NAD(P)H)	GO:0001666 ; GO:0004489 ; GO:0005829 ; GO:0006520 ; GO:0006766 ; GO:0006767 ; GO:0008015 ; GO:0009086 ; GO:0033274 ; GO:0035999 ; GO:0042493 ; GO:0043005 ; GO:0044281 ; GO:0046500 ; GO:0046655 ; GO:0050660 ; GO:0050661 ; GO:0050667 ; GO:0051593 ; GO:0055114 ; GO:0070555 ; GO:0072341 ;	IPR003171:Methylenetetrahydrofolate reductase,IPR004621:Eukaryotic-type methylenetetrahydrofolate reductase,	hsa00670:One carbon pool by folate,hsa00680:Methane metabolism,
TCONS_00024929	NT5M	14.6009	46.3158	3.17213	1.67	0.26	0.99	BaseLine	5',3'-nucleotidase, mitochondrial	GO:0000166 ; GO:0005739 ; GO:0005759 ; GO:0006206 ; GO:0006260 ; GO:0008252 ; GO:0008253 ; GO:0009223 ; GO:0016311 ; GO:0016311 ; GO:0016311 ; GO:0044281 ; GO:0046079 ; GO:0046135 ; GO:0046872 ; GO:0055086 ;	IPR010708:5'(3')-deoxyribonucleotidase,	hsa00230:Purine metabolism,hsa00240:Pyrimidine metabolism,hsa00760:Nicotinate and nicotinamide metabolism,
TCONS_00024931	NT5M	46.9915	64.47	1.37195	0.46	0.65	0.99	BaseLine	5',3'-nucleotidase, mitochondrial	GO:0000166 ; GO:0005739 ; GO:0005759 ; GO:0006206 ; GO:0006260 ; GO:0008252 ; GO:0008253 ; GO:0009223 ; GO:0016311 ; GO:0016311 ; GO:0016311 ; GO:0044281 ; GO:0046079 ; GO:0046135 ; GO:0046872 ; GO:0055086 ;	IPR010708:5'(3')-deoxyribonucleotidase,	hsa00230:Purine metabolism,hsa00240:Pyrimidine metabolism,hsa00760:Nicotinate and nicotinamide metabolism,
TCONS_00024934	NT5M	55.1243	70.9676	1.28741	0.36	0.68	0.99	BaseLine	5',3'-nucleotidase, mitochondrial	GO:0000166 ; GO:0005739 ; GO:0005759 ; GO:0006206 ; GO:0006260 ; GO:0008252 ; GO:0008253 ; GO:0009223 ; GO:0016311 ; GO:0016311 ; GO:0016311 ; GO:0044281 ; GO:0046079 ; GO:0046135 ; GO:0046872 ; GO:0055086 ;	IPR010708:5'(3')-deoxyribonucleotidase,	hsa00230:Purine metabolism,hsa00240:Pyrimidine metabolism,hsa00760:Nicotinate and nicotinamide metabolism,
TCONS_00024933	NT5M	56.5266	40.9281	0.72405	-0.47	0.65	1	BaseLine	5',3'-nucleotidase, mitochondrial	GO:0000166 ; GO:0005739 ; GO:0005759 ; GO:0006206 ; GO:0006260 ; GO:0008252 ; GO:0008253 ; GO:0009223 ; GO:0016311 ; GO:0016311 ; GO:0016311 ; GO:0044281 ; GO:0046079 ; GO:0046135 ; GO:0046872 ; GO:0055086 ;	IPR010708:5'(3')-deoxyribonucleotidase,	hsa00230:Purine metabolism,hsa00240:Pyrimidine metabolism,hsa00760:Nicotinate and nicotinamide metabolism,
TCONS_00024932	NT5M	25.7068	30.3262	1.17969	0.24	0.86	1	BaseLine	5',3'-nucleotidase, mitochondrial	GO:0000166 ; GO:0005739 ; GO:0005759 ; GO:0006206 ; GO:0006260 ; GO:0008252 ; GO:0008253 ; GO:0009223 ; GO:0016311 ; GO:0016311 ; GO:0016311 ; GO:0044281 ; GO:0046079 ; GO:0046135 ; GO:0046872 ; GO:0055086 ;	IPR010708:5'(3')-deoxyribonucleotidase,	hsa00230:Purine metabolism,hsa00240:Pyrimidine metabolism,hsa00760:Nicotinate and nicotinamide metabolism,
TCONS_00024930	NT5M	28.0943	31.1271	1.10795	0.15	0.94	1	BaseLine	5',3'-nucleotidase, mitochondrial	GO:0000166 ; GO:0005739 ; GO:0005759 ; GO:0006206 ; GO:0006260 ; GO:0008252 ; GO:0008253 ; GO:0009223 ; GO:0016311 ; GO:0016311 ; GO:0016311 ; GO:0044281 ; GO:0046079 ; GO:0046135 ; GO:0046872 ; GO:0055086 ;	IPR010708:5'(3')-deoxyribonucleotidase,	hsa00230:Purine metabolism,hsa00240:Pyrimidine metabolism,hsa00760:Nicotinate and nicotinamide metabolism,
TCONS_00045041	XRN1	19.0231	78.9434	4.14988	2.05	0	0.05	Upregulated	5'-3' exoribonuclease 1	GO:0000288 ; GO:0000932 ; GO:0000956 ; GO:0003677 ; GO:0005515 ; GO:0005829 ; GO:0008409 ; GO:0010467 ; GO:0016020 ; GO:0016070 ; GO:0016071 ; GO:0016075 ; GO:0043928 ; GO:0044822 ; GO:0071028 ; GO:0071044 ; GO:0090305 ;	IPR004859:Putative 5-3 exonuclease,IPR016494:5'-3' exoribonuclease 1,	hsa03018:RNA degradation,
TCONS_00045040	XRN1	76.4054	26.6927	0.349357	-1.52	0.13	0.99	BaseLine	5'-3' exoribonuclease 1	GO:0000288 ; GO:0000932 ; GO:0000956 ; GO:0003677 ; GO:0005515 ; GO:0005829 ; GO:0008409 ; GO:0010467 ; GO:0016020 ; GO:0016070 ; GO:0016071 ; GO:0016075 ; GO:0043928 ; GO:0044822 ; GO:0071028 ; GO:0071044 ; GO:0090305 ;	IPR004859:Putative 5-3 exonuclease,IPR016494:5'-3' exoribonuclease 1,	hsa03018:RNA degradation,
TCONS_00045043	XRN1	74.4458	58.6194	0.78741	-0.34	0.65	1	BaseLine	5'-3' exoribonuclease 1	GO:0000288 ; GO:0000932 ; GO:0000956 ; GO:0003677 ; GO:0005515 ; GO:0005829 ; GO:0008409 ; GO:0010467 ; GO:0016020 ; GO:0016070 ; GO:0016071 ; GO:0016075 ; GO:0043928 ; GO:0044822 ; GO:0071028 ; GO:0071044 ; GO:0090305 ;	IPR004859:Putative 5-3 exonuclease,IPR016494:5'-3' exoribonuclease 1,	hsa03018:RNA degradation,
TCONS_00038027	XRN2	256.714	561.639	2.1878	1.13	0	0	Upregulated	5'-3' exoribonuclease 2	GO:0000738 ; GO:0004518 ; GO:0004534 ; GO:0005634 ; GO:0005730 ; GO:0006353 ; GO:0006355 ; GO:0006396 ; GO:0006397 ; GO:0006401 ; GO:0007283 ; GO:0008270 ; GO:0008409 ; GO:0016020 ; GO:0016049 ; GO:0016070 ; GO:0016235 ; GO:0044822 ; GO:0090503 ; GO:0090503 ;	IPR001878:Zinc finger, CCHC-type,IPR004859:Putative 5-3 exonuclease,IPR017151:5'-3' exoribonuclease 2,	hsa03018:RNA degradation,
TCONS_00038026	XRN2	1064.04	812.075	0.763197	-0.39	0.02	1	BaseLine	5'-3' exoribonuclease 2	GO:0000738 ; GO:0004518 ; GO:0004534 ; GO:0005634 ; GO:0005730 ; GO:0006353 ; GO:0006355 ; GO:0006396 ; GO:0006397 ; GO:0006401 ; GO:0007283 ; GO:0008270 ; GO:0008409 ; GO:0016020 ; GO:0016049 ; GO:0016070 ; GO:0016235 ; GO:0044822 ; GO:0090503 ; GO:0090503 ;	IPR001878:Zinc finger, CCHC-type,IPR004859:Putative 5-3 exonuclease,IPR017151:5'-3' exoribonuclease 2,	hsa03018:RNA degradation,
TCONS_00035278	ATIC	3083.69	3064.87	0.993897	-0.01	0.94	1	BaseLine	5-aminoimidazole-4-carboxamide ribonucleotide formyltransferase/IMP cyclohydrolase	GO:0003360 ; GO:0003937 ; GO:0004643 ; GO:0005739 ; GO:0005829 ; GO:0006139 ; GO:0006144 ; GO:0006189 ; GO:0009116 ; GO:0009168 ; GO:0010035 ; GO:0016020 ; GO:0021549 ; GO:0021987 ; GO:0031100 ; GO:0042803 ; GO:0044281 ; GO:0046452 ; GO:0046654 ; GO:0055086 ; GO:0070062 ;	IPR002695:AICARFT/IMPCHase bienzyme,IPR011607:MGS-like,IPR013982:AICARFT/IMPCHase bienzyme, formylation region,	hsa00230:Purine metabolism,hsa00670:One carbon pool by folate,
TCONS_00043899	AZI2	149.359	113.906	0.762635	-0.39	0.51	1	BaseLine	5-azacytidine induced 2	GO:0005515 ; GO:0005737 ; GO:0007249 ;	---NA---	hsa04622:RIG-I-like receptor signaling pathway,
TCONS_00043900	AZI2	297.586	324.417	1.09016	0.12	0.71	1	BaseLine	5-azacytidine induced 2	GO:0005515 ; GO:0005737 ; GO:0007249 ;	---NA---	hsa04622:RIG-I-like receptor signaling pathway,
TCONS_00043901	AZI2	47.5848	59.031	1.24054	0.31	0.78	1	BaseLine	5-azacytidine induced 2	GO:0005515 ; GO:0005737 ; GO:0007249 ;	---NA---	hsa04622:RIG-I-like receptor signaling pathway,
TCONS_00043902	AZI2	60.0535	57.8001	0.962477	-0.06	0.98	1	BaseLine	5-azacytidine induced 2	GO:0005515 ; GO:0005737 ; GO:0007249 ;	---NA---	hsa04622:RIG-I-like receptor signaling pathway,
TCONS_00013285	HTR7P1	6.93907	5.39825	0.77795	-0.36	0.94	1	BaseLine	5-hydroxytryptamine (serotonin) receptor 7 pseudogene 1	#NA	---NA---	---NA---
TCONS_00008684	HTR7	0.985133	0	0	NA	0.64	1	Control_Specific	5-hydroxytryptamine (serotonin) receptor 7, adenylate cyclase-coupled	GO:0004993 ; GO:0005886 ; GO:0005887 ; GO:0006939 ; GO:0007187 ; GO:0007210 ; GO:0007210 ; GO:0007268 ; GO:0007623 ; GO:0008015 ; GO:0042310 ;	IPR000276:G protein-coupled receptor, rhodopsin-like,IPR001069:5-Hydroxytryptamine 7 receptor,IPR017452:GPCR, rhodopsin-like, 7TM,	hsa04014:Ras signaling pathway,hsa04020:Calcium signaling pathway,hsa04080:Neuroactive ligand-receptor interaction,hsa04726:Serotonergic synapse,
TCONS_00003129	MTR	720.334	694.154	0.963656	-0.05	0.79	1	BaseLine	5-methyltetrahydrofolate-homocysteine methyltransferase	GO:0000096 ; GO:0005829 ; GO:0006766 ; GO:0006767 ; GO:0006805 ; GO:0007399 ; GO:0008270 ; GO:0008705 ; GO:0008898 ; GO:0009086 ; GO:0009235 ; GO:0031419 ; GO:0032259 ; GO:0034641 ; GO:0042558 ; GO:0044281 ;	IPR000489:Dihydropteroate synthase, DHPS,IPR003726:Homocysteine S-methyltransferase,IPR003759:Methionine synthase, cobalamin (vitamin B12)-binding module, cap,IPR004223:Vitamin B12 dependent methionine synthase, activation region,IPR006158:Cobalamin (vitamin B12)-binding,IPR011822:5-methyltetrahydrofolate--homocysteine methyltransferase,	hsa00270:Cysteine and methionine metabolism,hsa00670:One carbon pool by folate,
TCONS_00048103	MTRR	144.739	0.472101	0.00326173	-8.26	0	0	DownRegulated	5-methyltetrahydrofolate-homocysteine methyltransferase reductase	GO:0000096 ; GO:0003958 ; GO:0005506 ; GO:0005634 ; GO:0005730 ; GO:0005737 ; GO:0005829 ; GO:0006306 ; GO:0006555 ; GO:0006766 ; GO:0006767 ; GO:0006805 ; GO:0009086 ; GO:0009235 ; GO:0010181 ; GO:0016709 ; GO:0016723 ; GO:0030586 ; GO:0032259 ; GO:0034641 ; GO:0044281 ; GO:0045111 ; GO:0046655 ; GO:0050660 ; GO:0050660 ; GO:0050661 ; GO:0055114 ;	IPR001094:Flavodoxin-like,IPR001433:Oxidoreductase FAD/NAD(P)-binding,IPR001709:Flavoprotein pyridine nucleotide cytochrome reductase,IPR003097:FAD-binding, type 1,IPR008254:Flavodoxin/nitric oxide synthase,IPR017927:Ferredoxin reductase-type FAD-binding domain,	---NA---
TCONS_00048105	MTRR	44.2158	214.687	4.85545	2.28	0	0	Upregulated	5-methyltetrahydrofolate-homocysteine methyltransferase reductase	GO:0000096 ; GO:0003958 ; GO:0005506 ; GO:0005634 ; GO:0005730 ; GO:0005737 ; GO:0005829 ; GO:0006306 ; GO:0006555 ; GO:0006766 ; GO:0006767 ; GO:0006805 ; GO:0009086 ; GO:0009235 ; GO:0010181 ; GO:0016709 ; GO:0016723 ; GO:0030586 ; GO:0032259 ; GO:0034641 ; GO:0044281 ; GO:0045111 ; GO:0046655 ; GO:0050660 ; GO:0050660 ; GO:0050661 ; GO:0055114 ;	IPR001094:Flavodoxin-like,IPR001433:Oxidoreductase FAD/NAD(P)-binding,IPR001709:Flavoprotein pyridine nucleotide cytochrome reductase,IPR003097:FAD-binding, type 1,IPR008254:Flavodoxin/nitric oxide synthase,IPR017927:Ferredoxin reductase-type FAD-binding domain,	---NA---
TCONS_00048106	MTRR	119.805	0	0	NA	0.99	1	Control_Specific	5-methyltetrahydrofolate-homocysteine methyltransferase reductase	GO:0000096 ; GO:0003958 ; GO:0005506 ; GO:0005634 ; GO:0005730 ; GO:0005737 ; GO:0005829 ; GO:0006306 ; GO:0006555 ; GO:0006766 ; GO:0006767 ; GO:0006805 ; GO:0009086 ; GO:0009235 ; GO:0010181 ; GO:0016709 ; GO:0016723 ; GO:0030586 ; GO:0032259 ; GO:0034641 ; GO:0044281 ; GO:0045111 ; GO:0046655 ; GO:0050660 ; GO:0050660 ; GO:0050661 ; GO:0055114 ;	IPR001094:Flavodoxin-like,IPR001433:Oxidoreductase FAD/NAD(P)-binding,IPR001709:Flavoprotein pyridine nucleotide cytochrome reductase,IPR003097:FAD-binding, type 1,IPR008254:Flavodoxin/nitric oxide synthase,IPR017927:Ferredoxin reductase-type FAD-binding domain,	---NA---
TCONS_00048104	MTRR	14.91	78.7053	5.2787	2.4	0	0.03	Upregulated	5-methyltetrahydrofolate-homocysteine methyltransferase reductase	GO:0000096 ; GO:0003958 ; GO:0005506 ; GO:0005634 ; GO:0005730 ; GO:0005737 ; GO:0005829 ; GO:0006306 ; GO:0006555 ; GO:0006766 ; GO:0006767 ; GO:0006805 ; GO:0009086 ; GO:0009235 ; GO:0010181 ; GO:0016709 ; GO:0016723 ; GO:0030586 ; GO:0032259 ; GO:0034641 ; GO:0044281 ; GO:0045111 ; GO:0046655 ; GO:0050660 ; GO:0050660 ; GO:0050661 ; GO:0055114 ;	IPR001094:Flavodoxin-like,IPR001433:Oxidoreductase FAD/NAD(P)-binding,IPR001709:Flavoprotein pyridine nucleotide cytochrome reductase,IPR003097:FAD-binding, type 1,IPR008254:Flavodoxin/nitric oxide synthase,IPR017927:Ferredoxin reductase-type FAD-binding domain,	---NA---
TCONS_00048107	MTRR	25.9621	62.9209	2.42356	1.28	0.24	0.99	BaseLine	5-methyltetrahydrofolate-homocysteine methyltransferase reductase	GO:0000096 ; GO:0003958 ; GO:0005506 ; GO:0005634 ; GO:0005730 ; GO:0005737 ; GO:0005829 ; GO:0006306 ; GO:0006555 ; GO:0006766 ; GO:0006767 ; GO:0006805 ; GO:0009086 ; GO:0009235 ; GO:0010181 ; GO:0016709 ; GO:0016723 ; GO:0030586 ; GO:0032259 ; GO:0034641 ; GO:0044281 ; GO:0045111 ; GO:0046655 ; GO:0050660 ; GO:0050660 ; GO:0050661 ; GO:0055114 ;	IPR001094:Flavodoxin-like,IPR001433:Oxidoreductase FAD/NAD(P)-binding,IPR001709:Flavoprotein pyridine nucleotide cytochrome reductase,IPR003097:FAD-binding, type 1,IPR008254:Flavodoxin/nitric oxide synthase,IPR017927:Ferredoxin reductase-type FAD-binding domain,	---NA---
TCONS_00048102	MTRR	19.5336	11.3304	0.580046	-0.79	0.73	1	BaseLine	5-methyltetrahydrofolate-homocysteine methyltransferase reductase	GO:0000096 ; GO:0003958 ; GO:0005506 ; GO:0005634 ; GO:0005730 ; GO:0005737 ; GO:0005829 ; GO:0006306 ; GO:0006555 ; GO:0006766 ; GO:0006767 ; GO:0006805 ; GO:0009086 ; GO:0009235 ; GO:0010181 ; GO:0016709 ; GO:0016723 ; GO:0030586 ; GO:0032259 ; GO:0034641 ; GO:0044281 ; GO:0045111 ; GO:0046655 ; GO:0050660 ; GO:0050660 ; GO:0050661 ; GO:0055114 ;	IPR001094:Flavodoxin-like,IPR001433:Oxidoreductase FAD/NAD(P)-binding,IPR001709:Flavoprotein pyridine nucleotide cytochrome reductase,IPR003097:FAD-binding, type 1,IPR008254:Flavodoxin/nitric oxide synthase,IPR017927:Ferredoxin reductase-type FAD-binding domain,	---NA---
TCONS_00051909	NT5DC1	8.00693	0	0	NA	0.18	1	Control_Specific	5'-nucleotidase domain containing 1	GO:0008152 ; GO:0016787 ; GO:0046872 ;	IPR008380:HAD-superfamily hydrolase, subfamily IG, 5'-nucleotidase,	---NA---
TCONS_00051910	NT5DC1	161.9	180.45	1.11458	0.16	0.76	1	BaseLine	5'-nucleotidase domain containing 1	GO:0008152 ; GO:0016787 ; GO:0046872 ;	IPR008380:HAD-superfamily hydrolase, subfamily IG, 5'-nucleotidase,	---NA---
TCONS_00051908	NT5DC1	66.8165	65.2919	0.977183	-0.03	0.98	1	BaseLine	5'-nucleotidase domain containing 1	GO:0008152 ; GO:0016787 ; GO:0046872 ;	IPR008380:HAD-superfamily hydrolase, subfamily IG, 5'-nucleotidase,	---NA---
TCONS_00044381	NT5DC2	0	1.8884	-	NA	0.46	1	Wild_Specific	5'-nucleotidase domain containing 2	GO:0008152 ; GO:0016787 ; GO:0046872 ;	IPR008380:HAD-superfamily hydrolase, subfamily IG, 5'-nucleotidase,IPR016695:Purine 5'-nucleotidase,	---NA---
TCONS_00044379	NT5DC2	513.15	564.064	1.09922	0.14	0.56	1	BaseLine	5'-nucleotidase domain containing 2	GO:0008152 ; GO:0016787 ; GO:0046872 ;	IPR008380:HAD-superfamily hydrolase, subfamily IG, 5'-nucleotidase,IPR016695:Purine 5'-nucleotidase,	---NA---
TCONS_00044380	NT5DC2	1448.87	1458.52	1.00666	0.01	0.94	1	BaseLine	5'-nucleotidase domain containing 2	GO:0008152 ; GO:0016787 ; GO:0046872 ;	IPR008380:HAD-superfamily hydrolase, subfamily IG, 5'-nucleotidase,IPR016695:Purine 5'-nucleotidase,	---NA---
TCONS_00015862	NT5DC3	9.25447	19.3561	2.09154	1.06	0.56	1	BaseLine	5'-nucleotidase domain containing 3	GO:0005739 ; GO:0005829 ; GO:0008152 ; GO:0016787 ; GO:0043235 ; GO:0046872 ;	IPR008380:HAD-superfamily hydrolase, subfamily IG, 5'-nucleotidase,IPR016695:Purine 5'-nucleotidase,	---NA---
TCONS_00015863	NT5DC3	18.9728	13.0544	0.68806	-0.54	0.8	1	BaseLine	5'-nucleotidase domain containing 3	GO:0005739 ; GO:0005829 ; GO:0008152 ; GO:0016787 ; GO:0043235 ; GO:0046872 ;	IPR008380:HAD-superfamily hydrolase, subfamily IG, 5'-nucleotidase,IPR016695:Purine 5'-nucleotidase,	---NA---
TCONS_00015861	NT5DC3	90.7977	87.8488	0.967523	-0.05	0.93	1	BaseLine	5'-nucleotidase domain containing 3	GO:0005739 ; GO:0005829 ; GO:0008152 ; GO:0016787 ; GO:0043235 ; GO:0046872 ;	IPR008380:HAD-superfamily hydrolase, subfamily IG, 5'-nucleotidase,IPR016695:Purine 5'-nucleotidase,	---NA---
TCONS_00008934	NT5C2	189.271	234.596	1.23947	0.31	0.48	0.99	BaseLine	5'-nucleotidase, cytosolic II	GO:0000166 ; GO:0005515 ; GO:0005829 ; GO:0006144 ; GO:0006195 ; GO:0008219 ; GO:0008253 ; GO:0016310 ; GO:0016311 ; GO:0016311 ; GO:0016311 ; GO:0017144 ; GO:0044281 ; GO:0046872 ; GO:0050146 ; GO:0055086 ;	IPR008380:HAD-superfamily hydrolase, subfamily IG, 5'-nucleotidase,IPR016695:Purine 5'-nucleotidase,	hsa00230:Purine metabolism,hsa00240:Pyrimidine metabolism,hsa00760:Nicotinate and nicotinamide metabolism,
TCONS_00008936	NT5C2	73.2917	55.5935	0.758524	-0.4	0.68	1	BaseLine	5'-nucleotidase, cytosolic II	GO:0000166 ; GO:0005515 ; GO:0005829 ; GO:0006144 ; GO:0006195 ; GO:0008219 ; GO:0008253 ; GO:0016310 ; GO:0016311 ; GO:0016311 ; GO:0016311 ; GO:0017144 ; GO:0044281 ; GO:0046872 ; GO:0050146 ; GO:0055086 ;	IPR008380:HAD-superfamily hydrolase, subfamily IG, 5'-nucleotidase,IPR016695:Purine 5'-nucleotidase,	hsa00230:Purine metabolism,hsa00240:Pyrimidine metabolism,hsa00760:Nicotinate and nicotinamide metabolism,
TCONS_00008937	NT5C2	376.814	392.786	1.04239	0.06	0.88	1	BaseLine	5'-nucleotidase, cytosolic II	GO:0000166 ; GO:0005515 ; GO:0005829 ; GO:0006144 ; GO:0006195 ; GO:0008219 ; GO:0008253 ; GO:0016310 ; GO:0016311 ; GO:0016311 ; GO:0016311 ; GO:0017144 ; GO:0044281 ; GO:0046872 ; GO:0050146 ; GO:0055086 ;	IPR008380:HAD-superfamily hydrolase, subfamily IG, 5'-nucleotidase,IPR016695:Purine 5'-nucleotidase,	hsa00230:Purine metabolism,hsa00240:Pyrimidine metabolism,hsa00760:Nicotinate and nicotinamide metabolism,
TCONS_00008935	NT5C2	12.0373	14.1933	1.17911	0.24	0.93	1	BaseLine	5'-nucleotidase, cytosolic II	GO:0000166 ; GO:0005515 ; GO:0005829 ; GO:0006144 ; GO:0006195 ; GO:0008219 ; GO:0008253 ; GO:0016310 ; GO:0016311 ; GO:0016311 ; GO:0016311 ; GO:0017144 ; GO:0044281 ; GO:0046872 ; GO:0050146 ; GO:0055086 ;	IPR008380:HAD-superfamily hydrolase, subfamily IG, 5'-nucleotidase,IPR016695:Purine 5'-nucleotidase,	hsa00230:Purine metabolism,hsa00240:Pyrimidine metabolism,hsa00760:Nicotinate and nicotinamide metabolism,
TCONS_00008938	NT5C2	160.232	157.72	0.984324	-0.02	1	1	BaseLine	5'-nucleotidase, cytosolic II	GO:0000166 ; GO:0005515 ; GO:0005829 ; GO:0006144 ; GO:0006195 ; GO:0008219 ; GO:0008253 ; GO:0016310 ; GO:0016311 ; GO:0016311 ; GO:0016311 ; GO:0017144 ; GO:0044281 ; GO:0046872 ; GO:0050146 ; GO:0055086 ;	IPR008380:HAD-superfamily hydrolase, subfamily IG, 5'-nucleotidase,IPR016695:Purine 5'-nucleotidase,	hsa00230:Purine metabolism,hsa00240:Pyrimidine metabolism,hsa00760:Nicotinate and nicotinamide metabolism,
TCONS_00051774	NT5E	0	19.2838	-	NA	0.04	1	Wild_Specific	5'-nucleotidase, ecto (CD73)	GO:0000166 ; GO:0005737 ; GO:0005886 ; GO:0005886 ; GO:0006144 ; GO:0006195 ; GO:0006196 ; GO:0006206 ; GO:0006259 ; GO:0008253 ; GO:0016020 ; GO:0016311 ; GO:0016311 ; GO:0016311 ; GO:0031225 ; GO:0044281 ; GO:0046086 ; GO:0046135 ; GO:0046872 ; GO:0050728 ; GO:0055086 ; GO:0070062 ;	IPR004843:Metallophosphoesterase,IPR006146:5'-Nucleotidase, conserved site,IPR006179:5'-Nucleotidase and apyrase,IPR008334:5'-Nucleotidase, C-terminal,	hsa00230:Purine metabolism,hsa00240:Pyrimidine metabolism,hsa00760:Nicotinate and nicotinamide metabolism,
TCONS_00051773	NT5E	15.719	0	0	NA	0.07	1	Control_Specific	5'-nucleotidase, ecto (CD73)	GO:0000166 ; GO:0005737 ; GO:0005886 ; GO:0005886 ; GO:0006144 ; GO:0006195 ; GO:0006196 ; GO:0006206 ; GO:0006259 ; GO:0008253 ; GO:0016020 ; GO:0016311 ; GO:0016311 ; GO:0016311 ; GO:0031225 ; GO:0044281 ; GO:0046086 ; GO:0046135 ; GO:0046872 ; GO:0050728 ; GO:0055086 ; GO:0070062 ;	IPR004843:Metallophosphoesterase,IPR006146:5'-Nucleotidase, conserved site,IPR006179:5'-Nucleotidase and apyrase,IPR008334:5'-Nucleotidase, C-terminal,	hsa00230:Purine metabolism,hsa00240:Pyrimidine metabolism,hsa00760:Nicotinate and nicotinamide metabolism,
TCONS_00061473	OPLAH	40.3509	57.4924	1.42481	0.51	0.61	1	BaseLine	5-oxoprolinase (ATP-hydrolysing)	GO:0005524 ; GO:0005829 ; GO:0006750 ; GO:0006805 ; GO:0017168 ; GO:0044281 ; GO:1901687 ;	IPR002821:Hydantoinase/oxoprolinase,IPR003692:Hydantoinase B/oxoprolinase,IPR008040:Hydantoinaseoxoprolinase, N-terminal,	hsa00480:Glutathione metabolism,
TCONS_00061472	OPLAH	28.479	18.5447	0.651172	-0.62	0.68	1	BaseLine	5-oxoprolinase (ATP-hydrolysing)	GO:0005524 ; GO:0005829 ; GO:0006750 ; GO:0006805 ; GO:0017168 ; GO:0044281 ; GO:1901687 ;	IPR002821:Hydantoinase/oxoprolinase,IPR003692:Hydantoinase B/oxoprolinase,IPR008040:Hydantoinaseoxoprolinase, N-terminal,	hsa00480:Glutathione metabolism,
TCONS_00061470	OPLAH	14.3887	12.7362	0.885151	-0.18	0.94	1	BaseLine	5-oxoprolinase (ATP-hydrolysing)	GO:0005524 ; GO:0005829 ; GO:0006750 ; GO:0006805 ; GO:0017168 ; GO:0044281 ; GO:1901687 ;	IPR002821:Hydantoinase/oxoprolinase,IPR003692:Hydantoinase B/oxoprolinase,IPR008040:Hydantoinaseoxoprolinase, N-terminal,	hsa00480:Glutathione metabolism,
TCONS_00002787	PFKFB2	17.0492	8.95939	0.525501	-0.93	0.68	1	BaseLine	6-phosphofructo-2-kinase/fructose-2,6-biphosphatase 2	GO:0003873 ; GO:0004331 ; GO:0005515 ; GO:0005524 ; GO:0005829 ; GO:0005975 ; GO:0006000 ; GO:0006003 ; GO:0006006 ; GO:0006007 ; GO:0006089 ; GO:0006096 ; GO:0006096 ; GO:0009749 ; GO:0016311 ; GO:0019901 ; GO:0032024 ; GO:0033133 ; GO:0044281 ; GO:0046835 ; GO:0046835 ; GO:0046835 ;	IPR001345:Phosphoglycerate/bisphosphoglycerate mutase,IPR003094:Fructose-2,6-bisphosphatase,IPR013078:Phosphoglycerate mutase,IPR013079:6-phosphofructo-2-kinase,IPR016260:Bifunctional 6-phosphofructo-2-kinase/fructose-2, 6-bisphosphate 2-phosphatase,	hsa00051:Fructose and mannose metabolism,
TCONS_00002788	PFKFB2	17.6892	23.7378	1.34194	0.42	0.81	1	BaseLine	6-phosphofructo-2-kinase/fructose-2,6-biphosphatase 2	GO:0003873 ; GO:0004331 ; GO:0005515 ; GO:0005524 ; GO:0005829 ; GO:0005975 ; GO:0006000 ; GO:0006003 ; GO:0006006 ; GO:0006007 ; GO:0006089 ; GO:0006096 ; GO:0006096 ; GO:0009749 ; GO:0016311 ; GO:0019901 ; GO:0032024 ; GO:0033133 ; GO:0044281 ; GO:0046835 ; GO:0046835 ; GO:0046835 ;	IPR001345:Phosphoglycerate/bisphosphoglycerate mutase,IPR003094:Fructose-2,6-bisphosphatase,IPR013078:Phosphoglycerate mutase,IPR013079:6-phosphofructo-2-kinase,IPR016260:Bifunctional 6-phosphofructo-2-kinase/fructose-2, 6-bisphosphate 2-phosphatase,	hsa00051:Fructose and mannose metabolism,
TCONS_00002785	PFKFB2	41.602	46.0173	1.10613	0.15	0.9	1	BaseLine	6-phosphofructo-2-kinase/fructose-2,6-biphosphatase 2	GO:0003873 ; GO:0004331 ; GO:0005515 ; GO:0005524 ; GO:0005829 ; GO:0005975 ; GO:0006000 ; GO:0006003 ; GO:0006006 ; GO:0006007 ; GO:0006089 ; GO:0006096 ; GO:0006096 ; GO:0009749 ; GO:0016311 ; GO:0019901 ; GO:0032024 ; GO:0033133 ; GO:0044281 ; GO:0046835 ; GO:0046835 ; GO:0046835 ;	IPR001345:Phosphoglycerate/bisphosphoglycerate mutase,IPR003094:Fructose-2,6-bisphosphatase,IPR013078:Phosphoglycerate mutase,IPR013079:6-phosphofructo-2-kinase,IPR016260:Bifunctional 6-phosphofructo-2-kinase/fructose-2, 6-bisphosphate 2-phosphatase,	hsa00051:Fructose and mannose metabolism,
TCONS_00002786	PFKFB2	45.2587	48.2976	1.06714	0.09	0.95	1	BaseLine	6-phosphofructo-2-kinase/fructose-2,6-biphosphatase 2	GO:0003873 ; GO:0004331 ; GO:0005515 ; GO:0005524 ; GO:0005829 ; GO:0005975 ; GO:0006000 ; GO:0006003 ; GO:0006006 ; GO:0006007 ; GO:0006089 ; GO:0006096 ; GO:0006096 ; GO:0009749 ; GO:0016311 ; GO:0019901 ; GO:0032024 ; GO:0033133 ; GO:0044281 ; GO:0046835 ; GO:0046835 ; GO:0046835 ;	IPR001345:Phosphoglycerate/bisphosphoglycerate mutase,IPR003094:Fructose-2,6-bisphosphatase,IPR013078:Phosphoglycerate mutase,IPR013079:6-phosphofructo-2-kinase,IPR016260:Bifunctional 6-phosphofructo-2-kinase/fructose-2, 6-bisphosphate 2-phosphatase,	hsa00051:Fructose and mannose metabolism,
TCONS_00006593	PFKFB3	56.9545	0	0	NA	0	1	Control_Specific	6-phosphofructo-2-kinase/fructose-2,6-biphosphatase 3	GO:0003873 ; GO:0004331 ; GO:0005524 ; GO:0005634 ; GO:0005730 ; GO:0005829 ; GO:0005975 ; GO:0006000 ; GO:0006003 ; GO:0006006 ; GO:0006096 ; GO:0016311 ; GO:0044281 ; GO:0046835 ; GO:0046835 ;	IPR001345:Phosphoglycerate/bisphosphoglycerate mutase,IPR003094:Fructose-2,6-bisphosphatase,IPR013078:Phosphoglycerate mutase,IPR013079:6-phosphofructo-2-kinase,IPR016260:Bifunctional 6-phosphofructo-2-kinase/fructose-2, 6-bisphosphate 2-phosphatase,	hsa00051:Fructose and mannose metabolism,
TCONS_00006594	PFKFB3	144.383	261.865	1.81368	0.86	0.05	1	BaseLine	6-phosphofructo-2-kinase/fructose-2,6-biphosphatase 3	GO:0003873 ; GO:0004331 ; GO:0005524 ; GO:0005634 ; GO:0005730 ; GO:0005829 ; GO:0005975 ; GO:0006000 ; GO:0006003 ; GO:0006006 ; GO:0006096 ; GO:0016311 ; GO:0044281 ; GO:0046835 ; GO:0046835 ;	IPR001345:Phosphoglycerate/bisphosphoglycerate mutase,IPR003094:Fructose-2,6-bisphosphatase,IPR013078:Phosphoglycerate mutase,IPR013079:6-phosphofructo-2-kinase,IPR016260:Bifunctional 6-phosphofructo-2-kinase/fructose-2, 6-bisphosphate 2-phosphatase,	hsa00051:Fructose and mannose metabolism,
TCONS_00006596	PFKFB3	9.93761	0	0	NA	0.15	1	Control_Specific	6-phosphofructo-2-kinase/fructose-2,6-biphosphatase 3	GO:0003873 ; GO:0004331 ; GO:0005524 ; GO:0005634 ; GO:0005730 ; GO:0005829 ; GO:0005975 ; GO:0006000 ; GO:0006003 ; GO:0006006 ; GO:0006096 ; GO:0016311 ; GO:0044281 ; GO:0046835 ; GO:0046835 ;	IPR001345:Phosphoglycerate/bisphosphoglycerate mutase,IPR003094:Fructose-2,6-bisphosphatase,IPR013078:Phosphoglycerate mutase,IPR013079:6-phosphofructo-2-kinase,IPR016260:Bifunctional 6-phosphofructo-2-kinase/fructose-2, 6-bisphosphate 2-phosphatase,	hsa00051:Fructose and mannose metabolism,
TCONS_00006597	PFKFB3	45.1111	28.8902	0.640423	-0.64	0.66	1	BaseLine	6-phosphofructo-2-kinase/fructose-2,6-biphosphatase 3	GO:0003873 ; GO:0004331 ; GO:0005524 ; GO:0005634 ; GO:0005730 ; GO:0005829 ; GO:0005975 ; GO:0006000 ; GO:0006003 ; GO:0006006 ; GO:0006096 ; GO:0016311 ; GO:0044281 ; GO:0046835 ; GO:0046835 ;	IPR001345:Phosphoglycerate/bisphosphoglycerate mutase,IPR003094:Fructose-2,6-bisphosphatase,IPR013078:Phosphoglycerate mutase,IPR013079:6-phosphofructo-2-kinase,IPR016260:Bifunctional 6-phosphofructo-2-kinase/fructose-2, 6-bisphosphate 2-phosphatase,	hsa00051:Fructose and mannose metabolism,
TCONS_00044154	PFKFB4	24.0208	0	0	NA	0.02	1	Control_Specific	6-phosphofructo-2-kinase/fructose-2,6-biphosphatase 4	GO:0003873 ; GO:0004331 ; GO:0005524 ; GO:0005829 ; GO:0005975 ; GO:0006000 ; GO:0006003 ; GO:0006006 ; GO:0006096 ; GO:0016311 ; GO:0044281 ; GO:0046835 ; GO:0046835 ;	IPR001345:Phosphoglycerate/bisphosphoglycerate mutase,IPR003094:Fructose-2,6-bisphosphatase,IPR013078:Phosphoglycerate mutase,IPR013079:6-phosphofructo-2-kinase,IPR016260:Bifunctional 6-phosphofructo-2-kinase/fructose-2, 6-bisphosphate 2-phosphatase,	hsa00051:Fructose and mannose metabolism,
TCONS_00044153	PFKFB4	38.51	74.3644	1.93104	0.95	0.32	1	BaseLine	6-phosphofructo-2-kinase/fructose-2,6-biphosphatase 4	GO:0003873 ; GO:0004331 ; GO:0005524 ; GO:0005829 ; GO:0005975 ; GO:0006000 ; GO:0006003 ; GO:0006006 ; GO:0006096 ; GO:0016311 ; GO:0044281 ; GO:0046835 ; GO:0046835 ;	IPR001345:Phosphoglycerate/bisphosphoglycerate mutase,IPR003094:Fructose-2,6-bisphosphatase,IPR013078:Phosphoglycerate mutase,IPR013079:6-phosphofructo-2-kinase,IPR016260:Bifunctional 6-phosphofructo-2-kinase/fructose-2, 6-bisphosphate 2-phosphatase,	hsa00051:Fructose and mannose metabolism,
TCONS_00044152	PFKFB4	8.74033	12.5613	1.43716	0.52	0.84	1	BaseLine	6-phosphofructo-2-kinase/fructose-2,6-biphosphatase 4	GO:0003873 ; GO:0004331 ; GO:0005524 ; GO:0005829 ; GO:0005975 ; GO:0006000 ; GO:0006003 ; GO:0006006 ; GO:0006096 ; GO:0016311 ; GO:0044281 ; GO:0046835 ; GO:0046835 ;	IPR001345:Phosphoglycerate/bisphosphoglycerate mutase,IPR003094:Fructose-2,6-bisphosphatase,IPR013078:Phosphoglycerate mutase,IPR013079:6-phosphofructo-2-kinase,IPR016260:Bifunctional 6-phosphofructo-2-kinase/fructose-2, 6-bisphosphate 2-phosphatase,	hsa00051:Fructose and mannose metabolism,
TCONS_00030047	PGLS	612.868	690.368	1.12645	0.17	0.41	1	BaseLine	6-phosphogluconolactonase	GO:0005829 ; GO:0005975 ; GO:0006098 ; GO:0006098 ; GO:0009051 ; GO:0017057 ; GO:0044281 ; GO:0048029 ; GO:0070062 ;	IPR005900:6-phosphogluconolactonase,IPR006148:Glucosamine/galactosamine-6-phosphate isomerase,	hsa00030:Pentose phosphate pathway,
TCONS_00010794	PTS	50.7128	57.4201	1.13226	0.18	0.87	1	BaseLine	6-pyruvoyltetrahydropterin synthase	GO:0003874 ; GO:0005737 ; GO:0005739 ; GO:0005829 ; GO:0006520 ; GO:0006729 ; GO:0007417 ; GO:0042802 ; GO:0042803 ; GO:0044281 ; GO:0046209 ; GO:0046872 ; GO:0050999 ;	IPR007115:6-pyruvoyl tetrahydropterin synthase-related,IPR007116:6-pyruvoyl tetrahydropterin synthase,	hsa00790:Folate biosynthesis,
TCONS_00010795	PTS	130.077	135.192	1.03932	0.06	0.93	1	BaseLine	6-pyruvoyltetrahydropterin synthase	GO:0003874 ; GO:0005737 ; GO:0005739 ; GO:0005829 ; GO:0006520 ; GO:0006729 ; GO:0007417 ; GO:0042802 ; GO:0042803 ; GO:0044281 ; GO:0046209 ; GO:0046872 ; GO:0050999 ;	IPR007115:6-pyruvoyl tetrahydropterin synthase-related,IPR007116:6-pyruvoyl tetrahydropterin synthase,	hsa00790:Folate biosynthesis,
TCONS_00012235	DHCR7	44.3741	0	0	NA	0.99	1	Control_Specific	7-dehydrocholesterol reductase	GO:0001568 ; GO:0005640 ; GO:0005783 ; GO:0005789 ; GO:0006695 ; GO:0006695 ; GO:0006695 ; GO:0009791 ; GO:0016020 ; GO:0016021 ; GO:0030154 ; GO:0030324 ; GO:0035264 ; GO:0042127 ; GO:0044281 ; GO:0045540 ; GO:0047598 ; GO:0055114 ;	IPR001171:Ergosterol biosynthesis ERG4/ERG24,IPR018083:Sterol reductase, conserved site,	hsa00100:Steroid biosynthesis,
TCONS_00012236	DHCR7	1438.89	1538.12	1.06897	0.1	0.43	0.84	BaseLine	7-dehydrocholesterol reductase	GO:0001568 ; GO:0005640 ; GO:0005783 ; GO:0005789 ; GO:0006695 ; GO:0006695 ; GO:0006695 ; GO:0009791 ; GO:0016020 ; GO:0016021 ; GO:0030154 ; GO:0030324 ; GO:0035264 ; GO:0042127 ; GO:0044281 ; GO:0045540 ; GO:0047598 ; GO:0055114 ;	IPR001171:Ergosterol biosynthesis ERG4/ERG24,IPR018083:Sterol reductase, conserved site,	hsa00100:Steroid biosynthesis,
TCONS_00042002	OGG1	18.5089	0	0	NA	0.05	1	Control_Specific	8-oxoguanine DNA glycosylase	GO:0000737 ; GO:0000737 ; GO:0002526 ; GO:0003684 ; GO:0004519 ; GO:0005515 ; GO:0005634 ; GO:0005654 ; GO:0005654 ; GO:0005730 ; GO:0005739 ; GO:0006281 ; GO:0006284 ; GO:0006285 ; GO:0006289 ; GO:0006355 ; GO:0006979 ; GO:0008017 ; GO:0008534 ; GO:0009314 ; GO:0016363 ; GO:0016607 ; GO:0032355 ; GO:0033158 ; GO:0034039 ; GO:0042493 ; GO:0045007 ; GO:0045471 ; GO:0051593 ; GO:0071276 ; GO:009030…	IPR003265:HhH-GPD domain,IPR004577:8-oxoguanine DNA-glycosylase,IPR012904:8-oxoguanine DNA glycosylase, N-terminal,	hsa03410:Base excision repair,
TCONS_00042001	OGG1	0	5.23387	-	NA	0.28	1	Wild_Specific	8-oxoguanine DNA glycosylase	GO:0000737 ; GO:0000737 ; GO:0002526 ; GO:0003684 ; GO:0004519 ; GO:0005515 ; GO:0005634 ; GO:0005654 ; GO:0005654 ; GO:0005730 ; GO:0005739 ; GO:0006281 ; GO:0006284 ; GO:0006285 ; GO:0006289 ; GO:0006355 ; GO:0006979 ; GO:0008017 ; GO:0008534 ; GO:0009314 ; GO:0016363 ; GO:0016607 ; GO:0032355 ; GO:0033158 ; GO:0034039 ; GO:0042493 ; GO:0045007 ; GO:0045471 ; GO:0051593 ; GO:0071276 ; GO:009030…	IPR003265:HhH-GPD domain,IPR004577:8-oxoguanine DNA-glycosylase,IPR012904:8-oxoguanine DNA glycosylase, N-terminal,	hsa03410:Base excision repair,
TCONS_00042003	OGG1	13.6589	5.23387	0.383185	-1.38	0.55	1	BaseLine	8-oxoguanine DNA glycosylase	GO:0000737 ; GO:0000737 ; GO:0002526 ; GO:0003684 ; GO:0004519 ; GO:0005515 ; GO:0005634 ; GO:0005654 ; GO:0005654 ; GO:0005730 ; GO:0005739 ; GO:0006281 ; GO:0006284 ; GO:0006285 ; GO:0006289 ; GO:0006355 ; GO:0006979 ; GO:0008017 ; GO:0008534 ; GO:0009314 ; GO:0016363 ; GO:0016607 ; GO:0032355 ; GO:0033158 ; GO:0034039 ; GO:0042493 ; GO:0045007 ; GO:0045471 ; GO:0051593 ; GO:0071276 ; GO:009030…	IPR003265:HhH-GPD domain,IPR004577:8-oxoguanine DNA-glycosylase,IPR012904:8-oxoguanine DNA glycosylase, N-terminal,	hsa03410:Base excision repair,
TCONS_00041996	OGG1	35.9358	48.1529	1.33997	0.42	0.72	1	BaseLine	8-oxoguanine DNA glycosylase	GO:0000737 ; GO:0000737 ; GO:0002526 ; GO:0003684 ; GO:0004519 ; GO:0005515 ; GO:0005634 ; GO:0005654 ; GO:0005654 ; GO:0005730 ; GO:0005739 ; GO:0006281 ; GO:0006284 ; GO:0006285 ; GO:0006289 ; GO:0006355 ; GO:0006979 ; GO:0008017 ; GO:0008534 ; GO:0009314 ; GO:0016363 ; GO:0016607 ; GO:0032355 ; GO:0033158 ; GO:0034039 ; GO:0042493 ; GO:0045007 ; GO:0045471 ; GO:0051593 ; GO:0071276 ; GO:009030…	IPR003265:HhH-GPD domain,IPR004577:8-oxoguanine DNA-glycosylase,IPR012904:8-oxoguanine DNA glycosylase, N-terminal,	hsa03410:Base excision repair,
TCONS_00041999	OGG1	34.5624	46.0594	1.33265	0.41	0.74	1	BaseLine	8-oxoguanine DNA glycosylase	GO:0000737 ; GO:0000737 ; GO:0002526 ; GO:0003684 ; GO:0004519 ; GO:0005515 ; GO:0005634 ; GO:0005654 ; GO:0005654 ; GO:0005730 ; GO:0005739 ; GO:0006281 ; GO:0006284 ; GO:0006285 ; GO:0006289 ; GO:0006355 ; GO:0006979 ; GO:0008017 ; GO:0008534 ; GO:0009314 ; GO:0016363 ; GO:0016607 ; GO:0032355 ; GO:0033158 ; GO:0034039 ; GO:0042493 ; GO:0045007 ; GO:0045471 ; GO:0051593 ; GO:0071276 ; GO:009030…	IPR003265:HhH-GPD domain,IPR004577:8-oxoguanine DNA-glycosylase,IPR012904:8-oxoguanine DNA glycosylase, N-terminal,	hsa03410:Base excision repair,
TCONS_00041997	OGG1	44.2843	55.4909	1.25306	0.33	0.77	1	BaseLine	8-oxoguanine DNA glycosylase	GO:0000737 ; GO:0000737 ; GO:0002526 ; GO:0003684 ; GO:0004519 ; GO:0005515 ; GO:0005634 ; GO:0005654 ; GO:0005654 ; GO:0005730 ; GO:0005739 ; GO:0006281 ; GO:0006284 ; GO:0006285 ; GO:0006289 ; GO:0006355 ; GO:0006979 ; GO:0008017 ; GO:0008534 ; GO:0009314 ; GO:0016363 ; GO:0016607 ; GO:0032355 ; GO:0033158 ; GO:0034039 ; GO:0042493 ; GO:0045007 ; GO:0045471 ; GO:0051593 ; GO:0071276 ; GO:009030…	IPR003265:HhH-GPD domain,IPR004577:8-oxoguanine DNA-glycosylase,IPR012904:8-oxoguanine DNA glycosylase, N-terminal,	hsa03410:Base excision repair,
TCONS_00041998	OGG1	11.0055	7.59437	0.690055	-0.54	0.82	1	BaseLine	8-oxoguanine DNA glycosylase	GO:0000737 ; GO:0000737 ; GO:0002526 ; GO:0003684 ; GO:0004519 ; GO:0005515 ; GO:0005634 ; GO:0005654 ; GO:0005654 ; GO:0005730 ; GO:0005739 ; GO:0006281 ; GO:0006284 ; GO:0006285 ; GO:0006289 ; GO:0006355 ; GO:0006979 ; GO:0008017 ; GO:0008534 ; GO:0009314 ; GO:0016363 ; GO:0016607 ; GO:0032355 ; GO:0033158 ; GO:0034039 ; GO:0042493 ; GO:0045007 ; GO:0045471 ; GO:0051593 ; GO:0071276 ; GO:009030…	IPR003265:HhH-GPD domain,IPR004577:8-oxoguanine DNA-glycosylase,IPR012904:8-oxoguanine DNA glycosylase, N-terminal,	hsa03410:Base excision repair,
TCONS_00056982	AKAP9	327.704	27.9355	0.085246	-3.55	0	0	DownRegulated	A kinase (PRKA) anchor protein 9	GO:0000086 ; GO:0000242 ; GO:0000278 ; GO:0005102 ; GO:0005515 ; GO:0005794 ; GO:0005813 ; GO:0005829 ; GO:0005856 ; GO:0006810 ; GO:0007165 ; GO:0007268 ; GO:0008076 ; GO:0032947 ; GO:0043231 ; GO:0044325 ;	IPR000719:Protein kinase, core,IPR005479:Carbamoyl phosphate synthetase, large subunit, ATP-binding,IPR008271:Serine/threonine protein kinase, active site,IPR017441:Protein kinase, ATP binding site,IPR017442:Serine/threonine protein kinase-related,IPR019528:Pericentrin/AKAP-450 centrosomal targeting domain,	---NA---
TCONS_00056981	AKAP9	20.6015	300.966	14.6089	3.87	0	0	Upregulated	A kinase (PRKA) anchor protein 9	GO:0000086 ; GO:0000242 ; GO:0000278 ; GO:0005102 ; GO:0005515 ; GO:0005794 ; GO:0005813 ; GO:0005829 ; GO:0005856 ; GO:0006810 ; GO:0007165 ; GO:0007268 ; GO:0008076 ; GO:0032947 ; GO:0043231 ; GO:0044325 ;	IPR000719:Protein kinase, core,IPR005479:Carbamoyl phosphate synthetase, large subunit, ATP-binding,IPR008271:Serine/threonine protein kinase, active site,IPR017441:Protein kinase, ATP binding site,IPR017442:Serine/threonine protein kinase-related,IPR019528:Pericentrin/AKAP-450 centrosomal targeting domain,	---NA---
TCONS_00025773	AKAP1	5.65195	0	0	NA	0.25	1	Control_Specific	A kinase (PRKA) anchor protein 1	GO:0003723 ; GO:0005515 ; GO:0005739 ; GO:0005741 ; GO:0005829 ; GO:0007596 ; GO:0016020 ; GO:0016021 ; GO:0044822 ;	IPR002999:Tudor domain,IPR004087:K Homology,IPR004088:K Homology, type 1,IPR008191:Maternal tudor protein,IPR018111:K Homology, type 1, subgroup,IPR018351:Tudor subgroup,IPR018459:RII binding domain,	---NA---
TCONS_00025772	AKAP1	603.933	562.595	0.931552	-0.1	0.67	1	BaseLine	A kinase (PRKA) anchor protein 1	GO:0003723 ; GO:0005515 ; GO:0005739 ; GO:0005741 ; GO:0005829 ; GO:0007596 ; GO:0016020 ; GO:0016021 ; GO:0044822 ;	IPR002999:Tudor domain,IPR004087:K Homology,IPR004088:K Homology, type 1,IPR008191:Maternal tudor protein,IPR018111:K Homology, type 1, subgroup,IPR018351:Tudor subgroup,IPR018459:RII binding domain,	---NA---
TCONS_00025775	AKAP1	269.02	275.257	1.02318	0.03	0.96	1	BaseLine	A kinase (PRKA) anchor protein 1	GO:0003723 ; GO:0005515 ; GO:0005739 ; GO:0005741 ; GO:0005829 ; GO:0007596 ; GO:0016020 ; GO:0016021 ; GO:0044822 ;	IPR002999:Tudor domain,IPR004087:K Homology,IPR004088:K Homology, type 1,IPR008191:Maternal tudor protein,IPR018111:K Homology, type 1, subgroup,IPR018351:Tudor subgroup,IPR018459:RII binding domain,	---NA---
TCONS_00026863	AKAP10	20.5655	60.2014	2.9273	1.55	0.18	0.99	BaseLine	A kinase (PRKA) anchor protein 10	GO:0005737 ; GO:0005739 ; GO:0005829 ; GO:0005886 ; GO:0007165 ; GO:0007596 ; GO:0008104 ; GO:0038032 ;	IPR000342:Regulator of G protein signalling,	---NA---
TCONS_00026865	AKAP10	27.7887	0	0	NA	0.01	1	Control_Specific	A kinase (PRKA) anchor protein 10	GO:0005737 ; GO:0005739 ; GO:0005829 ; GO:0005886 ; GO:0007165 ; GO:0007596 ; GO:0008104 ; GO:0038032 ;	IPR000342:Regulator of G protein signalling,	---NA---
TCONS_00026862	AKAP10	0	12.2746	-	NA	0.1	1	Wild_Specific	A kinase (PRKA) anchor protein 10	GO:0005737 ; GO:0005739 ; GO:0005829 ; GO:0005886 ; GO:0007165 ; GO:0007596 ; GO:0008104 ; GO:0038032 ;	IPR000342:Regulator of G protein signalling,	---NA---
TCONS_00026864	AKAP10	9.41992	0	0	NA	0.15	1	Control_Specific	A kinase (PRKA) anchor protein 10	GO:0005737 ; GO:0005739 ; GO:0005829 ; GO:0005886 ; GO:0007165 ; GO:0007596 ; GO:0008104 ; GO:0038032 ;	IPR000342:Regulator of G protein signalling,	---NA---
TCONS_00026866	AKAP10	114.034	94.7449	0.830845	-0.27	0.7	1	BaseLine	A kinase (PRKA) anchor protein 10	GO:0005737 ; GO:0005739 ; GO:0005829 ; GO:0005886 ; GO:0007165 ; GO:0007596 ; GO:0008104 ; GO:0038032 ;	IPR000342:Regulator of G protein signalling,	---NA---
TCONS_00026868	AKAP10	28.4359	29.6595	1.04303	0.06	0.99	1	BaseLine	A kinase (PRKA) anchor protein 10	GO:0005737 ; GO:0005739 ; GO:0005829 ; GO:0005886 ; GO:0007165 ; GO:0007596 ; GO:0008104 ; GO:0038032 ;	IPR000342:Regulator of G protein signalling,	---NA---
TCONS_00026861	AKAP10	11.3039	11.3304	1.00235	0	1	1	BaseLine	A kinase (PRKA) anchor protein 10	GO:0005737 ; GO:0005739 ; GO:0005829 ; GO:0005886 ; GO:0007165 ; GO:0007596 ; GO:0008104 ; GO:0038032 ;	IPR000342:Regulator of G protein signalling,	---NA---
TCONS_00016549	AKAP11	12.7169	33.9912	2.67292	1.42	0.37	1	BaseLine	A kinase (PRKA) anchor protein 11	GO:0005737 ; GO:0005815 ; GO:0008157 ; GO:0035556 ; GO:0051018 ;	IPR008382:A-kinase anchor 110 kDa,	---NA---
TCONS_00016546	AKAP11	56.5551	37.3157	0.659811	-0.6	0.64	1	BaseLine	A kinase (PRKA) anchor protein 11	GO:0005737 ; GO:0005815 ; GO:0008157 ; GO:0035556 ; GO:0051018 ;	IPR008382:A-kinase anchor 110 kDa,	---NA---
TCONS_00016548	AKAP11	188.531	192.559	1.02137	0.03	1	1	BaseLine	A kinase (PRKA) anchor protein 11	GO:0005737 ; GO:0005815 ; GO:0008157 ; GO:0035556 ; GO:0051018 ;	IPR008382:A-kinase anchor 110 kDa,	---NA---
TCONS_00052138	AKAP12	0	1.46759	-	NA	0.52	1	Wild_Specific	A kinase (PRKA) anchor protein 12	GO:0005515 ; GO:0005737 ; GO:0005856 ; GO:0005938 ; GO:0006605 ; GO:0007186 ; GO:0008179 ; GO:0010739 ; GO:0030819 ; GO:0051018 ; GO:0090036 ;	IPR001573:Protein kinase A anchoring, WSK motif,IPR018459:RII binding domain,	---NA---
TCONS_00020571	AKAP13	6.08336	11.5868	1.90468	0.93	0.7	1	BaseLine	A kinase (PRKA) anchor protein 13	GO:0004691 ; GO:0004871 ; GO:0005089 ; GO:0005515 ; GO:0005634 ; GO:0005737 ; GO:0005829 ; GO:0006468 ; GO:0006468 ; GO:0007264 ; GO:0010611 ; GO:0016020 ; GO:0017048 ; GO:0032321 ; GO:0032947 ; GO:0043065 ; GO:0045859 ; GO:0046872 ; GO:0048011 ; GO:0048471 ; GO:0051018 ; GO:0051056 ; GO:0051168 ; GO:0097190 ; GO:1900169 ;	IPR000219:Dbl homology (DH) domain,IPR001331:Guanine-nucleotide dissociation stimulator, CDC24, conserved site,IPR001849:Pleckstrin homology,IPR002219:Protein kinase C-like, phorbol ester/diacylglycerol binding,IPR011993:Pleckstrin homology-type,IPR015721:Rho GTP exchange factor,IPR018247:EF-HAND 1,IPR018459:RII binding domain,	---NA---
TCONS_00020570	AKAP13	2.01341	1.04677	0.519902	-0.94	0.89	1	BaseLine	A kinase (PRKA) anchor protein 13	GO:0004691 ; GO:0004871 ; GO:0005089 ; GO:0005515 ; GO:0005634 ; GO:0005737 ; GO:0005829 ; GO:0006468 ; GO:0006468 ; GO:0007264 ; GO:0010611 ; GO:0016020 ; GO:0017048 ; GO:0032321 ; GO:0032947 ; GO:0043065 ; GO:0045859 ; GO:0046872 ; GO:0048011 ; GO:0048471 ; GO:0051018 ; GO:0051056 ; GO:0051168 ; GO:0097190 ; GO:1900169 ;	IPR000219:Dbl homology (DH) domain,IPR001331:Guanine-nucleotide dissociation stimulator, CDC24, conserved site,IPR001849:Pleckstrin homology,IPR002219:Protein kinase C-like, phorbol ester/diacylglycerol binding,IPR011993:Pleckstrin homology-type,IPR015721:Rho GTP exchange factor,IPR018247:EF-HAND 1,IPR018459:RII binding domain,	---NA---
TCONS_00020573	AKAP13	322.858	318.906	0.98776	-0.02	0.96	1	BaseLine	A kinase (PRKA) anchor protein 13	GO:0004691 ; GO:0004871 ; GO:0005089 ; GO:0005515 ; GO:0005634 ; GO:0005737 ; GO:0005829 ; GO:0006468 ; GO:0006468 ; GO:0007264 ; GO:0010611 ; GO:0016020 ; GO:0017048 ; GO:0032321 ; GO:0032947 ; GO:0043065 ; GO:0045859 ; GO:0046872 ; GO:0048011 ; GO:0048471 ; GO:0051018 ; GO:0051056 ; GO:0051168 ; GO:0097190 ; GO:1900169 ;	IPR000219:Dbl homology (DH) domain,IPR001331:Guanine-nucleotide dissociation stimulator, CDC24, conserved site,IPR001849:Pleckstrin homology,IPR002219:Protein kinase C-like, phorbol ester/diacylglycerol binding,IPR011993:Pleckstrin homology-type,IPR015721:Rho GTP exchange factor,IPR018247:EF-HAND 1,IPR018459:RII binding domain,	---NA---
TCONS_00062225	PALM2-AKAP2	1.45613	74.321	51.0401	5.67	0	0	Upregulated	PALM2-AKAP2 readthrough	#NA	IPR004965:Paralemmin,IPR018459:RII binding domain,	---NA---
TCONS_00062219	AKAP2	227.224	83.621	0.368012	-1.44	0.01	0.06	DownRegulated	A kinase (PRKA) anchor protein 2	#NA	IPR004965:Paralemmin,IPR018459:RII binding domain,	---NA---
TCONS_00062224	PALM2-AKAP2	406.202	233.436	0.57468	-0.8	0.01	0.99	BaseLine	PALM2-AKAP2 readthrough	#NA	IPR004965:Paralemmin,IPR018459:RII binding domain,	---NA---
TCONS_00062226	PALM2-AKAP2	755.4	918.571	1.21601	0.28	0.13	1	BaseLine	PALM2-AKAP2 readthrough	#NA	IPR004965:Paralemmin,IPR018459:RII binding domain,	---NA---
TCONS_00062221	AKAP2	46.6286	103.777	2.2256	1.15	0.19	1	BaseLine	A kinase (PRKA) anchor protein 2	#NA	IPR004965:Paralemmin,IPR018459:RII binding domain,	---NA---
TCONS_00062212	PALM2-AKAP2	7.06494	0	0	NA	0.21	1	Control_Specific	PALM2-AKAP2 readthrough	#NA	IPR004965:Paralemmin,IPR018459:RII binding domain,	---NA---
TCONS_00062222	PALM2-AKAP2	264.49	289.669	1.0952	0.13	0.67	1	BaseLine	PALM2-AKAP2 readthrough	#NA	IPR004965:Paralemmin,IPR018459:RII binding domain,	---NA---
TCONS_00017941	AKAP5	96.0253	86.977	0.905771	-0.14	0.84	1	BaseLine	A kinase (PRKA) anchor protein 5	GO:0005515 ; GO:0005516 ; GO:0005829 ; GO:0005886 ; GO:0006112 ; GO:0006605 ; GO:0007165 ; GO:0007268 ; GO:0008179 ; GO:0010739 ; GO:0030819 ; GO:0044281 ; GO:0050796 ; GO:0051018 ;	IPR001573:Protein kinase A anchoring, WSK motif,IPR018459:RII binding domain,	---NA---
TCONS_00017688	AKAP6	12.2494	14.3064	1.16792	0.22	0.93	1	BaseLine	A kinase (PRKA) anchor protein 6	GO:0001508 ; GO:0005515 ; GO:0005635 ; GO:0005737 ; GO:0005901 ; GO:0006605 ; GO:0008179 ; GO:0010738 ; GO:0010880 ; GO:0014701 ; GO:0014704 ; GO:0016529 ; GO:0019933 ; GO:0030307 ; GO:0030315 ; GO:0030818 ; GO:0031965 ; GO:0032514 ; GO:0032947 ; GO:0034237 ; GO:0034704 ; GO:0043495 ; GO:0044325 ; GO:0048471 ; GO:0048471 ; GO:0051018 ; GO:0051018 ; GO:0051281 ; GO:0051533 ; GO:0060306 ; GO:006031…	IPR002173:Carbohydrate/puine kinase, PfkB, conserved site,IPR018159:Spectrin/alpha-actinin,	---NA---
TCONS_00052005	AKAP7	0	2.3605	-	NA	0.42	1	Wild_Specific	A kinase (PRKA) anchor protein 7	GO:0000166 ; GO:0001508 ; GO:0003824 ; GO:0005515 ; GO:0005634 ; GO:0005829 ; GO:0005886 ; GO:0006811 ; GO:0008104 ; GO:0008150 ; GO:0008152 ; GO:0016324 ; GO:0016328 ; GO:0019901 ; GO:0034237 ; GO:0035556 ; GO:0051018 ; GO:0051018 ; GO:0060306 ; GO:0071320 ; GO:1901381 ; GO:1902261 ;	IPR019510:Protein kinase A anchor protein, nuclear localisation signal domain,IPR019511:Protein kinase A anchor protein, RI-RII subunit-binding domain,	---NA---
TCONS_00052006	AKAP7	1.41299	0	0	NA	0.52	1	Control_Specific	A kinase (PRKA) anchor protein 7	GO:0000166 ; GO:0001508 ; GO:0003824 ; GO:0005515 ; GO:0005634 ; GO:0005829 ; GO:0005886 ; GO:0006811 ; GO:0008104 ; GO:0008150 ; GO:0008152 ; GO:0016324 ; GO:0016328 ; GO:0019901 ; GO:0034237 ; GO:0035556 ; GO:0051018 ; GO:0051018 ; GO:0060306 ; GO:0071320 ; GO:1901381 ; GO:1902261 ;	IPR019510:Protein kinase A anchor protein, nuclear localisation signal domain,IPR019511:Protein kinase A anchor protein, RI-RII subunit-binding domain,	---NA---
TCONS_00052004	AKAP7	10.8365	11.3712	1.04934	0.07	0.99	1	BaseLine	A kinase (PRKA) anchor protein 7	GO:0000166 ; GO:0001508 ; GO:0003824 ; GO:0005515 ; GO:0005634 ; GO:0005829 ; GO:0005886 ; GO:0006811 ; GO:0008104 ; GO:0008150 ; GO:0008152 ; GO:0016324 ; GO:0016328 ; GO:0019901 ; GO:0034237 ; GO:0035556 ; GO:0051018 ; GO:0051018 ; GO:0060306 ; GO:0071320 ; GO:1901381 ; GO:1902261 ;	IPR019510:Protein kinase A anchor protein, nuclear localisation signal domain,IPR019511:Protein kinase A anchor protein, RI-RII subunit-binding domain,	---NA---
TCONS_00032160	AKAP8	132.953	37.2236	0.279975	-1.84	0.02	0.25	DownRegulated	A kinase (PRKA) anchor protein 8	GO:0000793 ; GO:0001939 ; GO:0003690 ; GO:0005634 ; GO:0005730 ; GO:0005739 ; GO:0005794 ; GO:0007067 ; GO:0007076 ; GO:0007165 ; GO:0008270 ; GO:0016020 ; GO:0016363 ; GO:0034237 ; GO:0044822 ;	IPR007071:A-kinase anchoring protein 95 (AKAP95),IPR015880:Zinc finger, C2H2-like,IPR018459:RII binding domain,	---NA---
TCONS_00032158	AKAP8	40.261	88.434	2.19652	1.14	0.22	0.99	BaseLine	A kinase (PRKA) anchor protein 8	GO:0000793 ; GO:0001939 ; GO:0003690 ; GO:0005634 ; GO:0005730 ; GO:0005739 ; GO:0005794 ; GO:0007067 ; GO:0007076 ; GO:0007165 ; GO:0008270 ; GO:0016020 ; GO:0016363 ; GO:0034237 ; GO:0044822 ;	IPR007071:A-kinase anchoring protein 95 (AKAP95),IPR015880:Zinc finger, C2H2-like,IPR018459:RII binding domain,	---NA---
TCONS_00032161	AKAP8	0	21.2445	-	NA	0.03	1	Wild_Specific	A kinase (PRKA) anchor protein 8	GO:0000793 ; GO:0001939 ; GO:0003690 ; GO:0005634 ; GO:0005730 ; GO:0005739 ; GO:0005794 ; GO:0007067 ; GO:0007076 ; GO:0007165 ; GO:0008270 ; GO:0016020 ; GO:0016363 ; GO:0034237 ; GO:0044822 ;	IPR007071:A-kinase anchoring protein 95 (AKAP95),IPR015880:Zinc finger, C2H2-like,IPR018459:RII binding domain,	---NA---
TCONS_00032159	AKAP8	0	13.2083	-	NA	0.1	1	Wild_Specific	A kinase (PRKA) anchor protein 8	GO:0000793 ; GO:0001939 ; GO:0003690 ; GO:0005634 ; GO:0005730 ; GO:0005739 ; GO:0005794 ; GO:0007067 ; GO:0007076 ; GO:0007165 ; GO:0008270 ; GO:0016020 ; GO:0016363 ; GO:0034237 ; GO:0044822 ;	IPR007071:A-kinase anchoring protein 95 (AKAP95),IPR015880:Zinc finger, C2H2-like,IPR018459:RII binding domain,	---NA---
TCONS_00032162	AKAP8	385.521	412.82	1.07081	0.1	0.74	1	BaseLine	A kinase (PRKA) anchor protein 8	GO:0000793 ; GO:0001939 ; GO:0003690 ; GO:0005634 ; GO:0005730 ; GO:0005739 ; GO:0005794 ; GO:0007067 ; GO:0007076 ; GO:0007165 ; GO:0008270 ; GO:0016020 ; GO:0016363 ; GO:0034237 ; GO:0044822 ;	IPR007071:A-kinase anchoring protein 95 (AKAP95),IPR015880:Zinc finger, C2H2-like,IPR018459:RII binding domain,	---NA---
TCONS_00032163	AKAP8L	179.028	156.456	0.873918	-0.19	0.68	1	BaseLine	A kinase (PRKA) anchor protein 8-like	GO:0003677 ; GO:0005515 ; GO:0005634 ; GO:0005634 ; GO:0005730 ; GO:0005737 ; GO:0008150 ; GO:0016363 ; GO:0017151 ; GO:0044822 ; GO:0046872 ;	IPR007071:A-kinase anchoring protein 95 (AKAP95),IPR015880:Zinc finger, C2H2-like,	---NA---
TCONS_00032164	AKAP8L	111.061	92.7645	0.835256	-0.26	0.68	1	BaseLine	A kinase (PRKA) anchor protein 8-like	GO:0003677 ; GO:0005515 ; GO:0005634 ; GO:0005634 ; GO:0005730 ; GO:0005737 ; GO:0008150 ; GO:0016363 ; GO:0017151 ; GO:0044822 ; GO:0046872 ;	IPR007071:A-kinase anchoring protein 95 (AKAP95),IPR015880:Zinc finger, C2H2-like,	---NA---
TCONS_00032165	AKAP8L	585.938	604.9	1.03236	0.05	0.8	1	BaseLine	A kinase (PRKA) anchor protein 8-like	GO:0003677 ; GO:0005515 ; GO:0005634 ; GO:0005634 ; GO:0005730 ; GO:0005737 ; GO:0008150 ; GO:0016363 ; GO:0017151 ; GO:0044822 ; GO:0046872 ;	IPR007071:A-kinase anchoring protein 95 (AKAP95),IPR015880:Zinc finger, C2H2-like,	---NA---
TCONS_00018186	ADCK1	0	7.08151	-	NA	0.21	1	Wild_Specific	aarF domain containing kinase 1	GO:0004674 ; GO:0005524 ; GO:0005576 ; GO:0005739 ; GO:0006468 ;	IPR004147:ABC-1,IPR017441:Protein kinase, ATP binding site,	---NA---
TCONS_00018185	ADCK1	0	3.14032	-	NA	0.39	1	Wild_Specific	aarF domain containing kinase 1	GO:0004674 ; GO:0005524 ; GO:0005576 ; GO:0005739 ; GO:0006468 ;	IPR004147:ABC-1,IPR017441:Protein kinase, ATP binding site,	---NA---
TCONS_00018184	ADCK1	64.0265	45.3203	0.707837	-0.5	0.6	1	BaseLine	aarF domain containing kinase 1	GO:0004674 ; GO:0005524 ; GO:0005576 ; GO:0005739 ; GO:0006468 ;	IPR004147:ABC-1,IPR017441:Protein kinase, ATP binding site,	---NA---
TCONS_00018183	ADCK1	22.622	31.0758	1.3737	0.46	0.73	1	BaseLine	aarF domain containing kinase 1	GO:0004674 ; GO:0005524 ; GO:0005576 ; GO:0005739 ; GO:0006468 ;	IPR004147:ABC-1,IPR017441:Protein kinase, ATP binding site,	---NA---
TCONS_00018187	ADCK1	22.0541	21.3155	0.966512	-0.05	0.96	1	BaseLine	aarF domain containing kinase 1	GO:0004674 ; GO:0005524 ; GO:0005576 ; GO:0005739 ; GO:0006468 ;	IPR004147:ABC-1,IPR017441:Protein kinase, ATP binding site,	---NA---
TCONS_00057543	ADCK2	56.282	84.8939	1.50837	0.59	0.48	1	BaseLine	aarF domain containing kinase 2	GO:0004674 ; GO:0005524 ; GO:0005739 ; GO:0006468 ; GO:0016021 ;	IPR004147:ABC-1,IPR017441:Protein kinase, ATP binding site,	---NA---
TCONS_00057544	ADCK2	539.932	556.541	1.03076	0.04	0.84	1	BaseLine	aarF domain containing kinase 2	GO:0004674 ; GO:0005524 ; GO:0005739 ; GO:0006468 ; GO:0016021 ;	IPR004147:ABC-1,IPR017441:Protein kinase, ATP binding site,	---NA---
TCONS_00032674	ADCK4	94.4433	12.5613	0.133003	-2.91	0	0.01	DownRegulated	aarF domain containing kinase 4	GO:0004674 ; GO:0005829 ; GO:0005886 ; GO:0006468 ; GO:0016021 ; GO:0031966 ;	IPR004147:ABC-1,	---NA---
TCONS_00032669	ADCK4	28.4755	24.7951	0.870755	-0.2	0.89	0.99	BaseLine	aarF domain containing kinase 4	GO:0004674 ; GO:0005829 ; GO:0005886 ; GO:0006468 ; GO:0016021 ; GO:0031966 ;	IPR004147:ABC-1,	---NA---
TCONS_00032668	ADCK4	0	68.0403	-	NA	0	1	Wild_Specific	aarF domain containing kinase 4	GO:0004674 ; GO:0005829 ; GO:0005886 ; GO:0006468 ; GO:0016021 ; GO:0031966 ;	IPR004147:ABC-1,	---NA---
TCONS_00032667	ADCK4	23.0788	0	0	NA	0.03	1	Control_Specific	aarF domain containing kinase 4	GO:0004674 ; GO:0005829 ; GO:0005886 ; GO:0006468 ; GO:0016021 ; GO:0031966 ;	IPR004147:ABC-1,	---NA---
TCONS_00032675	ADCK4	0	11.3817	-	NA	0.12	1	Wild_Specific	aarF domain containing kinase 4	GO:0004674 ; GO:0005829 ; GO:0005886 ; GO:0006468 ; GO:0016021 ; GO:0031966 ;	IPR004147:ABC-1,	---NA---
TCONS_00032671	ADCK4	0	9.42097	-	NA	0.16	1	Wild_Specific	aarF domain containing kinase 4	GO:0004674 ; GO:0005829 ; GO:0005886 ; GO:0006468 ; GO:0016021 ; GO:0031966 ;	IPR004147:ABC-1,	---NA---
TCONS_00032673	ADCK4	88.9639	145.445	1.63488	0.71	0.24	1	BaseLine	aarF domain containing kinase 4	GO:0004674 ; GO:0005829 ; GO:0005886 ; GO:0006468 ; GO:0016021 ; GO:0031966 ;	IPR004147:ABC-1,	---NA---
TCONS_00032672	ADCK4	21.0796	6.60941	0.313545	-1.67	0.47	1	BaseLine	aarF domain containing kinase 4	GO:0004674 ; GO:0005829 ; GO:0005886 ; GO:0006468 ; GO:0016021 ; GO:0031966 ;	IPR004147:ABC-1,	---NA---
TCONS_00032659	ADCK4	14.91	4.71048	0.315928	-1.66	0.5	1	BaseLine	aarF domain containing kinase 4	GO:0004674 ; GO:0005829 ; GO:0005886 ; GO:0006468 ; GO:0016021 ; GO:0031966 ;	IPR004147:ABC-1,	---NA---
TCONS_00032661	ADCK4	7.71205	12.7467	1.65283	0.72	0.73	1	BaseLine	aarF domain containing kinase 4	GO:0004674 ; GO:0005829 ; GO:0005886 ; GO:0006468 ; GO:0016021 ; GO:0031966 ;	IPR004147:ABC-1,	---NA---
TCONS_00032665	ADCK4	9.89091	13.7317	1.38831	0.47	0.86	1	BaseLine	aarF domain containing kinase 4	GO:0004674 ; GO:0005829 ; GO:0005886 ; GO:0006468 ; GO:0016021 ; GO:0031966 ;	IPR004147:ABC-1,	---NA---
TCONS_00032666	ADCK4	47.4985	47.4862	0.999741	0	1	1	BaseLine	aarF domain containing kinase 4	GO:0004674 ; GO:0005829 ; GO:0005886 ; GO:0006468 ; GO:0016021 ; GO:0031966 ;	IPR004147:ABC-1,	---NA---
TCONS_00032670	ADCK4	0.514137	0.472101	0.918239	-0.12	1	1	BaseLine	aarF domain containing kinase 4	GO:0004674 ; GO:0005829 ; GO:0005886 ; GO:0006468 ; GO:0016021 ; GO:0031966 ;	IPR004147:ABC-1,	---NA---
TCONS_00060359	ADCK5	93.8429	89.4808	0.953517	-0.07	0.92	1	BaseLine	aarF domain containing kinase 5	GO:0004674 ; GO:0005739 ; GO:0006468 ; GO:0016021 ;	IPR004147:ABC-1,	---NA---
TCONS_00053532	AHI1	96.6618	33.8676	0.350373	-1.51	0.1	1	BaseLine	Abelson helper integration site 1	GO:0001738 ; GO:0001750 ; GO:0001947 ; GO:0002092 ; GO:0005515 ; GO:0005813 ; GO:0005814 ; GO:0005911 ; GO:0005912 ; GO:0005929 ; GO:0006903 ; GO:0007169 ; GO:0007417 ; GO:0010842 ; GO:0016192 ; GO:0030862 ; GO:0030902 ; GO:0031513 ; GO:0033365 ; GO:0034613 ; GO:0035844 ; GO:0035845 ; GO:0036038 ; GO:0036064 ; GO:0039008 ; GO:0039023 ; GO:0042384 ; GO:0043066 ; GO:0045944 ; GO:0050795 ; GO:006027…	IPR001452:Src homology-3 domain,IPR001680:WD40 repeat,IPR013838:Beta tubulin, autoregulation binding site,IPR015943:WD40/YVTN repeat-like,IPR017986:WD40 repeat, region,IPR019775:WD40 repeat, conserved site,IPR019781:WD40 repeat, subgroup,IPR019782:WD40 repeat 2,	---NA---
TCONS_00053526	AHI1	8.74033	0	0	NA	0.18	1	Control_Specific	Abelson helper integration site 1	GO:0001738 ; GO:0001750 ; GO:0001947 ; GO:0002092 ; GO:0005515 ; GO:0005813 ; GO:0005814 ; GO:0005911 ; GO:0005912 ; GO:0005929 ; GO:0006903 ; GO:0007169 ; GO:0007417 ; GO:0010842 ; GO:0016192 ; GO:0030862 ; GO:0030902 ; GO:0031513 ; GO:0033365 ; GO:0034613 ; GO:0035844 ; GO:0035845 ; GO:0036038 ; GO:0036064 ; GO:0039008 ; GO:0039023 ; GO:0042384 ; GO:0043066 ; GO:0045944 ; GO:0050795 ; GO:006027…	IPR001452:Src homology-3 domain,IPR001680:WD40 repeat,IPR013838:Beta tubulin, autoregulation binding site,IPR015943:WD40/YVTN repeat-like,IPR017986:WD40 repeat, region,IPR019775:WD40 repeat, conserved site,IPR019781:WD40 repeat, subgroup,IPR019782:WD40 repeat 2,	---NA---
TCONS_00053527	AHI1	0	7.85081	-	NA	0.2	1	Wild_Specific	Abelson helper integration site 1	GO:0001738 ; GO:0001750 ; GO:0001947 ; GO:0002092 ; GO:0005515 ; GO:0005813 ; GO:0005814 ; GO:0005911 ; GO:0005912 ; GO:0005929 ; GO:0006903 ; GO:0007169 ; GO:0007417 ; GO:0010842 ; GO:0016192 ; GO:0030862 ; GO:0030902 ; GO:0031513 ; GO:0033365 ; GO:0034613 ; GO:0035844 ; GO:0035845 ; GO:0036038 ; GO:0036064 ; GO:0039008 ; GO:0039023 ; GO:0042384 ; GO:0043066 ; GO:0045944 ; GO:0050795 ; GO:006027…	IPR001452:Src homology-3 domain,IPR001680:WD40 repeat,IPR013838:Beta tubulin, autoregulation binding site,IPR015943:WD40/YVTN repeat-like,IPR017986:WD40 repeat, region,IPR019775:WD40 repeat, conserved site,IPR019781:WD40 repeat, subgroup,IPR019782:WD40 repeat 2,	---NA---
TCONS_00053530	AHI1	5.65551	0	0	NA	0.27	1	Control_Specific	Abelson helper integration site 1	GO:0001738 ; GO:0001750 ; GO:0001947 ; GO:0002092 ; GO:0005515 ; GO:0005813 ; GO:0005814 ; GO:0005911 ; GO:0005912 ; GO:0005929 ; GO:0006903 ; GO:0007169 ; GO:0007417 ; GO:0010842 ; GO:0016192 ; GO:0030862 ; GO:0030902 ; GO:0031513 ; GO:0033365 ; GO:0034613 ; GO:0035844 ; GO:0035845 ; GO:0036038 ; GO:0036064 ; GO:0039008 ; GO:0039023 ; GO:0042384 ; GO:0043066 ; GO:0045944 ; GO:0050795 ; GO:006027…	IPR001452:Src homology-3 domain,IPR001680:WD40 repeat,IPR013838:Beta tubulin, autoregulation binding site,IPR015943:WD40/YVTN repeat-like,IPR017986:WD40 repeat, region,IPR019775:WD40 repeat, conserved site,IPR019781:WD40 repeat, subgroup,IPR019782:WD40 repeat 2,	---NA---
TCONS_00053529	AHI1	16.4524	45.5347	2.76766	1.47	0.3	1	BaseLine	Abelson helper integration site 1	GO:0001738 ; GO:0001750 ; GO:0001947 ; GO:0002092 ; GO:0005515 ; GO:0005813 ; GO:0005814 ; GO:0005911 ; GO:0005912 ; GO:0005929 ; GO:0006903 ; GO:0007169 ; GO:0007417 ; GO:0010842 ; GO:0016192 ; GO:0030862 ; GO:0030902 ; GO:0031513 ; GO:0033365 ; GO:0034613 ; GO:0035844 ; GO:0035845 ; GO:0036038 ; GO:0036064 ; GO:0039008 ; GO:0039023 ; GO:0042384 ; GO:0043066 ; GO:0045944 ; GO:0050795 ; GO:006027…	IPR001452:Src homology-3 domain,IPR001680:WD40 repeat,IPR013838:Beta tubulin, autoregulation binding site,IPR015943:WD40/YVTN repeat-like,IPR017986:WD40 repeat, region,IPR019775:WD40 repeat, conserved site,IPR019781:WD40 repeat, subgroup,IPR019782:WD40 repeat 2,	---NA---
TCONS_00053531	AHI1	19.0231	42.017	2.20874	1.14	0.36	1	BaseLine	Abelson helper integration site 1	GO:0001738 ; GO:0001750 ; GO:0001947 ; GO:0002092 ; GO:0005515 ; GO:0005813 ; GO:0005814 ; GO:0005911 ; GO:0005912 ; GO:0005929 ; GO:0006903 ; GO:0007169 ; GO:0007417 ; GO:0010842 ; GO:0016192 ; GO:0030862 ; GO:0030902 ; GO:0031513 ; GO:0033365 ; GO:0034613 ; GO:0035844 ; GO:0035845 ; GO:0036038 ; GO:0036064 ; GO:0039008 ; GO:0039023 ; GO:0042384 ; GO:0043066 ; GO:0045944 ; GO:0050795 ; GO:006027…	IPR001452:Src homology-3 domain,IPR001680:WD40 repeat,IPR013838:Beta tubulin, autoregulation binding site,IPR015943:WD40/YVTN repeat-like,IPR017986:WD40 repeat, region,IPR019775:WD40 repeat, conserved site,IPR019781:WD40 repeat, subgroup,IPR019782:WD40 repeat 2,	---NA---
TCONS_00053528	AHI1	10.6208	23.7378	2.23504	1.16	0.54	1	BaseLine	Abelson helper integration site 1	GO:0001738 ; GO:0001750 ; GO:0001947 ; GO:0002092 ; GO:0005515 ; GO:0005813 ; GO:0005814 ; GO:0005911 ; GO:0005912 ; GO:0005929 ; GO:0006903 ; GO:0007169 ; GO:0007417 ; GO:0010842 ; GO:0016192 ; GO:0030862 ; GO:0030902 ; GO:0031513 ; GO:0033365 ; GO:0034613 ; GO:0035844 ; GO:0035845 ; GO:0036038 ; GO:0036064 ; GO:0039008 ; GO:0039023 ; GO:0042384 ; GO:0043066 ; GO:0045944 ; GO:0050795 ; GO:006027…	IPR001452:Src homology-3 domain,IPR001680:WD40 repeat,IPR013838:Beta tubulin, autoregulation binding site,IPR015943:WD40/YVTN repeat-like,IPR017986:WD40 repeat, region,IPR019775:WD40 repeat, conserved site,IPR019781:WD40 repeat, subgroup,IPR019782:WD40 repeat 2,	---NA---
TCONS_00053534	AHI1	0.941992	0	0	NA	0.63	1	Control_Specific	Abelson helper integration site 1	GO:0001738 ; GO:0001750 ; GO:0001947 ; GO:0002092 ; GO:0005515 ; GO:0005813 ; GO:0005814 ; GO:0005911 ; GO:0005912 ; GO:0005929 ; GO:0006903 ; GO:0007169 ; GO:0007417 ; GO:0010842 ; GO:0016192 ; GO:0030862 ; GO:0030902 ; GO:0031513 ; GO:0033365 ; GO:0034613 ; GO:0035844 ; GO:0035845 ; GO:0036038 ; GO:0036064 ; GO:0039008 ; GO:0039023 ; GO:0042384 ; GO:0043066 ; GO:0045944 ; GO:0050795 ; GO:006027…	IPR001452:Src homology-3 domain,IPR001680:WD40 repeat,IPR013838:Beta tubulin, autoregulation binding site,IPR015943:WD40/YVTN repeat-like,IPR017986:WD40 repeat, region,IPR019775:WD40 repeat, conserved site,IPR019781:WD40 repeat, subgroup,IPR019782:WD40 repeat 2,	---NA---
TCONS_00056821	ABHD11-AS1	0.941992	2.41179	2.56031	1.36	0.8	1	BaseLine	ABHD11 antisense RNA 1 (tail to tail)	#NA	---NA---	---NA---
TCONS_00042610	ABHD14A-ACY1	5.18095	0	0	NA	0.27	1	Control_Specific	ABHD14A-ACY1 readthrough (NMD candidate)	#NA	IPR001261:ArgE/DapE/ACY1/CPG2/YscS, conserved site,IPR002933:Peptidase M20,IPR010159:N-acyl-L-amino-acid amidohydrolase,IPR011650:Peptidase M20, dimerisation domain,	---NA---
TCONS_00042609	ABHD14A-ACY1	9.25091	19.8887	2.14992	1.1	0.62	1	BaseLine	ABHD14A-ACY1 readthrough (NMD candidate)	#NA	IPR001261:ArgE/DapE/ACY1/CPG2/YscS, conserved site,IPR002933:Peptidase M20,IPR010159:N-acyl-L-amino-acid amidohydrolase,IPR011650:Peptidase M20, dimerisation domain,	---NA---
TCONS_00042611	ABHD14A-ACY1	0.514137	1.04677	2.03598	1.03	1	1	BaseLine	ABHD14A-ACY1 readthrough (NMD candidate)	#NA	IPR001261:ArgE/DapE/ACY1/CPG2/YscS, conserved site,IPR002933:Peptidase M20,IPR010159:N-acyl-L-amino-acid amidohydrolase,IPR011650:Peptidase M20, dimerisation domain,	---NA---
TCONS_00042905	ABHD10	29.421	48.7289	1.65626	0.73	0.53	0.99	BaseLine	abhydrolase domain containing 10	GO:0004553 ; GO:0005739 ; GO:0005829 ; GO:0019391 ;	IPR000073:Alpha/beta hydrolase fold-1,	---NA---
TCONS_00042903	ABHD10	12.893	39.8392	3.08999	1.63	0.3	1	BaseLine	abhydrolase domain containing 10	GO:0004553 ; GO:0005739 ; GO:0005829 ; GO:0019391 ;	IPR000073:Alpha/beta hydrolase fold-1,	---NA---
TCONS_00042904	ABHD10	405.918	359.873	0.886567	-0.17	0.54	1	BaseLine	abhydrolase domain containing 10	GO:0004553 ; GO:0005739 ; GO:0005829 ; GO:0019391 ;	IPR000073:Alpha/beta hydrolase fold-1,	---NA---
TCONS_00058399	ABHD11	58.1228	89.6452	1.54234	0.63	0.46	0.99	BaseLine	abhydrolase domain containing 11	GO:0003674 ; GO:0005575 ; GO:0005739 ; GO:0008150 ; GO:0008152 ; GO:0016787 ;	IPR000073:Alpha/beta hydrolase fold-1,	---NA---
TCONS_00058398	ABHD11	3.59896	0	0	NA	0.36	1	Control_Specific	abhydrolase domain containing 11	GO:0003674 ; GO:0005575 ; GO:0005739 ; GO:0008150 ; GO:0008152 ; GO:0016787 ;	IPR000073:Alpha/beta hydrolase fold-1,	---NA---
TCONS_00058397	ABHD11	0	0.995488	-	NA	0.63	1	Wild_Specific	abhydrolase domain containing 11	GO:0003674 ; GO:0005575 ; GO:0005739 ; GO:0008150 ; GO:0008152 ; GO:0016787 ;	IPR000073:Alpha/beta hydrolase fold-1,	---NA---
TCONS_00058392	ABHD11	23.6432	14.1525	0.598587	-0.74	0.69	1	BaseLine	abhydrolase domain containing 11	GO:0003674 ; GO:0005575 ; GO:0005739 ; GO:0008150 ; GO:0008152 ; GO:0016787 ;	IPR000073:Alpha/beta hydrolase fold-1,	---NA---
TCONS_00058396	ABHD11	11.0486	6.39374	0.578692	-0.79	0.76	1	BaseLine	abhydrolase domain containing 11	GO:0003674 ; GO:0005575 ; GO:0005739 ; GO:0008150 ; GO:0008152 ; GO:0016787 ;	IPR000073:Alpha/beta hydrolase fold-1,	---NA---
TCONS_00058395	ABHD11	23.0895	16.9746	0.735166	-0.44	0.82	1	BaseLine	abhydrolase domain containing 11	GO:0003674 ; GO:0005575 ; GO:0005739 ; GO:0008150 ; GO:0008152 ; GO:0016787 ;	IPR000073:Alpha/beta hydrolase fold-1,	---NA---
TCONS_00058394	ABHD11	50.2382	50.616	1.00752	0.01	1	1	BaseLine	abhydrolase domain containing 11	GO:0003674 ; GO:0005575 ; GO:0005739 ; GO:0008150 ; GO:0008152 ; GO:0016787 ;	IPR000073:Alpha/beta hydrolase fold-1,	---NA---
TCONS_00038951	ABHD12	12.7204	42.4983	3.34094	1.74	0.24	1	BaseLine	abhydrolase domain containing 12	GO:0006660 ; GO:0007628 ; GO:0010996 ; GO:0032281 ; GO:0047372 ;	IPR000073:Alpha/beta hydrolase fold-1,	---NA---
TCONS_00038950	ABHD12	14.9891	22.9988	1.53436	0.62	0.75	1	BaseLine	abhydrolase domain containing 12	GO:0006660 ; GO:0007628 ; GO:0010996 ; GO:0032281 ; GO:0047372 ;	IPR000073:Alpha/beta hydrolase fold-1,	---NA---
TCONS_00038952	ABHD12	301.325	321.318	1.06635	0.09	0.76	1	BaseLine	abhydrolase domain containing 12	GO:0006660 ; GO:0007628 ; GO:0010996 ; GO:0032281 ; GO:0047372 ;	IPR000073:Alpha/beta hydrolase fold-1,	---NA---
TCONS_00017782	ABHD12B	5.9108	5.55211	0.939317	-0.09	1	1	BaseLine	NA	NA	IPR000073:Alpha/beta hydrolase fold-1,	---NA---
TCONS_00016790	ABHD13	6.16964	26.9189	4.36313	2.13	0.27	1	BaseLine	abhydrolase domain containing 13	GO:0008152 ; GO:0016020 ; GO:0016021 ; GO:0016787 ;	IPR000073:Alpha/beta hydrolase fold-1,	---NA---
TCONS_00016792	ABHD13	0	5.23387	-	NA	0.28	1	Wild_Specific	abhydrolase domain containing 13	GO:0008152 ; GO:0016020 ; GO:0016021 ; GO:0016787 ;	IPR000073:Alpha/beta hydrolase fold-1,	---NA---
TCONS_00016791	ABHD13	201.312	189.287	0.940268	-0.09	0.87	1	BaseLine	abhydrolase domain containing 13	GO:0008152 ; GO:0016020 ; GO:0016021 ; GO:0016787 ;	IPR000073:Alpha/beta hydrolase fold-1,	---NA---
TCONS_00016793	ABHD13	67.3306	73.0914	1.08556	0.12	0.9	1	BaseLine	abhydrolase domain containing 13	GO:0008152 ; GO:0016020 ; GO:0016021 ; GO:0016787 ;	IPR000073:Alpha/beta hydrolase fold-1,	---NA---
TCONS_00042608	ABHD14A	136.373	140.539	1.03055	0.04	0.94	1	BaseLine	abhydrolase domain containing 14A	GO:0005737 ; GO:0008152 ; GO:0016021 ; GO:0016787 ; GO:0070062 ;	---NA---	---NA---
TCONS_00044355	ABHD14B	65.0655	124.569	1.91451	0.94	0.19	0.99	BaseLine	abhydrolase domain containing 14B	GO:0005515 ; GO:0005634 ; GO:0005730 ; GO:0005737 ; GO:0005829 ; GO:0008152 ; GO:0008152 ; GO:0016787 ; GO:0045944 ; GO:0070062 ;	---NA---	---NA---
TCONS_00044354	ABHD14B	53.5748	25.646	0.478695	-1.06	0.33	1	BaseLine	abhydrolase domain containing 14B	GO:0005515 ; GO:0005634 ; GO:0005730 ; GO:0005737 ; GO:0005829 ; GO:0008152 ; GO:0008152 ; GO:0016787 ; GO:0045944 ; GO:0070062 ;	---NA---	---NA---
TCONS_00044353	ABHD14B	106.563	95.2091	0.893451	-0.16	0.86	1	BaseLine	abhydrolase domain containing 14B	GO:0005515 ; GO:0005634 ; GO:0005730 ; GO:0005737 ; GO:0005829 ; GO:0008152 ; GO:0008152 ; GO:0016787 ; GO:0045944 ; GO:0070062 ;	---NA---	---NA---
TCONS_00044352	ABHD14B	98.3047	91.4928	0.930707	-0.1	0.91	1	BaseLine	abhydrolase domain containing 14B	GO:0005515 ; GO:0005634 ; GO:0005730 ; GO:0005737 ; GO:0005829 ; GO:0008152 ; GO:0008152 ; GO:0016787 ; GO:0045944 ; GO:0070062 ;	---NA---	---NA---
TCONS_00026970	ABHD15	158.646	177.474	1.11868	0.16	0.75	1	BaseLine	abhydrolase domain containing 15	GO:0005576 ; GO:0008152 ; GO:0016020 ; GO:0016787 ;	IPR012020:AB-hydrolase YheT, putative,	---NA---
TCONS_00055765	ABHD16A	1.88398	0	0	NA	0.47	1	Control_Specific	abhydrolase domain containing 16A	GO:0008152 ; GO:0016021 ; GO:0016787 ;	GO:0004622~lysophospholipase activity,GO:0005515~protein binding,GO:0047372~acylglycerol lipase activity,	IPR000073:Alpha/beta hydrolase fold-1,IPR026604:Abhydrolase domain-containing protein 16,
TCONS_00056124	ABHD16A	1.88398	0	0	NA	0.47	1	Control_Specific	abhydrolase domain containing 16A	GO:0008152 ; GO:0016021 ; GO:0016787 ;	GO:0004622~lysophospholipase activity,GO:0005515~protein binding,GO:0047372~acylglycerol lipase activity,	IPR000073:Alpha/beta hydrolase fold-1,IPR026604:Abhydrolase domain-containing protein 16,
TCONS_00054329	ABHD16A	5.01195	1.8884	0.37678	-1.41	0.73	1	BaseLine	abhydrolase domain containing 16A	GO:0008152 ; GO:0016021 ; GO:0016787 ;	GO:0004622~lysophospholipase activity,GO:0005515~protein binding,GO:0047372~acylglycerol lipase activity,	IPR000073:Alpha/beta hydrolase fold-1,IPR026604:Abhydrolase domain-containing protein 16,
TCONS_00054716	ABHD16A	5.01195	1.8884	0.37678	-1.41	0.73	1	BaseLine	abhydrolase domain containing 16A	GO:0008152 ; GO:0016021 ; GO:0016787 ;	GO:0004622~lysophospholipase activity,GO:0005515~protein binding,GO:0047372~acylglycerol lipase activity,	IPR000073:Alpha/beta hydrolase fold-1,IPR026604:Abhydrolase domain-containing protein 16,
TCONS_00055380	ABHD16A	5.01195	1.8884	0.37678	-1.41	0.73	1	BaseLine	abhydrolase domain containing 16A	GO:0008152 ; GO:0016021 ; GO:0016787 ;	GO:0004622~lysophospholipase activity,GO:0005515~protein binding,GO:0047372~acylglycerol lipase activity,	IPR000073:Alpha/beta hydrolase fold-1,IPR026604:Abhydrolase domain-containing protein 16,
TCONS_00052627	ABHD16A	1.54241	3.3047	2.14256	1.1	0.78	1	BaseLine	abhydrolase domain containing 16A	GO:0008152 ; GO:0016021 ; GO:0016787 ;	GO:0004622~lysophospholipase activity,GO:0005515~protein binding,GO:0047372~acylglycerol lipase activity,	IPR000073:Alpha/beta hydrolase fold-1,IPR026604:Abhydrolase domain-containing protein 16,
TCONS_00055056	ABHD16A	1.54241	3.3047	2.14256	1.1	0.78	1	BaseLine	abhydrolase domain containing 16A	GO:0008152 ; GO:0016021 ; GO:0016787 ;	GO:0004622~lysophospholipase activity,GO:0005515~protein binding,GO:0047372~acylglycerol lipase activity,	IPR000073:Alpha/beta hydrolase fold-1,IPR026604:Abhydrolase domain-containing protein 16,
TCONS_00054328	ABHD16A	1.88398	3.93066	2.08636	1.06	0.81	1	BaseLine	abhydrolase domain containing 16A	GO:0008152 ; GO:0016021 ; GO:0016787 ;	GO:0004622~lysophospholipase activity,GO:0005515~protein binding,GO:0047372~acylglycerol lipase activity,	IPR000073:Alpha/beta hydrolase fold-1,IPR026604:Abhydrolase domain-containing protein 16,
TCONS_00054715	ABHD16A	1.88398	3.93066	2.08636	1.06	0.81	1	BaseLine	abhydrolase domain containing 16A	GO:0008152 ; GO:0016021 ; GO:0016787 ;	GO:0004622~lysophospholipase activity,GO:0005515~protein binding,GO:0047372~acylglycerol lipase activity,	IPR000073:Alpha/beta hydrolase fold-1,IPR026604:Abhydrolase domain-containing protein 16,
TCONS_00055379	ABHD16A	1.88398	3.93066	2.08636	1.06	0.81	1	BaseLine	abhydrolase domain containing 16A	GO:0008152 ; GO:0016021 ; GO:0016787 ;	GO:0004622~lysophospholipase activity,GO:0005515~protein binding,GO:0047372~acylglycerol lipase activity,	IPR000073:Alpha/beta hydrolase fold-1,IPR026604:Abhydrolase domain-containing protein 16,
TCONS_00052625	ABHD16A	1.45613	0.472101	0.324216	-1.62	0.83	1	BaseLine	abhydrolase domain containing 16A	GO:0008152 ; GO:0016021 ; GO:0016787 ;	GO:0004622~lysophospholipase activity,GO:0005515~protein binding,GO:0047372~acylglycerol lipase activity,	IPR000073:Alpha/beta hydrolase fold-1,IPR026604:Abhydrolase domain-containing protein 16,
TCONS_00055054	ABHD16A	1.45613	0.472101	0.324216	-1.62	0.83	1	BaseLine	abhydrolase domain containing 16A	GO:0008152 ; GO:0016021 ; GO:0016787 ;	GO:0004622~lysophospholipase activity,GO:0005515~protein binding,GO:0047372~acylglycerol lipase activity,	IPR000073:Alpha/beta hydrolase fold-1,IPR026604:Abhydrolase domain-containing protein 16,
TCONS_00052626	ABHD16A	29.8489	35.7758	1.19856	0.26	0.88	1	BaseLine	abhydrolase domain containing 16A	GO:0008152 ; GO:0016021 ; GO:0016787 ;	GO:0004622~lysophospholipase activity,GO:0005515~protein binding,GO:0047372~acylglycerol lipase activity,	IPR000073:Alpha/beta hydrolase fold-1,IPR026604:Abhydrolase domain-containing protein 16,
TCONS_00055055	ABHD16A	29.8489	35.7758	1.19856	0.26	0.88	1	BaseLine	abhydrolase domain containing 16A	GO:0008152 ; GO:0016021 ; GO:0016787 ;	GO:0004622~lysophospholipase activity,GO:0005515~protein binding,GO:0047372~acylglycerol lipase activity,	IPR000073:Alpha/beta hydrolase fold-1,IPR026604:Abhydrolase domain-containing protein 16,
TCONS_00054330	ABHD16A	89.3882	86.9152	0.972333	-0.04	0.95	1	BaseLine	abhydrolase domain containing 16A	GO:0008152 ; GO:0016021 ; GO:0016787 ;	GO:0004622~lysophospholipase activity,GO:0005515~protein binding,GO:0047372~acylglycerol lipase activity,	IPR000073:Alpha/beta hydrolase fold-1,IPR026604:Abhydrolase domain-containing protein 16,
TCONS_00054717	ABHD16A	89.3882	86.9152	0.972333	-0.04	0.95	1	BaseLine	abhydrolase domain containing 16A	GO:0008152 ; GO:0016021 ; GO:0016787 ;	GO:0004622~lysophospholipase activity,GO:0005515~protein binding,GO:0047372~acylglycerol lipase activity,	IPR000073:Alpha/beta hydrolase fold-1,IPR026604:Abhydrolase domain-containing protein 16,
TCONS_00055381	ABHD16A	89.3882	86.9152	0.972333	-0.04	0.95	1	BaseLine	abhydrolase domain containing 16A	GO:0008152 ; GO:0016021 ; GO:0016787 ;	GO:0004622~lysophospholipase activity,GO:0005515~protein binding,GO:0047372~acylglycerol lipase activity,	IPR000073:Alpha/beta hydrolase fold-1,IPR026604:Abhydrolase domain-containing protein 16,
TCONS_00054331	ABHD16A	10.7969	10.8583	1.00569	0.01	0.97	1	BaseLine	abhydrolase domain containing 16A	GO:0008152 ; GO:0016021 ; GO:0016787 ;	GO:0004622~lysophospholipase activity,GO:0005515~protein binding,GO:0047372~acylglycerol lipase activity,	IPR000073:Alpha/beta hydrolase fold-1,IPR026604:Abhydrolase domain-containing protein 16,
TCONS_00054718	ABHD16A	10.7969	10.8583	1.00569	0.01	0.97	1	BaseLine	abhydrolase domain containing 16A	GO:0008152 ; GO:0016021 ; GO:0016787 ;	GO:0004622~lysophospholipase activity,GO:0005515~protein binding,GO:0047372~acylglycerol lipase activity,	IPR000073:Alpha/beta hydrolase fold-1,IPR026604:Abhydrolase domain-containing protein 16,
TCONS_00055382	ABHD16A	10.7969	10.8583	1.00569	0.01	0.97	1	BaseLine	abhydrolase domain containing 16A	GO:0008152 ; GO:0016021 ; GO:0016787 ;	GO:0004622~lysophospholipase activity,GO:0005515~protein binding,GO:0047372~acylglycerol lipase activity,	IPR000073:Alpha/beta hydrolase fold-1,IPR026604:Abhydrolase domain-containing protein 16,
TCONS_00052624	ABHD16A	0.941992	1.46759	1.55796	0.64	1	1	BaseLine	abhydrolase domain containing 16A	GO:0008152 ; GO:0016021 ; GO:0016787 ;	GO:0004622~lysophospholipase activity,GO:0005515~protein binding,GO:0047372~acylglycerol lipase activity,	IPR000073:Alpha/beta hydrolase fold-1,IPR026604:Abhydrolase domain-containing protein 16,
TCONS_00055053	ABHD16A	0.941992	1.46759	1.55796	0.64	1	1	BaseLine	abhydrolase domain containing 16A	GO:0008152 ; GO:0016021 ; GO:0016787 ;	GO:0004622~lysophospholipase activity,GO:0005515~protein binding,GO:0047372~acylglycerol lipase activity,	IPR000073:Alpha/beta hydrolase fold-1,IPR026604:Abhydrolase domain-containing protein 16,
TCONS_00038648	ABHD16B	72.8207	35.0065	0.480721	-1.06	0.31	1	BaseLine	abhydrolase domain containing 16B	GO:0008152 ; GO:0016787 ;	IPR000073:Alpha/beta hydrolase fold-1,
TCONS_00039483	ABHD16B	16.3625	26.7243	1.63326	0.71	0.67	1	BaseLine	abhydrolase domain containing 16B	GO:0008152 ; GO:0016787 ;	IPR000073:Alpha/beta hydrolase fold-1,
TCONS_00038649	ABHD16B	39.7002	34.0004	0.85643	-0.22	0.85	1	BaseLine	abhydrolase domain containing 16B	GO:0008152 ; GO:0016787 ;	IPR000073:Alpha/beta hydrolase fold-1,
TCONS_00020589	ABHD2	0	10.4677	-	NA	0.14	1	Wild_Specific	abhydrolase domain containing 2	GO:0003674 ; GO:0008150 ; GO:0008152 ; GO:0009611 ; GO:0016021 ; GO:0016787 ; GO:0030336 ;	IPR000073:Alpha/beta hydrolase fold-1,IPR000952:Uncharacterised protein family UPF0017, hydrolase-like, conserved site,IPR012020:AB-hydrolase YheT, putative,	---NA---
TCONS_00020590	ABHD2	316.486	329.168	1.04007	0.06	0.85	1	BaseLine	abhydrolase domain containing 2	GO:0003674 ; GO:0008150 ; GO:0008152 ; GO:0009611 ; GO:0016021 ; GO:0016787 ; GO:0030336 ;	IPR000073:Alpha/beta hydrolase fold-1,IPR000952:Uncharacterised protein family UPF0017, hydrolase-like, conserved site,IPR012020:AB-hydrolase YheT, putative,	---NA---
TCONS_00029016	ABHD3	16.9665	3.3047	0.194778	-2.36	0.37	1	BaseLine	abhydrolase domain containing 3	GO:0003674 ; GO:0005575 ; GO:0008150 ; GO:0008152 ; GO:0016021 ; GO:0016787 ;	IPR000073:Alpha/beta hydrolase fold-1,IPR000952:Uncharacterised protein family UPF0017, hydrolase-like, conserved site,IPR012020:AB-hydrolase YheT, putative,	---NA---
TCONS_00029014	ABHD3	4.62723	16.4512	3.5553	1.83	0.43	1	BaseLine	abhydrolase domain containing 3	GO:0003674 ; GO:0005575 ; GO:0008150 ; GO:0008152 ; GO:0016021 ; GO:0016787 ;	IPR000073:Alpha/beta hydrolase fold-1,IPR000952:Uncharacterised protein family UPF0017, hydrolase-like, conserved site,IPR012020:AB-hydrolase YheT, putative,	---NA---
TCONS_00029015	ABHD3	41.0736	26.0984	0.635405	-0.65	0.62	1	BaseLine	abhydrolase domain containing 3	GO:0003674 ; GO:0005575 ; GO:0008150 ; GO:0008152 ; GO:0016021 ; GO:0016787 ;	IPR000073:Alpha/beta hydrolase fold-1,IPR000952:Uncharacterised protein family UPF0017, hydrolase-like, conserved site,IPR012020:AB-hydrolase YheT, putative,	---NA---
TCONS_00029017	ABHD3	209.229	234.104	1.11889	0.16	0.7	1	BaseLine	abhydrolase domain containing 3	GO:0003674 ; GO:0005575 ; GO:0008150 ; GO:0008152 ; GO:0016021 ; GO:0016787 ;	IPR000073:Alpha/beta hydrolase fold-1,IPR000952:Uncharacterised protein family UPF0017, hydrolase-like, conserved site,IPR012020:AB-hydrolase YheT, putative,	---NA---
TCONS_00017534	ABHD4	48.1888	35.4878	0.736432	-0.44	0.67	1	BaseLine	abhydrolase domain containing 4	GO:0016042 ; GO:0016787 ;	IPR000073:Alpha/beta hydrolase fold-1,	---NA---
TCONS_00017535	ABHD4	11.311	16.0514	1.4191	0.5	0.77	1	BaseLine	abhydrolase domain containing 4	GO:0016042 ; GO:0016787 ;	IPR000073:Alpha/beta hydrolase fold-1,	---NA---
TCONS_00017533	ABHD4	77.3905	76.2633	0.985435	-0.02	1	1	BaseLine	abhydrolase domain containing 4	GO:0016042 ; GO:0016787 ;	IPR000073:Alpha/beta hydrolase fold-1,	---NA---
TCONS_00042398	ABHD5	120.183	108.303	0.901154	-0.15	0.81	1	BaseLine	abhydrolase domain containing 5	GO:0003841 ; GO:0004806 ; GO:0005634 ; GO:0005737 ; GO:0005811 ; GO:0005811 ; GO:0005829 ; GO:0006631 ; GO:0006654 ; GO:0010891 ; GO:0010898 ; GO:0019433 ; GO:0030154 ; GO:0042171 ; GO:0043231 ; GO:0044281 ; GO:0051006 ;	IPR000073:Alpha/beta hydrolase fold-1,	---NA---
TCONS_00042399	ABHD5	55.7247	51.8167	0.929868	-0.1	0.93	1	BaseLine	abhydrolase domain containing 5	GO:0003841 ; GO:0004806 ; GO:0005634 ; GO:0005737 ; GO:0005811 ; GO:0005811 ; GO:0005829 ; GO:0006631 ; GO:0006654 ; GO:0010891 ; GO:0010898 ; GO:0019433 ; GO:0030154 ; GO:0042171 ; GO:0043231 ; GO:0044281 ; GO:0051006 ;	IPR000073:Alpha/beta hydrolase fold-1,	---NA---
TCONS_00042699	ABHD6	46.9555	31.4032	0.668787	-0.58	0.62	1	BaseLine	abhydrolase domain containing 6	GO:0005739 ; GO:0008152 ; GO:0030336 ; GO:0032281 ; GO:0047372 ; GO:0060292 ; GO:0070062 ; GO:2000124 ;	IPR000073:Alpha/beta hydrolase fold-1,	---NA---
TCONS_00042700	ABHD6	91.2615	95.4445	1.04584	0.06	0.94	1	BaseLine	abhydrolase domain containing 6	GO:0005739 ; GO:0008152 ; GO:0030336 ; GO:0032281 ; GO:0047372 ; GO:0060292 ; GO:0070062 ; GO:2000124 ;	IPR000073:Alpha/beta hydrolase fold-1,	---NA---
TCONS_00032207	ABHD8	157.614	195.444	1.24002	0.31	0.52	1	BaseLine	abhydrolase domain containing 8	GO:0008152 ; GO:0016787 ;	IPR000073:Alpha/beta hydrolase fold-1,	---NA---
TCONS_00044611	ABI3BP	0.514137	0.472101	0.918239	-0.12	1	1	BaseLine	ABI family, member 3 (NESH) binding protein	GO:0005518 ; GO:0005614 ; GO:0005615 ; GO:0008201 ; GO:0010811 ; GO:0030198 ; GO:0031012 ;	IPR003961:Fibronectin, type III,IPR008957:Fibronectin, type III-like fold,	---NA---
TCONS_00035203	ABI2	65.9105	20.3003	0.307998	-1.7	0.16	0.99	BaseLine	abl-interactor 2	GO:0003677 ; GO:0005515 ; GO:0005737 ; GO:0005829 ; GO:0005856 ; GO:0005913 ; GO:0006928 ; GO:0007010 ; GO:0007611 ; GO:0008093 ; GO:0008154 ; GO:0016358 ; GO:0016477 ; GO:0016601 ; GO:0017124 ; GO:0017124 ; GO:0018108 ; GO:0019900 ; GO:0030027 ; GO:0030175 ; GO:0030425 ; GO:0031209 ; GO:0031625 ; GO:0032403 ; GO:0043010 ; GO:0048365 ; GO:0070064 ; GO:2000601 ;	IPR000108:Neutrophil cytosol factor 2,IPR000727:Target SNARE coiled-coil region,IPR001452:Src homology-3 domain,IPR012849:Abl-interactor, homeo-domain homologous region,	hsa04810:Regulation of actin cytoskeleton,
TCONS_00035201	ABI2	314.247	427.454	1.36025	0.44	0.17	1	BaseLine	abl-interactor 2	GO:0003677 ; GO:0005515 ; GO:0005737 ; GO:0005829 ; GO:0005856 ; GO:0005913 ; GO:0006928 ; GO:0007010 ; GO:0007611 ; GO:0008093 ; GO:0008154 ; GO:0016358 ; GO:0016477 ; GO:0016601 ; GO:0017124 ; GO:0017124 ; GO:0018108 ; GO:0019900 ; GO:0030027 ; GO:0030175 ; GO:0030425 ; GO:0031209 ; GO:0031625 ; GO:0032403 ; GO:0043010 ; GO:0048365 ; GO:0070064 ; GO:2000601 ;	IPR000108:Neutrophil cytosol factor 2,IPR000727:Target SNARE coiled-coil region,IPR001452:Src homology-3 domain,IPR012849:Abl-interactor, homeo-domain homologous region,	hsa04810:Regulation of actin cytoskeleton,
TCONS_00035202	ABI2	99.2142	43.8225	0.441696	-1.18	0.19	1	BaseLine	abl-interactor 2	GO:0003677 ; GO:0005515 ; GO:0005737 ; GO:0005829 ; GO:0005856 ; GO:0005913 ; GO:0006928 ; GO:0007010 ; GO:0007611 ; GO:0008093 ; GO:0008154 ; GO:0016358 ; GO:0016477 ; GO:0016601 ; GO:0017124 ; GO:0017124 ; GO:0018108 ; GO:0019900 ; GO:0030027 ; GO:0030175 ; GO:0030425 ; GO:0031209 ; GO:0031625 ; GO:0032403 ; GO:0043010 ; GO:0048365 ; GO:0070064 ; GO:2000601 ;	IPR000108:Neutrophil cytosol factor 2,IPR000727:Target SNARE coiled-coil region,IPR001452:Src homology-3 domain,IPR012849:Abl-interactor, homeo-domain homologous region,	hsa04810:Regulation of actin cytoskeleton,
TCONS_00035200	ABI2	10.7933	20.3003	1.88082	0.91	0.62	1	BaseLine	abl-interactor 2	GO:0003677 ; GO:0005515 ; GO:0005737 ; GO:0005829 ; GO:0005856 ; GO:0005913 ; GO:0006928 ; GO:0007010 ; GO:0007611 ; GO:0008093 ; GO:0008154 ; GO:0016358 ; GO:0016477 ; GO:0016601 ; GO:0017124 ; GO:0017124 ; GO:0018108 ; GO:0019900 ; GO:0030027 ; GO:0030175 ; GO:0030425 ; GO:0031209 ; GO:0031625 ; GO:0032403 ; GO:0043010 ; GO:0048365 ; GO:0070064 ; GO:2000601 ;	IPR000108:Neutrophil cytosol factor 2,IPR000727:Target SNARE coiled-coil region,IPR001452:Src homology-3 domain,IPR012849:Abl-interactor, homeo-domain homologous region,	hsa04810:Regulation of actin cytoskeleton,
TCONS_00035198	ABI2	255.836	247.344	0.966808	-0.05	1	1	BaseLine	abl-interactor 2	GO:0003677 ; GO:0005515 ; GO:0005737 ; GO:0005829 ; GO:0005856 ; GO:0005913 ; GO:0006928 ; GO:0007010 ; GO:0007611 ; GO:0008093 ; GO:0008154 ; GO:0016358 ; GO:0016477 ; GO:0016601 ; GO:0017124 ; GO:0017124 ; GO:0018108 ; GO:0019900 ; GO:0030027 ; GO:0030175 ; GO:0030425 ; GO:0031209 ; GO:0031625 ; GO:0032403 ; GO:0043010 ; GO:0048365 ; GO:0070064 ; GO:2000601 ;	IPR000108:Neutrophil cytosol factor 2,IPR000727:Target SNARE coiled-coil region,IPR001452:Src homology-3 domain,IPR012849:Abl-interactor, homeo-domain homologous region,	hsa04810:Regulation of actin cytoskeleton,
TCONS_00035199	ABI2	0.470996	1.04677	2.22247	1.15	1	1	BaseLine	abl-interactor 2	GO:0003677 ; GO:0005515 ; GO:0005737 ; GO:0005829 ; GO:0005856 ; GO:0005913 ; GO:0006928 ; GO:0007010 ; GO:0007611 ; GO:0008093 ; GO:0008154 ; GO:0016358 ; GO:0016477 ; GO:0016601 ; GO:0017124 ; GO:0017124 ; GO:0018108 ; GO:0019900 ; GO:0030027 ; GO:0030175 ; GO:0030425 ; GO:0031209 ; GO:0031625 ; GO:0032403 ; GO:0043010 ; GO:0048365 ; GO:0070064 ; GO:2000601 ;	IPR000108:Neutrophil cytosol factor 2,IPR000727:Target SNARE coiled-coil region,IPR001452:Src homology-3 domain,IPR012849:Abl-interactor, homeo-domain homologous region,	hsa04810:Regulation of actin cytoskeleton,
TCONS_00008078	ABI1	0	9.42097	-	NA	0.16	1	Wild_Specific	abl-interactor 1	GO:0001756 ; GO:0005515 ; GO:0005622 ; GO:0005634 ; GO:0005783 ; GO:0005829 ; GO:0006928 ; GO:0007169 ; GO:0008092 ; GO:0008154 ; GO:0008285 ; GO:0014069 ; GO:0018108 ; GO:0030027 ; GO:0030054 ; GO:0030175 ; GO:0030296 ; GO:0030426 ; GO:0031209 ; GO:0032403 ; GO:0035855 ; GO:0038096 ; GO:0045087 ; GO:0045211 ; GO:0061098 ; GO:0070062 ; GO:0072673 ;	IPR000108:Neutrophil cytosol factor 2,IPR000727:Target SNARE coiled-coil region,IPR001452:Src homology-3 domain,IPR012849:Abl-interactor, homeo-domain homologous region,	---NA---
TCONS_00008083	ABI1	240.236	324.52	1.35084	0.43	0.22	1	BaseLine	abl-interactor 1	GO:0001756 ; GO:0005515 ; GO:0005622 ; GO:0005634 ; GO:0005783 ; GO:0005829 ; GO:0006928 ; GO:0007169 ; GO:0008092 ; GO:0008154 ; GO:0008285 ; GO:0014069 ; GO:0018108 ; GO:0030027 ; GO:0030054 ; GO:0030175 ; GO:0030296 ; GO:0030426 ; GO:0031209 ; GO:0032403 ; GO:0035855 ; GO:0038096 ; GO:0045087 ; GO:0045211 ; GO:0061098 ; GO:0070062 ; GO:0072673 ;	IPR000108:Neutrophil cytosol factor 2,IPR000727:Target SNARE coiled-coil region,IPR001452:Src homology-3 domain,IPR012849:Abl-interactor, homeo-domain homologous region,	---NA---
TCONS_00008085	ABI1	0	5.23387	-	NA	0.28	1	Wild_Specific	abl-interactor 1	GO:0001756 ; GO:0005515 ; GO:0005622 ; GO:0005634 ; GO:0005783 ; GO:0005829 ; GO:0006928 ; GO:0007169 ; GO:0008092 ; GO:0008154 ; GO:0008285 ; GO:0014069 ; GO:0018108 ; GO:0030027 ; GO:0030054 ; GO:0030175 ; GO:0030296 ; GO:0030426 ; GO:0031209 ; GO:0032403 ; GO:0035855 ; GO:0038096 ; GO:0045087 ; GO:0045211 ; GO:0061098 ; GO:0070062 ; GO:0072673 ;	IPR000108:Neutrophil cytosol factor 2,IPR000727:Target SNARE coiled-coil region,IPR001452:Src homology-3 domain,IPR012849:Abl-interactor, homeo-domain homologous region,	---NA---
TCONS_00008075	ABI1	11.48	1.57016	0.136773	-2.87	0.34	1	BaseLine	abl-interactor 1	GO:0001756 ; GO:0005515 ; GO:0005622 ; GO:0005634 ; GO:0005783 ; GO:0005829 ; GO:0006928 ; GO:0007169 ; GO:0008092 ; GO:0008154 ; GO:0008285 ; GO:0014069 ; GO:0018108 ; GO:0030027 ; GO:0030054 ; GO:0030175 ; GO:0030296 ; GO:0030426 ; GO:0031209 ; GO:0032403 ; GO:0035855 ; GO:0038096 ; GO:0045087 ; GO:0045211 ; GO:0061098 ; GO:0070062 ; GO:0072673 ;	IPR000108:Neutrophil cytosol factor 2,IPR000727:Target SNARE coiled-coil region,IPR001452:Src homology-3 domain,IPR012849:Abl-interactor, homeo-domain homologous region,	---NA---
TCONS_00008082	ABI1	15.9778	4.1871	0.262057	-1.93	0.42	1	BaseLine	abl-interactor 1	GO:0001756 ; GO:0005515 ; GO:0005622 ; GO:0005634 ; GO:0005783 ; GO:0005829 ; GO:0006928 ; GO:0007169 ; GO:0008092 ; GO:0008154 ; GO:0008285 ; GO:0014069 ; GO:0018108 ; GO:0030027 ; GO:0030054 ; GO:0030175 ; GO:0030296 ; GO:0030426 ; GO:0031209 ; GO:0032403 ; GO:0035855 ; GO:0038096 ; GO:0045087 ; GO:0045211 ; GO:0061098 ; GO:0070062 ; GO:0072673 ;	IPR000108:Neutrophil cytosol factor 2,IPR000727:Target SNARE coiled-coil region,IPR001452:Src homology-3 domain,IPR012849:Abl-interactor, homeo-domain homologous region,	---NA---
TCONS_00008069	ABI1	150.977	111.71	0.739916	-0.43	0.45	1	BaseLine	abl-interactor 1	GO:0001756 ; GO:0005515 ; GO:0005622 ; GO:0005634 ; GO:0005783 ; GO:0005829 ; GO:0006928 ; GO:0007169 ; GO:0008092 ; GO:0008154 ; GO:0008285 ; GO:0014069 ; GO:0018108 ; GO:0030027 ; GO:0030054 ; GO:0030175 ; GO:0030296 ; GO:0030426 ; GO:0031209 ; GO:0032403 ; GO:0035855 ; GO:0038096 ; GO:0045087 ; GO:0045211 ; GO:0061098 ; GO:0070062 ; GO:0072673 ;	IPR000108:Neutrophil cytosol factor 2,IPR000727:Target SNARE coiled-coil region,IPR001452:Src homology-3 domain,IPR012849:Abl-interactor, homeo-domain homologous region,	---NA---
TCONS_00008081	ABI1	21.1552	8.02571	0.379373	-1.4	0.51	1	BaseLine	abl-interactor 1	GO:0001756 ; GO:0005515 ; GO:0005622 ; GO:0005634 ; GO:0005783 ; GO:0005829 ; GO:0006928 ; GO:0007169 ; GO:0008092 ; GO:0008154 ; GO:0008285 ; GO:0014069 ; GO:0018108 ; GO:0030027 ; GO:0030054 ; GO:0030175 ; GO:0030296 ; GO:0030426 ; GO:0031209 ; GO:0032403 ; GO:0035855 ; GO:0038096 ; GO:0045087 ; GO:0045211 ; GO:0061098 ; GO:0070062 ; GO:0072673 ;	IPR000108:Neutrophil cytosol factor 2,IPR000727:Target SNARE coiled-coil region,IPR001452:Src homology-3 domain,IPR012849:Abl-interactor, homeo-domain homologous region,	---NA---
TCONS_00008074	ABI1	2.05655	0.523387	0.254498	-1.97	0.73	1	BaseLine	abl-interactor 1	GO:0001756 ; GO:0005515 ; GO:0005622 ; GO:0005634 ; GO:0005783 ; GO:0005829 ; GO:0006928 ; GO:0007169 ; GO:0008092 ; GO:0008154 ; GO:0008285 ; GO:0014069 ; GO:0018108 ; GO:0030027 ; GO:0030054 ; GO:0030175 ; GO:0030296 ; GO:0030426 ; GO:0031209 ; GO:0032403 ; GO:0035855 ; GO:0038096 ; GO:0045087 ; GO:0045211 ; GO:0061098 ; GO:0070062 ; GO:0072673 ;	IPR000108:Neutrophil cytosol factor 2,IPR000727:Target SNARE coiled-coil region,IPR001452:Src homology-3 domain,IPR012849:Abl-interactor, homeo-domain homologous region,	---NA---
TCONS_00008076	ABI1	19.0231	24.949	1.31151	0.39	0.78	1	BaseLine	abl-interactor 1	GO:0001756 ; GO:0005515 ; GO:0005622 ; GO:0005634 ; GO:0005783 ; GO:0005829 ; GO:0006928 ; GO:0007169 ; GO:0008092 ; GO:0008154 ; GO:0008285 ; GO:0014069 ; GO:0018108 ; GO:0030027 ; GO:0030054 ; GO:0030175 ; GO:0030296 ; GO:0030426 ; GO:0031209 ; GO:0032403 ; GO:0035855 ; GO:0038096 ; GO:0045087 ; GO:0045211 ; GO:0061098 ; GO:0070062 ; GO:0072673 ;	IPR000108:Neutrophil cytosol factor 2,IPR000727:Target SNARE coiled-coil region,IPR001452:Src homology-3 domain,IPR012849:Abl-interactor, homeo-domain homologous region,	---NA---
TCONS_00008080	ABI1	50.2849	57.687	1.1472	0.2	0.85	1	BaseLine	abl-interactor 1	GO:0001756 ; GO:0005515 ; GO:0005622 ; GO:0005634 ; GO:0005783 ; GO:0005829 ; GO:0006928 ; GO:0007169 ; GO:0008092 ; GO:0008154 ; GO:0008285 ; GO:0014069 ; GO:0018108 ; GO:0030027 ; GO:0030054 ; GO:0030175 ; GO:0030296 ; GO:0030426 ; GO:0031209 ; GO:0032403 ; GO:0035855 ; GO:0038096 ; GO:0045087 ; GO:0045211 ; GO:0061098 ; GO:0070062 ; GO:0072673 ;	IPR000108:Neutrophil cytosol factor 2,IPR000727:Target SNARE coiled-coil region,IPR001452:Src homology-3 domain,IPR012849:Abl-interactor, homeo-domain homologous region,	---NA---
TCONS_00008079	ABI1	0.941992	1.04677	1.11124	0.15	1	1	BaseLine	abl-interactor 1	GO:0001756 ; GO:0005515 ; GO:0005622 ; GO:0005634 ; GO:0005783 ; GO:0005829 ; GO:0006928 ; GO:0007169 ; GO:0008092 ; GO:0008154 ; GO:0008285 ; GO:0014069 ; GO:0018108 ; GO:0030027 ; GO:0030054 ; GO:0030175 ; GO:0030296 ; GO:0030426 ; GO:0031209 ; GO:0032403 ; GO:0035855 ; GO:0038096 ; GO:0045087 ; GO:0045211 ; GO:0061098 ; GO:0070062 ; GO:0072673 ;	IPR000108:Neutrophil cytosol factor 2,IPR000727:Target SNARE coiled-coil region,IPR001452:Src homology-3 domain,IPR012849:Abl-interactor, homeo-domain homologous region,	---NA---
TCONS_00005880	ASPM	297.668	315.324	1.05931	0.08	0.82	1	BaseLine	asp (abnormal spindle) homolog, microcephaly associated (Drosophila)	GO:0000922 ; GO:0001764 ; GO:0002052 ; GO:0005516 ; GO:0005634 ; GO:0005737 ; GO:0007067 ; GO:0007283 ; GO:0021873 ; GO:0030496 ; GO:0045665 ; GO:0045769 ; GO:0048477 ; GO:0048589 ; GO:0051661 ; GO:0090263 ;	GO:0005516~calmodulin binding,	IPR000048:IQ motif, EF-hand binding site,IPR001715:Calponin homology domain,IPR011989:Armadillo-like helical,IPR016024:Armadillo-type fold,IPR027417:P-loop containing nucleoside triphosphate hydrolase,
TCONS_00005882	ASPM	321.329	326.911	1.01737	0.02	0.93	1	BaseLine	asp (abnormal spindle) homolog, microcephaly associated (Drosophila)	GO:0000922 ; GO:0001764 ; GO:0002052 ; GO:0005516 ; GO:0005634 ; GO:0005737 ; GO:0007067 ; GO:0007283 ; GO:0021873 ; GO:0030496 ; GO:0045665 ; GO:0045769 ; GO:0048477 ; GO:0048589 ; GO:0051661 ; GO:0090263 ;	GO:0005516~calmodulin binding,	IPR000048:IQ motif, EF-hand binding site,IPR001715:Calponin homology domain,IPR011989:Armadillo-like helical,IPR016024:Armadillo-type fold,IPR027417:P-loop containing nucleoside triphosphate hydrolase,
TCONS_00005881	ASPM	4.02681	2.93518	0.728908	-0.46	0.95	1	BaseLine	asp (abnormal spindle) homolog, microcephaly associated (Drosophila)	GO:0000922 ; GO:0001764 ; GO:0002052 ; GO:0005516 ; GO:0005634 ; GO:0005737 ; GO:0007067 ; GO:0007283 ; GO:0021873 ; GO:0030496 ; GO:0045665 ; GO:0045769 ; GO:0048477 ; GO:0048589 ; GO:0051661 ; GO:0090263 ;	GO:0005516~calmodulin binding,	IPR000048:IQ motif, EF-hand binding site,IPR001715:Calponin homology domain,IPR011989:Armadillo-like helical,IPR016024:Armadillo-type fold,IPR027417:P-loop containing nucleoside triphosphate hydrolase,
TCONS_00051842	AIM1	910.345	914.351	1.0044	0.01	0.97	1	BaseLine	absent in melanoma 1	GO:0003674 ; GO:0005575 ; GO:0008150 ;	IPR000772:Ricin B lectin,IPR001064:Beta and gamma crystallin,	---NA---
TCONS_00003845	AIM1L	1.88398	1.04677	0.555618	-0.85	0.89	1	BaseLine	absent in melanoma 1-like	#NA	IPR000772:Ricin B lectin domain,IPR001064:Beta/gamma crystallin,IPR011024:Gamma-crystallin-related,	---NA---
TCONS_00014505	AACS	0	45.1454	-	NA	0	1	Wild_Specific	acetoacetyl-CoA synthetase	GO:0001889 ; GO:0005524 ; GO:0005829 ; GO:0006631 ; GO:0007584 ; GO:0014074 ; GO:0030729 ; GO:0032024 ; GO:0034201 ; GO:0042493 ; GO:0042594 ; GO:0045471 ; GO:0047760 ; GO:0050872 ; GO:0060612 ; GO:0071333 ; GO:0071394 ; GO:0071397 ;	IPR000873:AMP-dependent synthetase and ligase,IPR005914:Acetoacetyl-CoA synthase,	hsa00650:Butanoate metabolism,
TCONS_00014503	AACS	0	23.4301	-	NA	0.03	1	Wild_Specific	acetoacetyl-CoA synthetase	GO:0001889 ; GO:0005524 ; GO:0005829 ; GO:0006631 ; GO:0007584 ; GO:0014074 ; GO:0030729 ; GO:0032024 ; GO:0034201 ; GO:0042493 ; GO:0042594 ; GO:0045471 ; GO:0047760 ; GO:0050872 ; GO:0060612 ; GO:0071333 ; GO:0071394 ; GO:0071397 ;	IPR000873:AMP-dependent synthetase and ligase,IPR005914:Acetoacetyl-CoA synthase,	hsa00650:Butanoate metabolism,
TCONS_00014502	AACS	0	16.0514	-	NA	0.06	1	Wild_Specific	acetoacetyl-CoA synthetase	GO:0001889 ; GO:0005524 ; GO:0005829 ; GO:0006631 ; GO:0007584 ; GO:0014074 ; GO:0030729 ; GO:0032024 ; GO:0034201 ; GO:0042493 ; GO:0042594 ; GO:0045471 ; GO:0047760 ; GO:0050872 ; GO:0060612 ; GO:0071333 ; GO:0071394 ; GO:0071397 ;	IPR000873:AMP-dependent synthetase and ligase,IPR005914:Acetoacetyl-CoA synthase,	hsa00650:Butanoate metabolism,
TCONS_00014500	AACS	15.5429	0	0	NA	0.07	1	Control_Specific	acetoacetyl-CoA synthetase	GO:0001889 ; GO:0005524 ; GO:0005829 ; GO:0006631 ; GO:0007584 ; GO:0014074 ; GO:0030729 ; GO:0032024 ; GO:0034201 ; GO:0042493 ; GO:0042594 ; GO:0045471 ; GO:0047760 ; GO:0050872 ; GO:0060612 ; GO:0071333 ; GO:0071394 ; GO:0071397 ;	IPR000873:AMP-dependent synthetase and ligase,IPR005914:Acetoacetyl-CoA synthase,	hsa00650:Butanoate metabolism,
TCONS_00014504	AACS	0	6.60941	-	NA	0.22	1	Wild_Specific	acetoacetyl-CoA synthetase	GO:0001889 ; GO:0005524 ; GO:0005829 ; GO:0006631 ; GO:0007584 ; GO:0014074 ; GO:0030729 ; GO:0032024 ; GO:0034201 ; GO:0042493 ; GO:0042594 ; GO:0045471 ; GO:0047760 ; GO:0050872 ; GO:0060612 ; GO:0071333 ; GO:0071394 ; GO:0071397 ;	IPR000873:AMP-dependent synthetase and ligase,IPR005914:Acetoacetyl-CoA synthase,	hsa00650:Butanoate metabolism,
TCONS_00014506	AACS	187.218	132.502	0.707743	-0.5	0.33	1	BaseLine	acetoacetyl-CoA synthetase	GO:0001889 ; GO:0005524 ; GO:0005829 ; GO:0006631 ; GO:0007584 ; GO:0014074 ; GO:0030729 ; GO:0032024 ; GO:0034201 ; GO:0042493 ; GO:0042594 ; GO:0045471 ; GO:0047760 ; GO:0050872 ; GO:0060612 ; GO:0071333 ; GO:0071394 ; GO:0071397 ;	IPR000873:AMP-dependent synthetase and ligase,IPR005914:Acetoacetyl-CoA synthase,	hsa00650:Butanoate metabolism,
TCONS_00014501	AACS	19.3108	9.07249	0.469813	-1.09	0.6	1	BaseLine	acetoacetyl-CoA synthetase	GO:0001889 ; GO:0005524 ; GO:0005829 ; GO:0006631 ; GO:0007584 ; GO:0014074 ; GO:0030729 ; GO:0032024 ; GO:0034201 ; GO:0042493 ; GO:0042594 ; GO:0045471 ; GO:0047760 ; GO:0050872 ; GO:0060612 ; GO:0071333 ; GO:0071394 ; GO:0071397 ;	IPR000873:AMP-dependent synthetase and ligase,IPR005914:Acetoacetyl-CoA synthase,	hsa00650:Butanoate metabolism,
TCONS_00014498	AACS	74.3631	58.7956	0.790656	-0.34	0.73	1	BaseLine	acetoacetyl-CoA synthetase	GO:0001889 ; GO:0005524 ; GO:0005829 ; GO:0006631 ; GO:0007584 ; GO:0014074 ; GO:0030729 ; GO:0032024 ; GO:0034201 ; GO:0042493 ; GO:0042594 ; GO:0045471 ; GO:0047760 ; GO:0050872 ; GO:0060612 ; GO:0071333 ; GO:0071394 ; GO:0071397 ;	IPR000873:AMP-dependent synthetase and ligase,IPR005914:Acetoacetyl-CoA synthase,	hsa00650:Butanoate metabolism,
TCONS_00014499	AACS	15.9382	18.4829	1.15966	0.21	0.92	1	BaseLine	acetoacetyl-CoA synthetase	GO:0001889 ; GO:0005524 ; GO:0005829 ; GO:0006631 ; GO:0007584 ; GO:0014074 ; GO:0030729 ; GO:0032024 ; GO:0034201 ; GO:0042493 ; GO:0042594 ; GO:0045471 ; GO:0047760 ; GO:0050872 ; GO:0060612 ; GO:0071333 ; GO:0071394 ; GO:0071397 ;	IPR000873:AMP-dependent synthetase and ligase,IPR005914:Acetoacetyl-CoA synthase,	hsa00650:Butanoate metabolism,
TCONS_00010748	ACAT1	736.318	723.946	0.983197	-0.02	0.9	1	BaseLine	acetyl-CoA acetyltransferase 1	GO:0001889 ; GO:0003985 ; GO:0005739 ; GO:0005743 ; GO:0005759 ; GO:0007420 ; GO:0009083 ; GO:0009725 ; GO:0014070 ; GO:0019899 ; GO:0034641 ; GO:0042594 ; GO:0042803 ; GO:0044255 ; GO:0044281 ; GO:0046872 ; GO:0046950 ; GO:0046951 ; GO:0046952 ; GO:0050662 ; GO:0051260 ; GO:0060612 ; GO:0070062 ; GO:0072229 ;	IPR002155:Thiolase,IPR016038:Thiolase-like, subgroup,	hsa00071:Fatty acid metabolism,hsa00072:Synthesis and degradation of ketone bodies,hsa00280:Valine, leucine and isoleucine degradation,hsa00310:Lysine degradation,hsa00380:Tryptophan metabolism,hsa00620:Pyruvate metabolism,hsa00640:Propanoate metabolism,hsa00650:Butanoate metabolism,hsa00900:Terpenoid backbone biosynthesis,
TCONS_00010747	ACAT1	4.1131	3.77681	0.918239	-0.12	1	1	BaseLine	acetyl-CoA acetyltransferase 1	GO:0001889 ; GO:0003985 ; GO:0005739 ; GO:0005743 ; GO:0005759 ; GO:0007420 ; GO:0009083 ; GO:0009725 ; GO:0014070 ; GO:0019899 ; GO:0034641 ; GO:0042594 ; GO:0042803 ; GO:0044255 ; GO:0044281 ; GO:0046872 ; GO:0046950 ; GO:0046951 ; GO:0046952 ; GO:0050662 ; GO:0051260 ; GO:0060612 ; GO:0070062 ; GO:0072229 ;	IPR002155:Thiolase,IPR016038:Thiolase-like, subgroup,	hsa00071:Fatty acid metabolism,hsa00072:Synthesis and degradation of ketone bodies,hsa00280:Valine, leucine and isoleucine degradation,hsa00310:Lysine degradation,hsa00380:Tryptophan metabolism,hsa00620:Pyruvate metabolism,hsa00640:Propanoate metabolism,hsa00650:Butanoate metabolism,hsa00900:Terpenoid backbone biosynthesis,
TCONS_00010745	ACAT1	5.18095	5.75726	1.11124	0.15	1	1	BaseLine	acetyl-CoA acetyltransferase 1	GO:0001889 ; GO:0003985 ; GO:0005739 ; GO:0005743 ; GO:0005759 ; GO:0007420 ; GO:0009083 ; GO:0009725 ; GO:0014070 ; GO:0019899 ; GO:0034641 ; GO:0042594 ; GO:0042803 ; GO:0044255 ; GO:0044281 ; GO:0046872 ; GO:0046950 ; GO:0046951 ; GO:0046952 ; GO:0050662 ; GO:0051260 ; GO:0060612 ; GO:0070062 ; GO:0072229 ;	IPR002155:Thiolase,IPR016038:Thiolase-like, subgroup,	hsa00071:Fatty acid metabolism,hsa00072:Synthesis and degradation of ketone bodies,hsa00280:Valine, leucine and isoleucine degradation,hsa00310:Lysine degradation,hsa00380:Tryptophan metabolism,hsa00620:Pyruvate metabolism,hsa00640:Propanoate metabolism,hsa00650:Butanoate metabolism,hsa00900:Terpenoid backbone biosynthesis,
TCONS_00052213	ACAT2	1565.94	1513.32	0.966392	-0.05	0.67	1	BaseLine	acetyl-CoA acetyltransferase 2	GO:0003985 ; GO:0005634 ; GO:0005730 ; GO:0005737 ; GO:0006629 ;	IPR002155:Thiolase,IPR016038:Thiolase-like, subgroup,	hsa00071:Fatty acid metabolism,hsa00072:Synthesis and degradation of ketone bodies,hsa00280:Valine, leucine and isoleucine degradation,hsa00310:Lysine degradation,hsa00380:Tryptophan metabolism,hsa00620:Pyruvate metabolism,hsa00640:Propanoate metabolism,hsa00650:Butanoate metabolism,hsa00900:Terpenoid backbone biosynthesis,
TCONS_00043960	ACAA1	285.39	342.006	1.19838	0.26	0.44	1	BaseLine	acetyl-CoA acyltransferase 1	GO:0000038 ; GO:0003988 ; GO:0005515 ; GO:0005777 ; GO:0005782 ; GO:0006635 ; GO:0008206 ; GO:0016020 ; GO:0016401 ; GO:0033540 ; GO:0033559 ; GO:0036109 ; GO:0043231 ; GO:0044255 ; GO:0044281 ;	IPR002155:Thiolase,IPR016038:Thiolase-like, subgroup,	hsa00071:Fatty acid metabolism,hsa00280:Valine, leucine and isoleucine degradation,hsa01040:Biosynthesis of unsaturated fatty acids,hsa03320:PPAR signaling pathway,
TCONS_00043965	ACAA1	235.102	200.74	0.853844	-0.23	0.59	1	BaseLine	acetyl-CoA acyltransferase 1	GO:0000038 ; GO:0003988 ; GO:0005515 ; GO:0005777 ; GO:0005782 ; GO:0006635 ; GO:0008206 ; GO:0016020 ; GO:0016401 ; GO:0033540 ; GO:0033559 ; GO:0036109 ; GO:0043231 ; GO:0044255 ; GO:0044281 ;	IPR002155:Thiolase,IPR016038:Thiolase-like, subgroup,	hsa00071:Fatty acid metabolism,hsa00280:Valine, leucine and isoleucine degradation,hsa01040:Biosynthesis of unsaturated fatty acids,hsa03320:PPAR signaling pathway,
TCONS_00043964	ACAA1	155.22	134.884	0.868988	-0.2	0.72	1	BaseLine	acetyl-CoA acyltransferase 1	GO:0000038 ; GO:0003988 ; GO:0005515 ; GO:0005777 ; GO:0005782 ; GO:0006635 ; GO:0008206 ; GO:0016020 ; GO:0016401 ; GO:0033540 ; GO:0033559 ; GO:0036109 ; GO:0043231 ; GO:0044255 ; GO:0044281 ;	IPR002155:Thiolase,IPR016038:Thiolase-like, subgroup,	hsa00071:Fatty acid metabolism,hsa00280:Valine, leucine and isoleucine degradation,hsa01040:Biosynthesis of unsaturated fatty acids,hsa03320:PPAR signaling pathway,
TCONS_00043961	ACAA1	155.985	148.503	0.952029	-0.07	0.89	1	BaseLine	acetyl-CoA acyltransferase 1	GO:0000038 ; GO:0003988 ; GO:0005515 ; GO:0005777 ; GO:0005782 ; GO:0006635 ; GO:0008206 ; GO:0016020 ; GO:0016401 ; GO:0033540 ; GO:0033559 ; GO:0036109 ; GO:0043231 ; GO:0044255 ; GO:0044281 ;	IPR002155:Thiolase,IPR016038:Thiolase-like, subgroup,	hsa00071:Fatty acid metabolism,hsa00280:Valine, leucine and isoleucine degradation,hsa01040:Biosynthesis of unsaturated fatty acids,hsa03320:PPAR signaling pathway,
TCONS_00043963	ACAA1	59.1115	62.5211	1.05768	0.08	0.92	1	BaseLine	acetyl-CoA acyltransferase 1	GO:0000038 ; GO:0003988 ; GO:0005515 ; GO:0005777 ; GO:0005782 ; GO:0006635 ; GO:0008206 ; GO:0016020 ; GO:0016401 ; GO:0033540 ; GO:0033559 ; GO:0036109 ; GO:0043231 ; GO:0044255 ; GO:0044281 ;	IPR002155:Thiolase,IPR016038:Thiolase-like, subgroup,	hsa00071:Fatty acid metabolism,hsa00280:Valine, leucine and isoleucine degradation,hsa01040:Biosynthesis of unsaturated fatty acids,hsa03320:PPAR signaling pathway,
TCONS_00027088	ACACA	618.293	647.642	1.04747	0.07	0.79	1	BaseLine	acetyl-CoA carboxylase alpha	GO:0001894 ; GO:0003989 ; GO:0003989 ; GO:0004075 ; GO:0005515 ; GO:0005524 ; GO:0005739 ; GO:0005829 ; GO:0005829 ; GO:0006084 ; GO:0006112 ; GO:0006633 ; GO:0006766 ; GO:0006767 ; GO:0006768 ; GO:0006853 ; GO:0019432 ; GO:0031325 ; GO:0035338 ; GO:0044255 ; GO:0044268 ; GO:0044281 ; GO:0046872 ; GO:0051289 ; GO:0055088 ; GO:0070062 ; GO:2001295 ;	IPR000022:Carboxyl transferase,IPR000089:Biotin/lipoyl attachment,IPR001882:Biotin-binding site,IPR005479:Carbamoyl phosphate synthetase, large subunit, ATP-binding,IPR005481:Carbamoyl phosphate synthase, large subunit, N-terminal,IPR005482:Biotin carboxylase, C-terminal,IPR011761:ATP-grasp fold,IPR011762:Acetyl-coenzyme A carboxyltransferase, N-terminal,IPR011763:Acetyl-coenzyme A carboxyltransf…	hsa00061:Fatty acid biosynthesis,hsa00620:Pyruvate metabolism,hsa00640:Propanoate metabolism,hsa04910:Insulin signaling pathway,
TCONS_00027093	ACACA	8.00693	7.32742	0.915135	-0.13	0.95	1	BaseLine	acetyl-CoA carboxylase alpha	GO:0001894 ; GO:0003989 ; GO:0003989 ; GO:0004075 ; GO:0005515 ; GO:0005524 ; GO:0005739 ; GO:0005829 ; GO:0005829 ; GO:0006084 ; GO:0006112 ; GO:0006633 ; GO:0006766 ; GO:0006767 ; GO:0006768 ; GO:0006853 ; GO:0019432 ; GO:0031325 ; GO:0035338 ; GO:0044255 ; GO:0044268 ; GO:0044281 ; GO:0046872 ; GO:0051289 ; GO:0055088 ; GO:0070062 ; GO:2001295 ;	IPR000022:Carboxyl transferase,IPR000089:Biotin/lipoyl attachment,IPR001882:Biotin-binding site,IPR005479:Carbamoyl phosphate synthetase, large subunit, ATP-binding,IPR005481:Carbamoyl phosphate synthase, large subunit, N-terminal,IPR005482:Biotin carboxylase, C-terminal,IPR011761:ATP-grasp fold,IPR011762:Acetyl-coenzyme A carboxyltransferase, N-terminal,IPR011763:Acetyl-coenzyme A carboxyltransf…	hsa00061:Fatty acid biosynthesis,hsa00620:Pyruvate metabolism,hsa00640:Propanoate metabolism,hsa04910:Insulin signaling pathway,
TCONS_00027091	ACACA	169.306	167.366	0.988537	-0.02	0.97	1	BaseLine	acetyl-CoA carboxylase alpha	GO:0001894 ; GO:0003989 ; GO:0003989 ; GO:0004075 ; GO:0005515 ; GO:0005524 ; GO:0005739 ; GO:0005829 ; GO:0005829 ; GO:0006084 ; GO:0006112 ; GO:0006633 ; GO:0006766 ; GO:0006767 ; GO:0006768 ; GO:0006853 ; GO:0019432 ; GO:0031325 ; GO:0035338 ; GO:0044255 ; GO:0044268 ; GO:0044281 ; GO:0046872 ; GO:0051289 ; GO:0055088 ; GO:0070062 ; GO:2001295 ;	IPR000022:Carboxyl transferase,IPR000089:Biotin/lipoyl attachment,IPR001882:Biotin-binding site,IPR005479:Carbamoyl phosphate synthetase, large subunit, ATP-binding,IPR005481:Carbamoyl phosphate synthase, large subunit, N-terminal,IPR005482:Biotin carboxylase, C-terminal,IPR011761:ATP-grasp fold,IPR011762:Acetyl-coenzyme A carboxyltransferase, N-terminal,IPR011763:Acetyl-coenzyme A carboxyltransf…	hsa00061:Fatty acid biosynthesis,hsa00620:Pyruvate metabolism,hsa00640:Propanoate metabolism,hsa04910:Insulin signaling pathway,
TCONS_00027092	ACACA	150.653	149.098	0.989679	-0.01	0.98	1	BaseLine	acetyl-CoA carboxylase alpha	GO:0001894 ; GO:0003989 ; GO:0003989 ; GO:0004075 ; GO:0005515 ; GO:0005524 ; GO:0005739 ; GO:0005829 ; GO:0005829 ; GO:0006084 ; GO:0006112 ; GO:0006633 ; GO:0006766 ; GO:0006767 ; GO:0006768 ; GO:0006853 ; GO:0019432 ; GO:0031325 ; GO:0035338 ; GO:0044255 ; GO:0044268 ; GO:0044281 ; GO:0046872 ; GO:0051289 ; GO:0055088 ; GO:0070062 ; GO:2001295 ;	IPR000022:Carboxyl transferase,IPR000089:Biotin/lipoyl attachment,IPR001882:Biotin-binding site,IPR005479:Carbamoyl phosphate synthetase, large subunit, ATP-binding,IPR005481:Carbamoyl phosphate synthase, large subunit, N-terminal,IPR005482:Biotin carboxylase, C-terminal,IPR011761:ATP-grasp fold,IPR011762:Acetyl-coenzyme A carboxyltransferase, N-terminal,IPR011763:Acetyl-coenzyme A carboxyltransf…	hsa00061:Fatty acid biosynthesis,hsa00620:Pyruvate metabolism,hsa00640:Propanoate metabolism,hsa04910:Insulin signaling pathway,
TCONS_00027090	ACACA	6.68378	7.32742	1.0963	0.13	1	1	BaseLine	acetyl-CoA carboxylase alpha	GO:0001894 ; GO:0003989 ; GO:0003989 ; GO:0004075 ; GO:0005515 ; GO:0005524 ; GO:0005739 ; GO:0005829 ; GO:0005829 ; GO:0006084 ; GO:0006112 ; GO:0006633 ; GO:0006766 ; GO:0006767 ; GO:0006768 ; GO:0006853 ; GO:0019432 ; GO:0031325 ; GO:0035338 ; GO:0044255 ; GO:0044268 ; GO:0044281 ; GO:0046872 ; GO:0051289 ; GO:0055088 ; GO:0070062 ; GO:2001295 ;	IPR000022:Carboxyl transferase,IPR000089:Biotin/lipoyl attachment,IPR001882:Biotin-binding site,IPR005479:Carbamoyl phosphate synthetase, large subunit, ATP-binding,IPR005481:Carbamoyl phosphate synthase, large subunit, N-terminal,IPR005482:Biotin carboxylase, C-terminal,IPR011761:ATP-grasp fold,IPR011762:Acetyl-coenzyme A carboxyltransferase, N-terminal,IPR011763:Acetyl-coenzyme A carboxyltransf…	hsa00061:Fatty acid biosynthesis,hsa00620:Pyruvate metabolism,hsa00640:Propanoate metabolism,hsa04910:Insulin signaling pathway,
TCONS_00014208	ACACB	7.71205	0	0	NA	0.2	1	Control_Specific	acetyl-CoA carboxylase beta	GO:0003989 ; GO:0004075 ; GO:0005515 ; GO:0005524 ; GO:0005741 ; GO:0005829 ; GO:0006084 ; GO:0006112 ; GO:0006633 ; GO:0006766 ; GO:0006767 ; GO:0006768 ; GO:0006853 ; GO:0009374 ; GO:0012505 ; GO:0014070 ; GO:0031325 ; GO:0042493 ; GO:0044255 ; GO:0044281 ; GO:0046872 ; GO:0051289 ; GO:2001295 ;	IPR000022:Carboxyl transferase,IPR000089:Biotin/lipoyl attachment,IPR001882:Biotin-binding site,IPR005479:Carbamoyl phosphate synthetase, large subunit, ATP-binding,IPR005481:Carbamoyl phosphate synthase, large subunit, N-terminal,IPR005482:Biotin carboxylase, C-terminal,IPR011761:ATP-grasp fold,IPR011762:Acetyl-coenzyme A carboxyltransferase, N-terminal,IPR011763:Acetyl-coenzyme A carboxyltransf…	hsa00061:Fatty acid biosynthesis,hsa00620:Pyruvate metabolism,hsa00640:Propanoate metabolism,hsa04910:Insulin signaling pathway,hsa04920:Adipocytokine signaling pathway,
TCONS_00014210	ACACB	26.3829	14.5628	0.551979	-0.86	0.61	1	BaseLine	acetyl-CoA carboxylase beta	GO:0003989 ; GO:0004075 ; GO:0005515 ; GO:0005524 ; GO:0005741 ; GO:0005829 ; GO:0006084 ; GO:0006112 ; GO:0006633 ; GO:0006766 ; GO:0006767 ; GO:0006768 ; GO:0006853 ; GO:0009374 ; GO:0012505 ; GO:0014070 ; GO:0031325 ; GO:0042493 ; GO:0044255 ; GO:0044281 ; GO:0046872 ; GO:0051289 ; GO:2001295 ;	IPR000022:Carboxyl transferase,IPR000089:Biotin/lipoyl attachment,IPR001882:Biotin-binding site,IPR005479:Carbamoyl phosphate synthetase, large subunit, ATP-binding,IPR005481:Carbamoyl phosphate synthase, large subunit, N-terminal,IPR005482:Biotin carboxylase, C-terminal,IPR011761:ATP-grasp fold,IPR011762:Acetyl-coenzyme A carboxyltransferase, N-terminal,IPR011763:Acetyl-coenzyme A carboxyltransf…	hsa00061:Fatty acid biosynthesis,hsa00620:Pyruvate metabolism,hsa00640:Propanoate metabolism,hsa04910:Insulin signaling pathway,hsa04920:Adipocytokine signaling pathway,
TCONS_00014209	ACACB	44.029	48.2555	1.09599	0.13	0.92	1	BaseLine	acetyl-CoA carboxylase beta	GO:0003989 ; GO:0004075 ; GO:0005515 ; GO:0005524 ; GO:0005741 ; GO:0005829 ; GO:0006084 ; GO:0006112 ; GO:0006633 ; GO:0006766 ; GO:0006767 ; GO:0006768 ; GO:0006853 ; GO:0009374 ; GO:0012505 ; GO:0014070 ; GO:0031325 ; GO:0042493 ; GO:0044255 ; GO:0044281 ; GO:0046872 ; GO:0051289 ; GO:2001295 ;	IPR000022:Carboxyl transferase,IPR000089:Biotin/lipoyl attachment,IPR001882:Biotin-binding site,IPR005479:Carbamoyl phosphate synthetase, large subunit, ATP-binding,IPR005481:Carbamoyl phosphate synthase, large subunit, N-terminal,IPR005482:Biotin carboxylase, C-terminal,IPR011761:ATP-grasp fold,IPR011762:Acetyl-coenzyme A carboxyltransferase, N-terminal,IPR011763:Acetyl-coenzyme A carboxyltransf…	hsa00061:Fatty acid biosynthesis,hsa00620:Pyruvate metabolism,hsa00640:Propanoate metabolism,hsa04910:Insulin signaling pathway,hsa04920:Adipocytokine signaling pathway,
TCONS_00065573	ASMTL	3.08482	8.436	2.73468	1.45	0.63	1	BaseLine	NA	NA	IPR001077:O-methyltransferase, family 2,IPR003697:Maf-like protein,	---NA---
TCONS_00067035	ASMTL	3.08482	8.436	2.73468	1.45	0.63	1	BaseLine	NA	NA	IPR001077:O-methyltransferase, family 2,IPR003697:Maf-like protein,	---NA---
TCONS_00065575	ASMTL	5.14137	11.5145	2.23958	1.16	0.67	1	BaseLine	NA	NA	IPR001077:O-methyltransferase, family 2,IPR003697:Maf-like protein,	---NA---
TCONS_00067037	ASMTL	5.14137	11.5145	2.23958	1.16	0.67	1	BaseLine	NA	NA	IPR001077:O-methyltransferase, family 2,IPR003697:Maf-like protein,	---NA---
TCONS_00065574	ASMTL	124.979	109.74	0.878071	-0.19	0.78	1	BaseLine	NA	NA	IPR001077:O-methyltransferase, family 2,IPR003697:Maf-like protein,	---NA---
TCONS_00067036	ASMTL	124.979	109.74	0.878071	-0.19	0.78	1	BaseLine	NA	NA	IPR001077:O-methyltransferase, family 2,IPR003697:Maf-like protein,	---NA---
TCONS_00064253	ASMTL-AS1	35.3785	31.4348	0.888528	-0.17	0.9	1	BaseLine	NA	NA	GO:0005515~protein binding,GO:0008171~O-methyltransferase activity,	IPR001077:O-methyltransferase, family 2,IPR003697:Maf-like protein,IPR011991:Winged helix-turn-helix DNA-binding domain,IPR016461:Caffeate O-methyltransferase (COMT) family,
TCONS_00066889	ASMTL-AS1	35.3785	31.4348	0.888528	-0.17	0.9	1	BaseLine	NA	NA	GO:0005515~protein binding,GO:0008171~O-methyltransferase activity,	IPR001077:O-methyltransferase, family 2,IPR003697:Maf-like protein,IPR011991:Winged helix-turn-helix DNA-binding domain,IPR016461:Caffeate O-methyltransferase (COMT) family,
TCONS_00064252	ASMTL-AS1	15.6758	14.7785	0.942754	-0.09	0.99	1	BaseLine	NA	NA	GO:0005515~protein binding,GO:0008171~O-methyltransferase activity,	IPR001077:O-methyltransferase, family 2,IPR003697:Maf-like protein,IPR011991:Winged helix-turn-helix DNA-binding domain,IPR016461:Caffeate O-methyltransferase (COMT) family,
TCONS_00066888	ASMTL-AS1	15.6758	14.7785	0.942754	-0.09	0.99	1	BaseLine	NA	NA	GO:0005515~protein binding,GO:0008171~O-methyltransferase activity,	IPR001077:O-methyltransferase, family 2,IPR003697:Maf-like protein,IPR011991:Winged helix-turn-helix DNA-binding domain,IPR016461:Caffeate O-methyltransferase (COMT) family,
TCONS_00015298	AAAS	42.9576	3.66371	0.0852867	-3.55	0.04	0.06	DownRegulated	achalasia, adrenocortical insufficiency, alacrimia	GO:0000278 ; GO:0003674 ; GO:0005634 ; GO:0005635 ; GO:0005643 ; GO:0005643 ; GO:0005730 ; GO:0005737 ; GO:0005813 ; GO:0005975 ; GO:0006913 ; GO:0007077 ; GO:0007612 ; GO:0008645 ; GO:0009566 ; GO:0010827 ; GO:0015031 ; GO:0015758 ; GO:0016020 ; GO:0016032 ; GO:0019221 ; GO:0031965 ; GO:0044281 ; GO:0046822 ; GO:0051028 ; GO:0055085 ;	IPR001680:WD40 repeat,IPR015943:WD40/YVTN repeat-like,IPR017986:WD40 repeat, region,IPR019775:WD40 repeat, conserved site,IPR019781:WD40 repeat, subgroup,IPR019782:WD40 repeat 2,	---NA---
TCONS_00015299	AAAS	130.965	238.425	1.82052	0.86	0.07	0.99	BaseLine	achalasia, adrenocortical insufficiency, alacrimia	GO:0000278 ; GO:0003674 ; GO:0005634 ; GO:0005635 ; GO:0005643 ; GO:0005643 ; GO:0005730 ; GO:0005737 ; GO:0005813 ; GO:0005975 ; GO:0006913 ; GO:0007077 ; GO:0007612 ; GO:0008645 ; GO:0009566 ; GO:0010827 ; GO:0015031 ; GO:0015758 ; GO:0016020 ; GO:0016032 ; GO:0019221 ; GO:0031965 ; GO:0044281 ; GO:0046822 ; GO:0051028 ; GO:0055085 ;	IPR001680:WD40 repeat,IPR015943:WD40/YVTN repeat-like,IPR017986:WD40 repeat, region,IPR019775:WD40 repeat, conserved site,IPR019781:WD40 repeat, subgroup,IPR019782:WD40 repeat 2,	---NA---
TCONS_00015301	AAAS	681.467	614.177	0.901256	-0.15	0.5	0.99	BaseLine	achalasia, adrenocortical insufficiency, alacrimia	GO:0000278 ; GO:0003674 ; GO:0005634 ; GO:0005635 ; GO:0005643 ; GO:0005643 ; GO:0005730 ; GO:0005737 ; GO:0005813 ; GO:0005975 ; GO:0006913 ; GO:0007077 ; GO:0007612 ; GO:0008645 ; GO:0009566 ; GO:0010827 ; GO:0015031 ; GO:0015758 ; GO:0016020 ; GO:0016032 ; GO:0019221 ; GO:0031965 ; GO:0044281 ; GO:0046822 ; GO:0051028 ; GO:0055085 ;	IPR001680:WD40 repeat,IPR015943:WD40/YVTN repeat-like,IPR017986:WD40 repeat, region,IPR019775:WD40 repeat, conserved site,IPR019781:WD40 repeat, subgroup,IPR019782:WD40 repeat 2,	---NA---
TCONS_00015300	AAAS	34.9542	39.2554	1.12305	0.17	0.88	1	BaseLine	achalasia, adrenocortical insufficiency, alacrimia	GO:0000278 ; GO:0003674 ; GO:0005634 ; GO:0005635 ; GO:0005643 ; GO:0005643 ; GO:0005730 ; GO:0005737 ; GO:0005813 ; GO:0005975 ; GO:0006913 ; GO:0007077 ; GO:0007612 ; GO:0008645 ; GO:0009566 ; GO:0010827 ; GO:0015031 ; GO:0015758 ; GO:0016020 ; GO:0016032 ; GO:0019221 ; GO:0031965 ; GO:0044281 ; GO:0046822 ; GO:0051028 ; GO:0055085 ;	IPR001680:WD40 repeat,IPR015943:WD40/YVTN repeat-like,IPR017986:WD40 repeat, region,IPR019775:WD40 repeat, conserved site,IPR019781:WD40 repeat, subgroup,IPR019782:WD40 repeat 2,	---NA---
TCONS_00033574	ACP1	54.6964	21.2748	0.388961	-1.36	0.27	0.99	BaseLine	acid phosphatase 1, soluble	GO:0003993 ; GO:0004726 ; GO:0005515 ; GO:0005737 ; GO:0009898 ; GO:0035335 ; GO:0070062 ;	IPR000106:Protein-tyrosine phosphatase/arsenate reductase,IPR002115:Protein-tyrosine phosphatase, low molecular weight, mammalian,IPR017867:Protein-tyrosine phosphatase, low molecular weight,	hsa00740:Riboflavin metabolism,hsa04520:Adherens junction,
TCONS_00033573	ACP1	477.47	534.002	1.1184	0.16	0.54	1	BaseLine	acid phosphatase 1, soluble	GO:0003993 ; GO:0004726 ; GO:0005515 ; GO:0005737 ; GO:0009898 ; GO:0035335 ; GO:0070062 ;	IPR000106:Protein-tyrosine phosphatase/arsenate reductase,IPR002115:Protein-tyrosine phosphatase, low molecular weight, mammalian,IPR017867:Protein-tyrosine phosphatase, low molecular weight,	hsa00740:Riboflavin metabolism,hsa04520:Adherens junction,
TCONS_00033570	ACP1	13.835	6.86584	0.496266	-1.01	0.69	1	BaseLine	acid phosphatase 1, soluble	GO:0003993 ; GO:0004726 ; GO:0005515 ; GO:0005737 ; GO:0009898 ; GO:0035335 ; GO:0070062 ;	IPR000106:Protein-tyrosine phosphatase/arsenate reductase,IPR002115:Protein-tyrosine phosphatase, low molecular weight, mammalian,IPR017867:Protein-tyrosine phosphatase, low molecular weight,	hsa00740:Riboflavin metabolism,hsa04520:Adherens junction,
TCONS_00033571	ACP1	216.912	213.979	0.986474	-0.02	0.99	1	BaseLine	acid phosphatase 1, soluble	GO:0003993 ; GO:0004726 ; GO:0005515 ; GO:0005737 ; GO:0009898 ; GO:0035335 ; GO:0070062 ;	IPR000106:Protein-tyrosine phosphatase/arsenate reductase,IPR002115:Protein-tyrosine phosphatase, low molecular weight, mammalian,IPR017867:Protein-tyrosine phosphatase, low molecular weight,	hsa00740:Riboflavin metabolism,hsa04520:Adherens junction,
TCONS_00033572	ACP1	833.574	830.147	0.99589	-0.01	0.99	1	BaseLine	acid phosphatase 1, soluble	GO:0003993 ; GO:0004726 ; GO:0005515 ; GO:0005737 ; GO:0009898 ; GO:0035335 ; GO:0070062 ;	IPR000106:Protein-tyrosine phosphatase/arsenate reductase,IPR002115:Protein-tyrosine phosphatase, low molecular weight, mammalian,IPR017867:Protein-tyrosine phosphatase, low molecular weight,	hsa00740:Riboflavin metabolism,hsa04520:Adherens junction,
TCONS_00011710	ACP2	23.3016	54.7926	2.35145	1.23	0.31	1	BaseLine	acid phosphatase 2, lysosomal	GO:0001501 ; GO:0003993 ; GO:0005764 ; GO:0005765 ; GO:0007040 ; GO:0016020 ; GO:0016021 ; GO:0016311 ; GO:0016311 ; GO:0043202 ; GO:0070062 ;	IPR000560:Histidine acid phosphatase,	hsa00740:Riboflavin metabolism,hsa04142:Lysosome,
TCONS_00011711	ACP2	161.13	143.331	0.889531	-0.17	0.77	1	BaseLine	acid phosphatase 2, lysosomal	GO:0001501 ; GO:0003993 ; GO:0005764 ; GO:0005765 ; GO:0007040 ; GO:0016020 ; GO:0016021 ; GO:0016311 ; GO:0016311 ; GO:0043202 ; GO:0070062 ;	IPR000560:Histidine acid phosphatase,	hsa00740:Riboflavin metabolism,hsa04142:Lysosome,
TCONS_00011712	ACP2	1.54241	0.944201	0.612159	-0.71	1	1	BaseLine	acid phosphatase 2, lysosomal	GO:0001501 ; GO:0003993 ; GO:0005764 ; GO:0005765 ; GO:0007040 ; GO:0016020 ; GO:0016021 ; GO:0016311 ; GO:0016311 ; GO:0043202 ; GO:0070062 ;	IPR000560:Histidine acid phosphatase,	hsa00740:Riboflavin metabolism,hsa04142:Lysosome,
TCONS_00005045	ACP6	22.8738	7.86133	0.343683	-1.54	0.45	1	BaseLine	acid phosphatase 6, lysophosphatidic	GO:0003993 ; GO:0005737 ; GO:0005739 ; GO:0006644 ; GO:0016311 ; GO:0016311 ; GO:0052642 ; GO:2001311 ;	IPR000560:Histidine acid phosphatase,	hsa00740:Riboflavin metabolism,
TCONS_00005044	ACP6	3.94053	13.9881	3.5498	1.83	0.48	1	BaseLine	acid phosphatase 6, lysophosphatidic	GO:0003993 ; GO:0005737 ; GO:0005739 ; GO:0006644 ; GO:0016311 ; GO:0016311 ; GO:0052642 ; GO:2001311 ;	IPR000560:Histidine acid phosphatase,	hsa00740:Riboflavin metabolism,
TCONS_00005046	ACP6	71.397	74.6208	1.04515	0.06	0.95	1	BaseLine	acid phosphatase 6, lysophosphatidic	GO:0003993 ; GO:0005737 ; GO:0005739 ; GO:0006644 ; GO:0016311 ; GO:0016311 ; GO:0052642 ; GO:2001311 ;	IPR000560:Histidine acid phosphatase,	hsa00740:Riboflavin metabolism,
TCONS_00005047	ACP6	23.3016	22.7318	0.975548	-0.04	0.99	1	BaseLine	acid phosphatase 6, lysophosphatidic	GO:0003993 ; GO:0005737 ; GO:0005739 ; GO:0006644 ; GO:0016311 ; GO:0016311 ; GO:0052642 ; GO:2001311 ;	IPR000560:Histidine acid phosphatase,	hsa00740:Riboflavin metabolism,
TCONS_00043121	ACPP	2.9554	2.61694	0.885476	-0.18	1	1	BaseLine	NA	NA	IPR000560:Histidine phosphatase superfamily, clade-2,	---NA---
TCONS_00005083	ANP32E	15.5464	160.214	10.3055	3.37	0	0	Upregulated	acidic (leucine-rich) nuclear phosphoprotein 32 family, member E	GO:0000812 ; GO:0005634 ; GO:0005634 ; GO:0016023 ; GO:0019212 ; GO:0042393 ; GO:0043086 ; GO:0043086 ; GO:0043486 ;	IPR001611:Leucine-rich repeat,IPR003603:U2A'/phosphoprotein 32 family A, C-terminal,	---NA---
TCONS_00005084	ANP32E	8.47792	0	0	NA	0.17	1	Control_Specific	acidic (leucine-rich) nuclear phosphoprotein 32 family, member E	GO:0000812 ; GO:0005634 ; GO:0005634 ; GO:0016023 ; GO:0019212 ; GO:0042393 ; GO:0043086 ; GO:0043086 ; GO:0043486 ;	IPR001611:Leucine-rich repeat,IPR003603:U2A'/phosphoprotein 32 family A, C-terminal,	---NA---
TCONS_00005085	ANP32E	1799.14	1729.76	0.961435	-0.06	0.6	1	BaseLine	acidic (leucine-rich) nuclear phosphoprotein 32 family, member E	GO:0000812 ; GO:0005634 ; GO:0005634 ; GO:0016023 ; GO:0019212 ; GO:0042393 ; GO:0043086 ; GO:0043086 ; GO:0043486 ;	IPR001611:Leucine-rich repeat,IPR003603:U2A'/phosphoprotein 32 family A, C-terminal,	---NA---
TCONS_00064857	ACRC	49.5155	33.4876	0.676305	-0.56	0.65	1	BaseLine	acidic repeat containing	GO:0005634 ;	IPR006640:Protein of unknown function SprT,IPR019390:Protein of unknown function SprT-like,	---NA---
TCONS_00035696	ADI1	136.649	44.8995	0.328575	-1.61	0.03	0.02	DownRegulated	acireductone dioxygenase 1	GO:0000096 ; GO:0005506 ; GO:0005515 ; GO:0005634 ; GO:0005730 ; GO:0005737 ; GO:0005794 ; GO:0005829 ; GO:0005886 ; GO:0006595 ; GO:0010309 ; GO:0016491 ; GO:0019509 ; GO:0019509 ; GO:0019509 ; GO:0034641 ; GO:0044281 ; GO:0055114 ;	IPR004313:Acireductone dioxygenase, ARD,IPR014710:RmlC-like jelly roll fold,	hsa00270:Cysteine and methionine metabolism,
TCONS_00035697	ADI1	1044.58	1211.65	1.15995	0.21	0.17	1	BaseLine	acireductone dioxygenase 1	GO:0000096 ; GO:0005506 ; GO:0005515 ; GO:0005634 ; GO:0005730 ; GO:0005737 ; GO:0005794 ; GO:0005829 ; GO:0005886 ; GO:0006595 ; GO:0010309 ; GO:0016491 ; GO:0019509 ; GO:0019509 ; GO:0019509 ; GO:0034641 ; GO:0044281 ; GO:0055114 ;	IPR004313:Acireductone dioxygenase, ARD,IPR014710:RmlC-like jelly roll fold,	hsa00270:Cysteine and methionine metabolism,
TCONS_00061697	ACO1	178.992	265.498	1.48329	0.57	0.17	1	BaseLine	aconitase 1, soluble	GO:0003723 ; GO:0003723 ; GO:0003994 ; GO:0005515 ; GO:0005737 ; GO:0005737 ; GO:0005739 ; GO:0005783 ; GO:0005794 ; GO:0005829 ; GO:0006099 ; GO:0006101 ; GO:0006417 ; GO:0006879 ; GO:0009791 ; GO:0010040 ; GO:0030350 ; GO:0046872 ; GO:0050892 ; GO:0051539 ; GO:0070062 ;	IPR000573:Aconitase A/isopropylmalate dehydratase small subunit, swivel,IPR001030:Aconitase/3-isopropylmalate dehydratase large subunit, alpha/beta/alpha,IPR006249:Aconitase/iron regulatory protein 2,IPR015928:Aconitase/3-isopropylmalate dehydratase, swivel,IPR015931:Aconitase/3-isopropylmalate dehydratase large subunit, alpha/beta/alpha, subdomain 1/3,IPR015932:Aconitase/3-isopropylmalate dehydr…	hsa00020:Citrate cycle (TCA cycle),hsa00630:Glyoxylate and dicarboxylate metabolism,
TCONS_00061698	ACO1	376.278	388.23	1.03176	0.05	0.89	1	BaseLine	aconitase 1, soluble	GO:0003723 ; GO:0003723 ; GO:0003994 ; GO:0005515 ; GO:0005737 ; GO:0005737 ; GO:0005739 ; GO:0005783 ; GO:0005794 ; GO:0005829 ; GO:0006099 ; GO:0006101 ; GO:0006417 ; GO:0006879 ; GO:0009791 ; GO:0010040 ; GO:0030350 ; GO:0046872 ; GO:0050892 ; GO:0051539 ; GO:0070062 ;	IPR000573:Aconitase A/isopropylmalate dehydratase small subunit, swivel,IPR001030:Aconitase/3-isopropylmalate dehydratase large subunit, alpha/beta/alpha,IPR006249:Aconitase/iron regulatory protein 2,IPR015928:Aconitase/3-isopropylmalate dehydratase, swivel,IPR015931:Aconitase/3-isopropylmalate dehydratase large subunit, alpha/beta/alpha, subdomain 1/3,IPR015932:Aconitase/3-isopropylmalate dehydr…	hsa00020:Citrate cycle (TCA cycle),hsa00630:Glyoxylate and dicarboxylate metabolism,
TCONS_00040946	ACO2	744.146	765.367	1.02852	0.04	0.84	1	BaseLine	aconitase 2, mitochondrial	GO:0003994 ; GO:0005506 ; GO:0005634 ; GO:0005739 ; GO:0005759 ; GO:0006091 ; GO:0006099 ; GO:0006099 ; GO:0006099 ; GO:0006101 ; GO:0006102 ; GO:0008219 ; GO:0044237 ; GO:0044281 ; GO:0051538 ; GO:0051539 ;	IPR000573:Aconitase A/isopropylmalate dehydratase small subunit, swivel,IPR001030:Aconitase/3-isopropylmalate dehydratase large subunit, alpha/beta/alpha,IPR002155:Thiolase,IPR006248:Aconitase, mitochondrial-like,IPR015928:Aconitase/3-isopropylmalate dehydratase, swivel,IPR015931:Aconitase/3-isopropylmalate dehydratase large subunit, alpha/beta/alpha, subdomain 1/3,IPR015932:Aconitase/3-isopropyl…	hsa00020:Citrate cycle (TCA cycle),hsa00630:Glyoxylate and dicarboxylate metabolism,
TCONS_00009011	ABLIM1	0	34.5436	-	NA	0.01	1	Wild_Specific	actin binding LIM protein 1	GO:0003779 ; GO:0005515 ; GO:0005737 ; GO:0007010 ; GO:0007411 ; GO:0007601 ; GO:0008270 ; GO:0009887 ; GO:0015629 ; GO:0045944 ;	IPR001781:Zinc finger, LIM-type,IPR003128:Villin headpiece,	hsa04360:Axon guidance,
TCONS_00009022	ABLIM1	0	13.2188	-	NA	0.09	1	Wild_Specific	actin binding LIM protein 1	GO:0003779 ; GO:0005515 ; GO:0005737 ; GO:0007010 ; GO:0007411 ; GO:0007601 ; GO:0008270 ; GO:0009887 ; GO:0015629 ; GO:0045944 ;	IPR001781:Zinc finger, LIM-type,IPR003128:Villin headpiece,	hsa04360:Axon guidance,
TCONS_00009015	ABLIM1	0	7.85081	-	NA	0.2	1	Wild_Specific	actin binding LIM protein 1	GO:0003779 ; GO:0005515 ; GO:0005737 ; GO:0007010 ; GO:0007411 ; GO:0007601 ; GO:0008270 ; GO:0009887 ; GO:0015629 ; GO:0045944 ;	IPR001781:Zinc finger, LIM-type,IPR003128:Villin headpiece,	hsa04360:Axon guidance,
TCONS_00009024	ABLIM1	64.9974	24.0771	0.370432	-1.43	0.21	1	BaseLine	actin binding LIM protein 1	GO:0003779 ; GO:0005515 ; GO:0005737 ; GO:0007010 ; GO:0007411 ; GO:0007601 ; GO:0008270 ; GO:0009887 ; GO:0015629 ; GO:0045944 ;	IPR001781:Zinc finger, LIM-type,IPR003128:Villin headpiece,	hsa04360:Axon guidance,
TCONS_00009023	ABLIM1	59.0395	88.0961	1.49216	0.58	0.44	1	BaseLine	actin binding LIM protein 1	GO:0003779 ; GO:0005515 ; GO:0005737 ; GO:0007010 ; GO:0007411 ; GO:0007601 ; GO:0008270 ; GO:0009887 ; GO:0015629 ; GO:0045944 ;	IPR001781:Zinc finger, LIM-type,IPR003128:Villin headpiece,	hsa04360:Axon guidance,
TCONS_00009012	ABLIM1	478.135	421.194	0.880911	-0.18	0.49	1	BaseLine	actin binding LIM protein 1	GO:0003779 ; GO:0005515 ; GO:0005737 ; GO:0007010 ; GO:0007411 ; GO:0007601 ; GO:0008270 ; GO:0009887 ; GO:0015629 ; GO:0045944 ;	IPR001781:Zinc finger, LIM-type,IPR003128:Villin headpiece,	hsa04360:Axon guidance,
TCONS_00009017	ABLIM1	0	1.57016	-	NA	0.53	1	Wild_Specific	actin binding LIM protein 1	GO:0003779 ; GO:0005515 ; GO:0005737 ; GO:0007010 ; GO:0007411 ; GO:0007601 ; GO:0008270 ; GO:0009887 ; GO:0015629 ; GO:0045944 ;	IPR001781:Zinc finger, LIM-type,IPR003128:Villin headpiece,	hsa04360:Axon guidance,
TCONS_00049096	ABLIM3	0	0.944201	-	NA	0.62	1	Wild_Specific	actin binding LIM protein family, member 3	GO:0003779 ; GO:0005737 ; GO:0006351 ; GO:0007411 ; GO:0008270 ; GO:0030036 ; GO:0045944 ;	IPR001781:Zinc finger, LIM-type,IPR003128:Villin headpiece,	hsa04360:Axon guidance,
TCONS_00046950	AFAP1	0	62.8065	-	NA	0	1	Wild_Specific	actin filament associated protein 1	GO:0003779 ; GO:0005737 ; GO:0005856 ;	IPR001849:Pleckstrin homology,IPR011993:Pleckstrin homology-type,	---NA---
TCONS_00046952	AFAP1	0	11.3304	-	NA	0.12	1	Wild_Specific	actin filament associated protein 1	GO:0003779 ; GO:0005737 ; GO:0005856 ;	IPR001849:Pleckstrin homology,IPR011993:Pleckstrin homology-type,	---NA---
TCONS_00046951	AFAP1	9.25447	0	0	NA	0.17	1	Control_Specific	actin filament associated protein 1	GO:0003779 ; GO:0005737 ; GO:0005856 ;	IPR001849:Pleckstrin homology,IPR011993:Pleckstrin homology-type,	---NA---
TCONS_00046953	AFAP1	115.135	63.1484	0.548474	-0.87	0.29	1	BaseLine	actin filament associated protein 1	GO:0003779 ; GO:0005737 ; GO:0005856 ;	IPR001849:Pleckstrin homology,IPR011993:Pleckstrin homology-type,	---NA---
TCONS_00009009	AFAP1L2	12.2459	23.943	1.95519	0.97	0.62	1	BaseLine	actin filament associated protein 1-like 2	GO:0005737 ; GO:0006954 ; GO:0007346 ; GO:0017124 ; GO:0030296 ; GO:0032675 ; GO:0032757 ; GO:0042169 ; GO:0045742 ; GO:0045893 ; GO:0061098 ;	IPR001849:Pleckstrin homology domain,IPR011993:Pleckstrin homology-like domain,	---NA---
TCONS_00009010	AFAP1L2	13.8817	6.39374	0.460588	-1.12	0.67	1	BaseLine	actin filament associated protein 1-like 2	GO:0005737 ; GO:0006954 ; GO:0007346 ; GO:0017124 ; GO:0030296 ; GO:0032675 ; GO:0032757 ; GO:0042169 ; GO:0045742 ; GO:0045893 ; GO:0061098 ;	IPR001849:Pleckstrin homology domain,IPR011993:Pleckstrin homology-like domain,	---NA---
TCONS_00049097	AFAP1L1	1.49927	0	0	NA	0.53	1	Control_Specific	actin filament associated protein 1-like 1	GO:0002102 ; GO:0005634 ; GO:0005737 ; GO:0005886 ; GO:0030054 ; GO:0071437 ;	IPR001849:Pleckstrin homology,	---NA---
TCONS_00038141	ACTL10	0	0.472101	-	NA	1	1	Wild_Specific	actin-like 10	#NA	IPR004000:Actin-related protein,	---NA---
TCONS_00002687	LOC148709	1.97027	1.04677	0.531286	-0.91	0.89	1	BaseLine	NA	NA	---NA---	---NA---
TCONS_00042012	ARPC4	422.69	515.707	1.22006	0.29	0.25	1	BaseLine	actin related protein 2/3 complex, subunit 4, 20kDa	GO:0005515 ; GO:0005829 ; GO:0005885 ; GO:0019899 ; GO:0030041 ; GO:0030674 ; GO:0034314 ; GO:0038096 ; GO:0042995 ; GO:0045010 ; GO:0045087 ; GO:0051015 ; GO:0070062 ;	IPR008384:ARP2/3 complex, 20kDa subunit (P20-Arc),
TCONS_00042005	ARPC4	227.842	172.175	0.755675	-0.4	0.31	1	BaseLine	actin related protein 2/3 complex, subunit 4, 20kDa	GO:0005515 ; GO:0005829 ; GO:0005885 ; GO:0019899 ; GO:0030041 ; GO:0030674 ; GO:0034314 ; GO:0038096 ; GO:0042995 ; GO:0045010 ; GO:0045087 ; GO:0051015 ; GO:0070062 ;	IPR008384:ARP2/3 complex, 20kDa subunit (P20-Arc),
TCONS_00042010	ARPC4	36.5255	67.1895	1.83952	0.88	0.44	1	BaseLine	actin related protein 2/3 complex, subunit 4, 20kDa	GO:0005515 ; GO:0005829 ; GO:0005885 ; GO:0019899 ; GO:0030041 ; GO:0030674 ; GO:0034314 ; GO:0038096 ; GO:0042995 ; GO:0045010 ; GO:0045087 ; GO:0051015 ; GO:0070062 ;	IPR008384:ARP2/3 complex, 20kDa subunit (P20-Arc),
TCONS_00042004	ARPC4	15.4241	24.1179	1.56365	0.64	0.67	1	BaseLine	actin related protein 2/3 complex, subunit 4, 20kDa	GO:0005515 ; GO:0005829 ; GO:0005885 ; GO:0019899 ; GO:0030041 ; GO:0030674 ; GO:0034314 ; GO:0038096 ; GO:0042995 ; GO:0045010 ; GO:0045087 ; GO:0051015 ; GO:0070062 ;	IPR008384:ARP2/3 complex, 20kDa subunit (P20-Arc),
TCONS_00057060	ARPC1A	815.593	925.158	1.13434	0.18	0.3	1	BaseLine	actin related protein 2/3 complex, subunit 1A, 41kDa	GO:0003779 ; GO:0005829 ; GO:0015629 ; GO:0030036 ; GO:0030833 ; GO:0038096 ; GO:0045087 ; GO:0070062 ;	IPR001680:WD40 repeat,IPR015943:WD40/YVTN repeat-like,IPR017383:Actin-related protein 2/3 complex, subunit 1,IPR017986:WD40 repeat, region,IPR019775:WD40 repeat, conserved site,IPR019781:WD40 repeat, subgroup,IPR019782:WD40 repeat 2,	hsa04666:Fc gamma R-mediated phagocytosis,hsa04810:Regulation of actin cytoskeleton,hsa05130:Pathogenic Escherichia coli infection,
TCONS_00057061	ARPC1B	1250.63	1338.6	1.07035	0.1	0.49	1	BaseLine	actin related protein 2/3 complex, subunit 1B, 41kDa	GO:0003779 ; GO:0005200 ; GO:0005737 ; GO:0005885 ; GO:0006928 ; GO:0015629 ; GO:0030833 ; GO:0070062 ;	IPR001680:WD40 repeat,IPR015943:WD40/YVTN repeat-like,IPR017383:Actin-related protein 2/3 complex, subunit 1,IPR017986:WD40 repeat, region,IPR019775:WD40 repeat, conserved site,IPR019781:WD40 repeat, subgroup,IPR019782:WD40 repeat 2,	hsa04666:Fc gamma R-mediated phagocytosis,hsa04810:Regulation of actin cytoskeleton,hsa05130:Pathogenic Escherichia coli infection,
TCONS_00035304	ARPC2	538.781	601.78	1.11693	0.16	0.46	1	BaseLine	actin related protein 2/3 complex, subunit 2, 34kDa	GO:0003779 ; GO:0005200 ; GO:0005515 ; GO:0005737 ; GO:0005768 ; GO:0005794 ; GO:0005829 ; GO:0005885 ; GO:0005886 ; GO:0005925 ; GO:0006928 ; GO:0010592 ; GO:0015629 ; GO:0019894 ; GO:0030838 ; GO:0031252 ; GO:0035650 ; GO:0038096 ; GO:0043005 ; GO:0045087 ; GO:0045202 ; GO:0070062 ; GO:0071933 ; GO:1900026 ;	IPR007188:Arp2/3 complex, 34kDa subunit p34-Arc,	hsa04666:Fc gamma R-mediated phagocytosis,hsa04810:Regulation of actin cytoskeleton,hsa05130:Pathogenic Escherichia coli infection,
TCONS_00035302	ARPC2	74.8883	95.4748	1.2749	0.35	0.7	1	BaseLine	actin related protein 2/3 complex, subunit 2, 34kDa	GO:0003779 ; GO:0005200 ; GO:0005515 ; GO:0005737 ; GO:0005768 ; GO:0005794 ; GO:0005829 ; GO:0005885 ; GO:0005886 ; GO:0005925 ; GO:0006928 ; GO:0010592 ; GO:0015629 ; GO:0019894 ; GO:0030838 ; GO:0031252 ; GO:0035650 ; GO:0038096 ; GO:0043005 ; GO:0045087 ; GO:0045202 ; GO:0070062 ; GO:0071933 ; GO:1900026 ;	IPR007188:Arp2/3 complex, 34kDa subunit p34-Arc,	hsa04666:Fc gamma R-mediated phagocytosis,hsa04810:Regulation of actin cytoskeleton,hsa05130:Pathogenic Escherichia coli infection,
TCONS_00035303	ARPC2	2146.95	2136.18	0.994986	-0.01	0.95	1	BaseLine	actin related protein 2/3 complex, subunit 2, 34kDa	GO:0003779 ; GO:0005200 ; GO:0005515 ; GO:0005737 ; GO:0005768 ; GO:0005794 ; GO:0005829 ; GO:0005885 ; GO:0005886 ; GO:0005925 ; GO:0006928 ; GO:0010592 ; GO:0015629 ; GO:0019894 ; GO:0030838 ; GO:0031252 ; GO:0035650 ; GO:0038096 ; GO:0043005 ; GO:0045087 ; GO:0045202 ; GO:0070062 ; GO:0071933 ; GO:1900026 ;	IPR007188:Arp2/3 complex, 34kDa subunit p34-Arc,	hsa04666:Fc gamma R-mediated phagocytosis,hsa04810:Regulation of actin cytoskeleton,hsa05130:Pathogenic Escherichia coli infection,
TCONS_00005836	ARPC5	1951.08	2148.24	1.10105	0.14	0.2	0.85	BaseLine	actin related protein 2/3 complex, subunit 5, 16kDa	GO:0003779 ; GO:0005200 ; GO:0005515 ; GO:0005737 ; GO:0005829 ; GO:0005885 ; GO:0006928 ; GO:0015629 ; GO:0030036 ; GO:0030833 ; GO:0038096 ; GO:0042995 ; GO:0045087 ; GO:0070062 ;	IPR006789:ARP2/3 complex 16 kDa subunit (p16-Arc),	hsa04666:Fc gamma R-mediated phagocytosis,hsa04810:Regulation of actin cytoskeleton,hsa05130:Pathogenic Escherichia coli infection,
TCONS_00062361	ARPC5L	36.5002	19.6941	0.539562	-0.89	0.55	1	BaseLine	actin related protein 2/3 complex, subunit 5-like	GO:0003674 ; GO:0003779 ; GO:0005737 ; GO:0005856 ; GO:0008150 ; GO:0030833 ; GO:0070062 ;	IPR006789:ARP2/3 complex 16 kDa subunit (p16-Arc),	hsa04666:Fc gamma R-mediated phagocytosis,hsa04810:Regulation of actin cytoskeleton,hsa05130:Pathogenic Escherichia coli infection,
TCONS_00062362	ARPC5L	638.255	672.15	1.05311	0.07	0.74	1	BaseLine	actin related protein 2/3 complex, subunit 5-like	GO:0003674 ; GO:0003779 ; GO:0005737 ; GO:0005856 ; GO:0008150 ; GO:0030833 ; GO:0070062 ;	IPR006789:ARP2/3 complex 16 kDa subunit (p16-Arc),	hsa04666:Fc gamma R-mediated phagocytosis,hsa04810:Regulation of actin cytoskeleton,hsa05130:Pathogenic Escherichia coli infection,
TCONS_00062363	ARPC5L	104.935	106.754	1.01734	0.02	0.97	1	BaseLine	actin related protein 2/3 complex, subunit 5-like	GO:0003674 ; GO:0003779 ; GO:0005737 ; GO:0005856 ; GO:0008150 ; GO:0030833 ; GO:0070062 ;	IPR006789:ARP2/3 complex 16 kDa subunit (p16-Arc),	hsa04666:Fc gamma R-mediated phagocytosis,hsa04810:Regulation of actin cytoskeleton,hsa05130:Pathogenic Escherichia coli infection,
TCONS_00006268	ACTA1	5.31038	1.51887	0.28602	-1.81	0.62	1	BaseLine	actin, alpha 1, skeletal muscle	GO:0001725 ; GO:0005200 ; GO:0005515 ; GO:0005524 ; GO:0005615 ; GO:0005829 ; GO:0005865 ; GO:0005884 ; GO:0006936 ; GO:0009612 ; GO:0009991 ; GO:0010226 ; GO:0015629 ; GO:0016049 ; GO:0017022 ; GO:0030017 ; GO:0030049 ; GO:0030240 ; GO:0043503 ; GO:0043531 ; GO:0048545 ; GO:0048741 ; GO:0070062 ; GO:0072562 ;	IPR004000:Actin/actin-like,IPR004001:Actin, conserved site,	---NA---
TCONS_00008669	ACTA2	4.45467	11.8946	2.67014	1.42	0.6	1	BaseLine	actin, alpha 2, smooth muscle, aorta	GO:0005524 ; GO:0005615 ; GO:0005737 ; GO:0005829 ; GO:0006936 ; GO:0008217 ; GO:0009615 ; GO:0014829 ; GO:0015629 ; GO:0019901 ; GO:0030485 ; GO:0043234 ; GO:0072144 ;	IPR004000:Actin/actin-like,IPR004001:Actin, conserved site,	hsa04270:Vascular smooth muscle contraction,
TCONS_00008670	ACTA2	10.5345	8.95939	0.850483	-0.23	0.93	1	BaseLine	actin, alpha 2, smooth muscle, aorta	GO:0005524 ; GO:0005615 ; GO:0005737 ; GO:0005829 ; GO:0006936 ; GO:0008217 ; GO:0009615 ; GO:0014829 ; GO:0015629 ; GO:0019901 ; GO:0030485 ; GO:0043234 ; GO:0072144 ;	IPR004000:Actin/actin-like,IPR004001:Actin, conserved site,	hsa04270:Vascular smooth muscle contraction,
TCONS_00057880	ACTB	55090.2	57715.6	1.04766	0.07	0.04	1	BaseLine	actin, beta	GO:0000790 ; GO:0000978 ; GO:0000980 ; GO:0001895 ; GO:0005200 ; GO:0005515 ; GO:0005524 ; GO:0005615 ; GO:0005654 ; GO:0005737 ; GO:0005829 ; GO:0005856 ; GO:0006325 ; GO:0006457 ; GO:0006928 ; GO:0007411 ; GO:0007596 ; GO:0014069 ; GO:0016020 ; GO:0019894 ; GO:0019901 ; GO:0021762 ; GO:0030424 ; GO:0030529 ; GO:0030863 ; GO:0030957 ; GO:0031492 ; GO:0034329 ; GO:0034332 ; GO:0035267 ; GO:003646…	IPR004000:Actin/actin-like,IPR004001:Actin, conserved site,	hsa04510:Focal adhesion,hsa04520:Adherens junction,hsa04530:Tight junction,hsa04670:Leukocyte transendothelial migration,hsa04810:Regulation of actin cytoskeleton,hsa05110:Vibrio cholerae infection,hsa05130:Pathogenic Escherichia coli infection,hsa05410:Hypertrophic cardiomyopathy (HCM),hsa05412:Arrhythmogenic right ventricular cardiomyopathy (ARVC),hsa05414:Dilated cardiomyopathy,hsa05416:Viral …
TCONS_00049762	ACTBL2	0	0.523387	-	NA	1	1	Wild_Specific	NA	NA	IPR004000:Actin-related protein,IPR004001:Actin, conserved site,IPR020902:Actin/actin-like conserved site,	---NA---
TCONS_00028174	ACTG1	262.473	225.852	0.860477	-0.22	0.56	1	BaseLine	actin, gamma 1	GO:0001895 ; GO:0005200 ; GO:0005515 ; GO:0005524 ; GO:0005615 ; GO:0005634 ; GO:0005829 ; GO:0005856 ; GO:0006928 ; GO:0007411 ; GO:0016020 ; GO:0030016 ; GO:0031941 ; GO:0034329 ; GO:0034332 ; GO:0038096 ; GO:0042802 ; GO:0045087 ; GO:0045214 ; GO:0045216 ; GO:0061024 ; GO:0070062 ; GO:0072562 ;	IPR004000:Actin/actin-like,IPR004001:Actin, conserved site,	hsa04510:Focal adhesion,hsa04520:Adherens junction,hsa04530:Tight junction,hsa04670:Leukocyte transendothelial migration,hsa04810:Regulation of actin cytoskeleton,hsa05110:Vibrio cholerae infection,hsa05130:Pathogenic Escherichia coli infection,hsa05410:Hypertrophic cardiomyopathy (HCM),hsa05412:Arrhythmogenic right ventricular cardiomyopathy (ARVC),hsa05414:Dilated cardiomyopathy,hsa05416:Viral …
TCONS_00028175	ACTG1	30904	31333.4	1.0139	0.02	0.61	1	BaseLine	actin, gamma 1	GO:0001895 ; GO:0005200 ; GO:0005515 ; GO:0005524 ; GO:0005615 ; GO:0005634 ; GO:0005829 ; GO:0005856 ; GO:0006928 ; GO:0007411 ; GO:0016020 ; GO:0030016 ; GO:0031941 ; GO:0034329 ; GO:0034332 ; GO:0038096 ; GO:0042802 ; GO:0045087 ; GO:0045214 ; GO:0045216 ; GO:0061024 ; GO:0070062 ; GO:0072562 ;	IPR004000:Actin/actin-like,IPR004001:Actin, conserved site,	hsa04510:Focal adhesion,hsa04520:Adherens junction,hsa04530:Tight junction,hsa04670:Leukocyte transendothelial migration,hsa04810:Regulation of actin cytoskeleton,hsa05110:Vibrio cholerae infection,hsa05130:Pathogenic Escherichia coli infection,hsa05410:Hypertrophic cardiomyopathy (HCM),hsa05412:Arrhythmogenic right ventricular cardiomyopathy (ARVC),hsa05414:Dilated cardiomyopathy,hsa05416:Viral …
TCONS_00028176	ACTG1	12.8499	11.8946	0.925657	-0.11	0.98	1	BaseLine	actin, gamma 1	GO:0001895 ; GO:0005200 ; GO:0005515 ; GO:0005524 ; GO:0005615 ; GO:0005634 ; GO:0005829 ; GO:0005856 ; GO:0006928 ; GO:0007411 ; GO:0016020 ; GO:0030016 ; GO:0031941 ; GO:0034329 ; GO:0034332 ; GO:0038096 ; GO:0042802 ; GO:0045087 ; GO:0045214 ; GO:0045216 ; GO:0061024 ; GO:0070062 ; GO:0072562 ;	IPR004000:Actin/actin-like,IPR004001:Actin, conserved site,	hsa04510:Focal adhesion,hsa04520:Adherens junction,hsa04530:Tight junction,hsa04670:Leukocyte transendothelial migration,hsa04810:Regulation of actin cytoskeleton,hsa05110:Vibrio cholerae infection,hsa05130:Pathogenic Escherichia coli infection,hsa05410:Hypertrophic cardiomyopathy (HCM),hsa05412:Arrhythmogenic right ventricular cardiomyopathy (ARVC),hsa05414:Dilated cardiomyopathy,hsa05416:Viral …
TCONS_00019161	ACTN1	1037.95	1065.07	1.02613	0.04	0.78	1	BaseLine	actinin, alpha 1	GO:0001726 ; GO:0002576 ; GO:0003725 ; GO:0005178 ; GO:0005509 ; GO:0005515 ; GO:0005576 ; GO:0005615 ; GO:0005634 ; GO:0005737 ; GO:0005829 ; GO:0005856 ; GO:0005886 ; GO:0005916 ; GO:0005925 ; GO:0007596 ; GO:0017166 ; GO:0019904 ; GO:0030018 ; GO:0030168 ; GO:0030198 ; GO:0031093 ; GO:0031143 ; GO:0034329 ; GO:0042981 ; GO:0042995 ; GO:0043197 ; GO:0044325 ; GO:0048041 ; GO:0051015 ; GO:005101…	IPR001589:Actinin-type, actin-binding, conserved site,IPR001715:Calponin-like actin-binding,IPR002017:Spectrin repeat,IPR002048:Calcium-binding EF-hand,IPR011992:EF-Hand type,IPR014837:EF-hand, Ca insensitive,IPR018159:Spectrin/alpha-actinin,IPR018247:EF-HAND 1,IPR018248:EF hand,IPR018249:EF-HAND 2,	hsa04510:Focal adhesion,hsa04520:Adherens junction,hsa04530:Tight junction,hsa04670:Leukocyte transendothelial migration,hsa04810:Regulation of actin cytoskeleton,hsa05322:Systemic lupus erythematosus,hsa05412:Arrhythmogenic right ventricular cardiomyopathy (ARVC),
TCONS_00019162	ACTN1	15.0719	10.9504	0.726544	-0.46	0.82	1	BaseLine	actinin, alpha 1	GO:0001726 ; GO:0002576 ; GO:0003725 ; GO:0005178 ; GO:0005509 ; GO:0005515 ; GO:0005576 ; GO:0005615 ; GO:0005634 ; GO:0005737 ; GO:0005829 ; GO:0005856 ; GO:0005886 ; GO:0005916 ; GO:0005925 ; GO:0007596 ; GO:0017166 ; GO:0019904 ; GO:0030018 ; GO:0030168 ; GO:0030198 ; GO:0031093 ; GO:0031143 ; GO:0034329 ; GO:0042981 ; GO:0042995 ; GO:0043197 ; GO:0044325 ; GO:0048041 ; GO:0051015 ; GO:005101…	IPR001589:Actinin-type, actin-binding, conserved site,IPR001715:Calponin-like actin-binding,IPR002017:Spectrin repeat,IPR002048:Calcium-binding EF-hand,IPR011992:EF-Hand type,IPR014837:EF-hand, Ca insensitive,IPR018159:Spectrin/alpha-actinin,IPR018247:EF-HAND 1,IPR018248:EF hand,IPR018249:EF-HAND 2,	hsa04510:Focal adhesion,hsa04520:Adherens junction,hsa04530:Tight junction,hsa04670:Leukocyte transendothelial migration,hsa04810:Regulation of actin cytoskeleton,hsa05322:Systemic lupus erythematosus,hsa05412:Arrhythmogenic right ventricular cardiomyopathy (ARVC),
TCONS_00030485	ACTN4	1355.24	1430.36	1.05543	0.08	0.53	1	BaseLine	actinin, alpha 4	GO:0001666 ; GO:0001725 ; GO:0001882 ; GO:0002576 ; GO:0003779 ; GO:0005178 ; GO:0005509 ; GO:0005515 ; GO:0005576 ; GO:0005615 ; GO:0005634 ; GO:0005737 ; GO:0005911 ; GO:0007596 ; GO:0015031 ; GO:0030018 ; GO:0030168 ; GO:0030529 ; GO:0030863 ; GO:0031093 ; GO:0031143 ; GO:0032417 ; GO:0042803 ; GO:0042981 ; GO:0043005 ; GO:0043234 ; GO:0044822 ; GO:0047485 ; GO:0048471 ; GO:0048549 ; GO:005101…	IPR001589:Actinin-type, actin-binding, conserved site,IPR001715:Calponin-like actin-binding,IPR002017:Spectrin repeat,IPR002048:Calcium-binding EF-hand,IPR011992:EF-Hand type,IPR014837:EF-hand, Ca insensitive,IPR018159:Spectrin/alpha-actinin,IPR018247:EF-HAND 1,IPR018248:EF hand,IPR018249:EF-HAND 2,	hsa04510:Focal adhesion,hsa04520:Adherens junction,hsa04530:Tight junction,hsa04670:Leukocyte transendothelial migration,hsa04810:Regulation of actin cytoskeleton,hsa05322:Systemic lupus erythematosus,hsa05412:Arrhythmogenic right ventricular cardiomyopathy (ARVC),
TCONS_00030483	ACTN4	8.22619	19.3653	2.35411	1.24	0.56	1	BaseLine	actinin, alpha 4	GO:0001666 ; GO:0001725 ; GO:0001882 ; GO:0002576 ; GO:0003779 ; GO:0005178 ; GO:0005509 ; GO:0005515 ; GO:0005576 ; GO:0005615 ; GO:0005634 ; GO:0005737 ; GO:0005911 ; GO:0007596 ; GO:0015031 ; GO:0030018 ; GO:0030168 ; GO:0030529 ; GO:0030863 ; GO:0031093 ; GO:0031143 ; GO:0032417 ; GO:0042803 ; GO:0042981 ; GO:0043005 ; GO:0043234 ; GO:0044822 ; GO:0047485 ; GO:0048471 ; GO:0048549 ; GO:005101…	IPR001589:Actinin-type, actin-binding, conserved site,IPR001715:Calponin-like actin-binding,IPR002017:Spectrin repeat,IPR002048:Calcium-binding EF-hand,IPR011992:EF-Hand type,IPR014837:EF-hand, Ca insensitive,IPR018159:Spectrin/alpha-actinin,IPR018247:EF-HAND 1,IPR018248:EF hand,IPR018249:EF-HAND 2,	hsa04510:Focal adhesion,hsa04520:Adherens junction,hsa04530:Tight junction,hsa04670:Leukocyte transendothelial migration,hsa04810:Regulation of actin cytoskeleton,hsa05322:Systemic lupus erythematosus,hsa05412:Arrhythmogenic right ventricular cardiomyopathy (ARVC),
TCONS_00030484	ACTN4	19.7818	26.7756	1.35355	0.44	0.82	1	BaseLine	actinin, alpha 4	GO:0001666 ; GO:0001725 ; GO:0001882 ; GO:0002576 ; GO:0003779 ; GO:0005178 ; GO:0005509 ; GO:0005515 ; GO:0005576 ; GO:0005615 ; GO:0005634 ; GO:0005737 ; GO:0005911 ; GO:0007596 ; GO:0015031 ; GO:0030018 ; GO:0030168 ; GO:0030529 ; GO:0030863 ; GO:0031093 ; GO:0031143 ; GO:0032417 ; GO:0042803 ; GO:0042981 ; GO:0043005 ; GO:0043234 ; GO:0044822 ; GO:0047485 ; GO:0048471 ; GO:0048549 ; GO:005101…	IPR001589:Actinin-type, actin-binding, conserved site,IPR001715:Calponin-like actin-binding,IPR002017:Spectrin repeat,IPR002048:Calcium-binding EF-hand,IPR011992:EF-Hand type,IPR014837:EF-hand, Ca insensitive,IPR018159:Spectrin/alpha-actinin,IPR018247:EF-HAND 1,IPR018248:EF hand,IPR018249:EF-HAND 2,	hsa04510:Focal adhesion,hsa04520:Adherens junction,hsa04530:Tight junction,hsa04670:Leukocyte transendothelial migration,hsa04810:Regulation of actin cytoskeleton,hsa05322:Systemic lupus erythematosus,hsa05412:Arrhythmogenic right ventricular cardiomyopathy (ARVC),
TCONS_00043439	ACTL6A	310.871	379.782	1.22167	0.29	0.38	1	BaseLine	actin-like 6A	GO:0000790 ; GO:0000978 ; GO:0000980 ; GO:0003407 ; GO:0003682 ; GO:0003713 ; GO:0005515 ; GO:0005634 ; GO:0005654 ; GO:0005886 ; GO:0006281 ; GO:0006310 ; GO:0006325 ; GO:0006338 ; GO:0006338 ; GO:0006351 ; GO:0006357 ; GO:0007165 ; GO:0007399 ; GO:0016514 ; GO:0031011 ; GO:0031492 ; GO:0035267 ; GO:0040008 ; GO:0043044 ; GO:0043234 ; GO:0043967 ; GO:0043968 ; GO:0071564 ; GO:0071564 ;	IPR001969:Peptidase aspartic, active site,IPR004000:Actin/actin-like,IPR004001:Actin, conserved site,	---NA---
TCONS_00043438	ACTL6A	697.366	641.353	0.919679	-0.12	0.57	1	BaseLine	actin-like 6A	GO:0000790 ; GO:0000978 ; GO:0000980 ; GO:0003407 ; GO:0003682 ; GO:0003713 ; GO:0005515 ; GO:0005634 ; GO:0005654 ; GO:0005886 ; GO:0006281 ; GO:0006310 ; GO:0006325 ; GO:0006338 ; GO:0006338 ; GO:0006351 ; GO:0006357 ; GO:0007165 ; GO:0007399 ; GO:0016514 ; GO:0031011 ; GO:0031492 ; GO:0035267 ; GO:0040008 ; GO:0043044 ; GO:0043234 ; GO:0043967 ; GO:0043968 ; GO:0071564 ; GO:0071564 ;	IPR001969:Peptidase aspartic, active site,IPR004000:Actin/actin-like,IPR004001:Actin, conserved site,	---NA---
TCONS_00043440	ACTL6A	9.85133	8.95939	0.90946	-0.14	0.98	1	BaseLine	actin-like 6A	GO:0000790 ; GO:0000978 ; GO:0000980 ; GO:0003407 ; GO:0003682 ; GO:0003713 ; GO:0005515 ; GO:0005634 ; GO:0005654 ; GO:0005886 ; GO:0006281 ; GO:0006310 ; GO:0006325 ; GO:0006338 ; GO:0006338 ; GO:0006351 ; GO:0006357 ; GO:0007165 ; GO:0007399 ; GO:0016514 ; GO:0031011 ; GO:0031492 ; GO:0035267 ; GO:0040008 ; GO:0043044 ; GO:0043234 ; GO:0043967 ; GO:0043968 ; GO:0071564 ; GO:0071564 ;	IPR001969:Peptidase aspartic, active site,IPR004000:Actin/actin-like,IPR004001:Actin, conserved site,	---NA---
TCONS_00017854	ACTR10	12.7169	0	0	NA	0.1	1	Control_Specific	actin-related protein 10 homolog (S. cerevisiae)	GO:0005737 ; GO:0005869 ; GO:0007018 ;	IPR004000:Actin/actin-like,	---NA---
TCONS_00017851	ACTR10	0	3.3047	-	NA	0.35	1	Wild_Specific	actin-related protein 10 homolog (S. cerevisiae)	GO:0005737 ; GO:0005869 ; GO:0007018 ;	IPR004000:Actin/actin-like,	---NA---
TCONS_00017852	ACTR10	8.22263	13.2188	1.60761	0.68	0.76	1	BaseLine	actin-related protein 10 homolog (S. cerevisiae)	GO:0005737 ; GO:0005869 ; GO:0007018 ;	IPR004000:Actin/actin-like,	---NA---
TCONS_00017853	ACTR10	422.831	405.584	0.959212	-0.06	0.82	1	BaseLine	actin-related protein 10 homolog (S. cerevisiae)	GO:0005737 ; GO:0005869 ; GO:0007018 ;	IPR004000:Actin/actin-like,	---NA---
TCONS_00017850	ACTR10	2.05655	3.3047	1.60692	0.68	0.87	1	BaseLine	actin-related protein 10 homolog (S. cerevisiae)	GO:0005737 ; GO:0005869 ; GO:0007018 ;	IPR004000:Actin/actin-like,	---NA---
TCONS_00008505	ASCC1	118.899	42.0472	0.353638	-1.5	0.07	0.99	BaseLine	activating signal cointegrator 1 complex subunit 1	GO:0003723 ; GO:0003824 ; GO:0005667 ; GO:0005737 ; GO:0006351 ; GO:0006355 ;	IPR004087:K Homology,IPR004088:K Homology, type 1,IPR009210:Predicted eukaryotic LigT,IPR018111:K Homology, type 1, subgroup,	---NA---
TCONS_00008506	ASCC1	15.0719	0	0	NA	0.07	1	Control_Specific	activating signal cointegrator 1 complex subunit 1	GO:0003723 ; GO:0003824 ; GO:0005667 ; GO:0005737 ; GO:0006351 ; GO:0006355 ;	IPR004087:K Homology,IPR004088:K Homology, type 1,IPR009210:Predicted eukaryotic LigT,IPR018111:K Homology, type 1, subgroup,	---NA---
TCONS_00008507	ASCC1	171.37	255.542	1.49117	0.58	0.18	1	BaseLine	activating signal cointegrator 1 complex subunit 1	GO:0003723 ; GO:0003824 ; GO:0005667 ; GO:0005737 ; GO:0006351 ; GO:0006355 ;	IPR004087:K Homology,IPR004088:K Homology, type 1,IPR009210:Predicted eukaryotic LigT,IPR018111:K Homology, type 1, subgroup,	---NA---
TCONS_00008508	ASCC1	0	5.75726	-	NA	0.26	1	Wild_Specific	activating signal cointegrator 1 complex subunit 1	GO:0003723 ; GO:0003824 ; GO:0005667 ; GO:0005737 ; GO:0006351 ; GO:0006355 ;	IPR004087:K Homology,IPR004088:K Homology, type 1,IPR009210:Predicted eukaryotic LigT,IPR018111:K Homology, type 1, subgroup,	---NA---
TCONS_00008511	ASCC1	0	1.57016	-	NA	0.53	1	Wild_Specific	activating signal cointegrator 1 complex subunit 1	GO:0003723 ; GO:0003824 ; GO:0005667 ; GO:0005737 ; GO:0006351 ; GO:0006355 ;	IPR004087:K Homology,IPR004088:K Homology, type 1,IPR009210:Predicted eukaryotic LigT,IPR018111:K Homology, type 1, subgroup,	---NA---
TCONS_00008510	ASCC1	30.1113	48.6461	1.61554	0.69	0.55	1	BaseLine	activating signal cointegrator 1 complex subunit 1	GO:0003723 ; GO:0003824 ; GO:0005667 ; GO:0005737 ; GO:0006351 ; GO:0006355 ;	IPR004087:K Homology,IPR004088:K Homology, type 1,IPR009210:Predicted eukaryotic LigT,IPR018111:K Homology, type 1, subgroup,	---NA---
TCONS_00041418	ASCC2	99.4406	53.3855	0.536858	-0.9	0.27	0.99	BaseLine	activating signal cointegrator 1 complex subunit 2	GO:0006351 ; GO:0006355 ;	IPR003892:Ubiquitin system component Cue,	---NA---
TCONS_00041417	ASCC2	36.7377	19.2325	0.523509	-0.93	0.5	0.99	BaseLine	activating signal cointegrator 1 complex subunit 2	GO:0006351 ; GO:0006355 ;	IPR003892:Ubiquitin system component Cue,	---NA---
TCONS_00041420	ASCC2	151.538	159.987	1.05575	0.08	0.87	0.99	BaseLine	activating signal cointegrator 1 complex subunit 2	GO:0006351 ; GO:0006355 ;	IPR003892:Ubiquitin system component Cue,	---NA---
TCONS_00041419	ASCC2	0	60.4591	-	NA	0	1	Wild_Specific	activating signal cointegrator 1 complex subunit 2	GO:0006351 ; GO:0006355 ;	IPR003892:Ubiquitin system component Cue,	---NA---
TCONS_00041416	ASCC2	260.168	311.322	1.19662	0.26	0.43	1	BaseLine	activating signal cointegrator 1 complex subunit 2	GO:0006351 ; GO:0006355 ;	IPR003892:Ubiquitin system component Cue,	---NA---
TCONS_00041421	ASCC2	43.5615	24.8464	0.570375	-0.81	0.56	1	BaseLine	activating signal cointegrator 1 complex subunit 2	GO:0006351 ; GO:0006355 ;	IPR003892:Ubiquitin system component Cue,	---NA---
TCONS_00041423	ASCC2	240.682	217.108	0.902055	-0.15	0.66	1	BaseLine	activating signal cointegrator 1 complex subunit 2	GO:0006351 ; GO:0006355 ;	IPR003892:Ubiquitin system component Cue,	---NA---
TCONS_00053261	ASCC3	8.94892	0	0	NA	0.16	1	Control_Specific	activating signal cointegrator 1 complex subunit 3	GO:0005515 ; GO:0005524 ; GO:0005622 ; GO:0005634 ; GO:0005737 ; GO:0005794 ; GO:0006307 ; GO:0006351 ; GO:0006355 ; GO:0008283 ; GO:0016020 ; GO:0032508 ; GO:0043140 ; GO:0044822 ;	IPR001650:DNA/RNA helicase, C-terminal,IPR003593:ATPase, AAA+ type, core,IPR004179:Sec63 domain,IPR011545:DNA/RNA helicase, DEAD/DEAH box type, N-terminal,IPR014001:DEAD-like helicase, N-terminal,IPR014021:Helicase, superfamily 1 and 2, ATP-binding,IPR018127:Sec63 domain, subgroup,	---NA---
TCONS_00053262	ASCC3	8.22619	32.4198	3.94104	1.98	0.25	1	BaseLine	activating signal cointegrator 1 complex subunit 3	GO:0005515 ; GO:0005524 ; GO:0005622 ; GO:0005634 ; GO:0005737 ; GO:0005794 ; GO:0006307 ; GO:0006351 ; GO:0006355 ; GO:0008283 ; GO:0016020 ; GO:0032508 ; GO:0043140 ; GO:0044822 ;	IPR001650:DNA/RNA helicase, C-terminal,IPR003593:ATPase, AAA+ type, core,IPR004179:Sec63 domain,IPR011545:DNA/RNA helicase, DEAD/DEAH box type, N-terminal,IPR014001:DEAD-like helicase, N-terminal,IPR014021:Helicase, superfamily 1 and 2, ATP-binding,IPR018127:Sec63 domain, subgroup,	---NA---
TCONS_00053260	ASCC3	94.0982	83.1186	0.883318	-0.18	0.83	1	BaseLine	activating signal cointegrator 1 complex subunit 3	GO:0005515 ; GO:0005524 ; GO:0005622 ; GO:0005634 ; GO:0005737 ; GO:0005794 ; GO:0006307 ; GO:0006351 ; GO:0006355 ; GO:0008283 ; GO:0016020 ; GO:0032508 ; GO:0043140 ; GO:0044822 ;	IPR001650:DNA/RNA helicase, C-terminal,IPR003593:ATPase, AAA+ type, core,IPR004179:Sec63 domain,IPR011545:DNA/RNA helicase, DEAD/DEAH box type, N-terminal,IPR014001:DEAD-like helicase, N-terminal,IPR014021:Helicase, superfamily 1 and 2, ATP-binding,IPR018127:Sec63 domain, subgroup,	---NA---
TCONS_00053263	ASCC3	287.54	275.196	0.957072	-0.06	0.89	1	BaseLine	activating signal cointegrator 1 complex subunit 3	GO:0005515 ; GO:0005524 ; GO:0005622 ; GO:0005634 ; GO:0005737 ; GO:0005794 ; GO:0006307 ; GO:0006351 ; GO:0006355 ; GO:0008283 ; GO:0016020 ; GO:0032508 ; GO:0043140 ; GO:0044822 ;	IPR001650:DNA/RNA helicase, C-terminal,IPR003593:ATPase, AAA+ type, core,IPR004179:Sec63 domain,IPR011545:DNA/RNA helicase, DEAD/DEAH box type, N-terminal,IPR014001:DEAD-like helicase, N-terminal,IPR014021:Helicase, superfamily 1 and 2, ATP-binding,IPR018127:Sec63 domain, subgroup,	---NA---
TCONS_00053264	ASCC3	39.6606	38.4032	0.968296	-0.05	0.97	1	BaseLine	activating signal cointegrator 1 complex subunit 3	GO:0005515 ; GO:0005524 ; GO:0005622 ; GO:0005634 ; GO:0005737 ; GO:0005794 ; GO:0006307 ; GO:0006351 ; GO:0006355 ; GO:0008283 ; GO:0016020 ; GO:0032508 ; GO:0043140 ; GO:0044822 ;	IPR001650:DNA/RNA helicase, C-terminal,IPR003593:ATPase, AAA+ type, core,IPR004179:Sec63 domain,IPR011545:DNA/RNA helicase, DEAD/DEAH box type, N-terminal,IPR014001:DEAD-like helicase, N-terminal,IPR014021:Helicase, superfamily 1 and 2, ATP-binding,IPR018127:Sec63 domain, subgroup,	---NA---
TCONS_00013589	ATF1	198.918	211.372	1.06261	0.09	0.83	1	BaseLine	activating transcription factor 1	GO:0000977 ; GO:0001228 ; GO:0002224 ; GO:0002755 ; GO:0002756 ; GO:0003700 ; GO:0003705 ; GO:0005515 ; GO:0005634 ; GO:0005654 ; GO:0005667 ; GO:0005730 ; GO:0006366 ; GO:0010976 ; GO:0014070 ; GO:0032025 ; GO:0032403 ; GO:0034134 ; GO:0034138 ; GO:0034142 ; GO:0034146 ; GO:0034162 ; GO:0034166 ; GO:0035666 ; GO:0038123 ; GO:0038124 ; GO:0043623 ; GO:0045087 ; GO:0045740 ; GO:0045944 ; GO:004698…	IPR001630:cAMP response element binding (CREB) protein,IPR003102:Coactivator CBP, pKID,IPR004827:Basic-leucine zipper (bZIP) transcription factor,IPR011616:bZIP transcription factor, bZIP-1,	---NA---
TCONS_00037135	ATF2	2.82597	0	0	NA	0.39	1	Control_Specific	activating transcription factor 2	GO:0000977 ; GO:0000980 ; GO:0001076 ; GO:0001077 ; GO:0001102 ; GO:0001228 ; GO:0002224 ; GO:0002755 ; GO:0002756 ; GO:0003151 ; GO:0003682 ; GO:0003700 ; GO:0003705 ; GO:0003713 ; GO:0004402 ; GO:0005515 ; GO:0005634 ; GO:0005654 ; GO:0005730 ; GO:0005737 ; GO:0005741 ; GO:0006325 ; GO:0006355 ; GO:0006357 ; GO:0006366 ; GO:0006970 ; GO:0006974 ; GO:0006974 ; GO:0008140 ; GO:0016573 ; GO:001657…	IPR004827:Basic-leucine zipper (bZIP) transcription factor,IPR007087:Zinc finger, C2H2-type,IPR011616:bZIP transcription factor, bZIP-1,IPR015880:Zinc finger, C2H2-like,IPR016378:Transcription factor, cyclic AMP-dependent,	hsa04010:MAPK signaling pathway,
TCONS_00037142	ATF2	12.6377	0	0	NA	0.11	1	Control_Specific	activating transcription factor 2	GO:0000977 ; GO:0000980 ; GO:0001076 ; GO:0001077 ; GO:0001102 ; GO:0001228 ; GO:0002224 ; GO:0002755 ; GO:0002756 ; GO:0003151 ; GO:0003682 ; GO:0003700 ; GO:0003705 ; GO:0003713 ; GO:0004402 ; GO:0005515 ; GO:0005634 ; GO:0005654 ; GO:0005730 ; GO:0005737 ; GO:0005741 ; GO:0006325 ; GO:0006355 ; GO:0006357 ; GO:0006366 ; GO:0006970 ; GO:0006974 ; GO:0006974 ; GO:0008140 ; GO:0016573 ; GO:001657…	IPR004827:Basic-leucine zipper (bZIP) transcription factor,IPR007087:Zinc finger, C2H2-type,IPR011616:bZIP transcription factor, bZIP-1,IPR015880:Zinc finger, C2H2-like,IPR016378:Transcription factor, cyclic AMP-dependent,	hsa04010:MAPK signaling pathway,
TCONS_00037144	ATF2	9.0819	0	0	NA	0.17	1	Control_Specific	activating transcription factor 2	GO:0000977 ; GO:0000980 ; GO:0001076 ; GO:0001077 ; GO:0001102 ; GO:0001228 ; GO:0002224 ; GO:0002755 ; GO:0002756 ; GO:0003151 ; GO:0003682 ; GO:0003700 ; GO:0003705 ; GO:0003713 ; GO:0004402 ; GO:0005515 ; GO:0005634 ; GO:0005654 ; GO:0005730 ; GO:0005737 ; GO:0005741 ; GO:0006325 ; GO:0006355 ; GO:0006357 ; GO:0006366 ; GO:0006970 ; GO:0006974 ; GO:0006974 ; GO:0008140 ; GO:0016573 ; GO:001657…	IPR004827:Basic-leucine zipper (bZIP) transcription factor,IPR007087:Zinc finger, C2H2-type,IPR011616:bZIP transcription factor, bZIP-1,IPR015880:Zinc finger, C2H2-like,IPR016378:Transcription factor, cyclic AMP-dependent,	hsa04010:MAPK signaling pathway,
TCONS_00037134	ATF2	0.470996	0	0	NA	1	1	Control_Specific	activating transcription factor 2	GO:0000977 ; GO:0000980 ; GO:0001076 ; GO:0001077 ; GO:0001102 ; GO:0001228 ; GO:0002224 ; GO:0002755 ; GO:0002756 ; GO:0003151 ; GO:0003682 ; GO:0003700 ; GO:0003705 ; GO:0003713 ; GO:0004402 ; GO:0005515 ; GO:0005634 ; GO:0005654 ; GO:0005730 ; GO:0005737 ; GO:0005741 ; GO:0006325 ; GO:0006355 ; GO:0006357 ; GO:0006366 ; GO:0006970 ; GO:0006974 ; GO:0006974 ; GO:0008140 ; GO:0016573 ; GO:001657…	IPR004827:Basic-leucine zipper (bZIP) transcription factor,IPR007087:Zinc finger, C2H2-type,IPR011616:bZIP transcription factor, bZIP-1,IPR015880:Zinc finger, C2H2-like,IPR016378:Transcription factor, cyclic AMP-dependent,	hsa04010:MAPK signaling pathway,
TCONS_00037138	ATF2	179.424	259.626	1.447	0.53	0.21	0.99	BaseLine	activating transcription factor 2	GO:0000977 ; GO:0000980 ; GO:0001076 ; GO:0001077 ; GO:0001102 ; GO:0001228 ; GO:0002224 ; GO:0002755 ; GO:0002756 ; GO:0003151 ; GO:0003682 ; GO:0003700 ; GO:0003705 ; GO:0003713 ; GO:0004402 ; GO:0005515 ; GO:0005634 ; GO:0005654 ; GO:0005730 ; GO:0005737 ; GO:0005741 ; GO:0006325 ; GO:0006355 ; GO:0006357 ; GO:0006366 ; GO:0006970 ; GO:0006974 ; GO:0006974 ; GO:0008140 ; GO:0016573 ; GO:001657…	IPR004827:Basic-leucine zipper (bZIP) transcription factor,IPR007087:Zinc finger, C2H2-type,IPR011616:bZIP transcription factor, bZIP-1,IPR015880:Zinc finger, C2H2-like,IPR016378:Transcription factor, cyclic AMP-dependent,	hsa04010:MAPK signaling pathway,
TCONS_00037146	ATF2	0	30.6142	-	NA	0.01	1	Wild_Specific	activating transcription factor 2	GO:0000977 ; GO:0000980 ; GO:0001076 ; GO:0001077 ; GO:0001102 ; GO:0001228 ; GO:0002224 ; GO:0002755 ; GO:0002756 ; GO:0003151 ; GO:0003682 ; GO:0003700 ; GO:0003705 ; GO:0003713 ; GO:0004402 ; GO:0005515 ; GO:0005634 ; GO:0005654 ; GO:0005730 ; GO:0005737 ; GO:0005741 ; GO:0006325 ; GO:0006355 ; GO:0006357 ; GO:0006366 ; GO:0006970 ; GO:0006974 ; GO:0006974 ; GO:0008140 ; GO:0016573 ; GO:001657…	IPR004827:Basic-leucine zipper (bZIP) transcription factor,IPR007087:Zinc finger, C2H2-type,IPR011616:bZIP transcription factor, bZIP-1,IPR015880:Zinc finger, C2H2-like,IPR016378:Transcription factor, cyclic AMP-dependent,	hsa04010:MAPK signaling pathway,
TCONS_00037132	ATF2	27.8354	0	0	NA	0.01	1	Control_Specific	activating transcription factor 2	GO:0000977 ; GO:0000980 ; GO:0001076 ; GO:0001077 ; GO:0001102 ; GO:0001228 ; GO:0002224 ; GO:0002755 ; GO:0002756 ; GO:0003151 ; GO:0003682 ; GO:0003700 ; GO:0003705 ; GO:0003713 ; GO:0004402 ; GO:0005515 ; GO:0005634 ; GO:0005654 ; GO:0005730 ; GO:0005737 ; GO:0005741 ; GO:0006325 ; GO:0006355 ; GO:0006357 ; GO:0006366 ; GO:0006970 ; GO:0006974 ; GO:0006974 ; GO:0008140 ; GO:0016573 ; GO:001657…	IPR004827:Basic-leucine zipper (bZIP) transcription factor,IPR007087:Zinc finger, C2H2-type,IPR011616:bZIP transcription factor, bZIP-1,IPR015880:Zinc finger, C2H2-like,IPR016378:Transcription factor, cyclic AMP-dependent,	hsa04010:MAPK signaling pathway,
TCONS_00037140	ATF2	0	17.9398	-	NA	0.05	1	Wild_Specific	activating transcription factor 2	GO:0000977 ; GO:0000980 ; GO:0001076 ; GO:0001077 ; GO:0001102 ; GO:0001228 ; GO:0002224 ; GO:0002755 ; GO:0002756 ; GO:0003151 ; GO:0003682 ; GO:0003700 ; GO:0003705 ; GO:0003713 ; GO:0004402 ; GO:0005515 ; GO:0005634 ; GO:0005654 ; GO:0005730 ; GO:0005737 ; GO:0005741 ; GO:0006325 ; GO:0006355 ; GO:0006357 ; GO:0006366 ; GO:0006970 ; GO:0006974 ; GO:0006974 ; GO:0008140 ; GO:0016573 ; GO:001657…	IPR004827:Basic-leucine zipper (bZIP) transcription factor,IPR007087:Zinc finger, C2H2-type,IPR011616:bZIP transcription factor, bZIP-1,IPR015880:Zinc finger, C2H2-like,IPR016378:Transcription factor, cyclic AMP-dependent,	hsa04010:MAPK signaling pathway,
TCONS_00037143	ATF2	5.65195	0	0	NA	0.25	1	Control_Specific	activating transcription factor 2	GO:0000977 ; GO:0000980 ; GO:0001076 ; GO:0001077 ; GO:0001102 ; GO:0001228 ; GO:0002224 ; GO:0002755 ; GO:0002756 ; GO:0003151 ; GO:0003682 ; GO:0003700 ; GO:0003705 ; GO:0003713 ; GO:0004402 ; GO:0005515 ; GO:0005634 ; GO:0005654 ; GO:0005730 ; GO:0005737 ; GO:0005741 ; GO:0006325 ; GO:0006355 ; GO:0006357 ; GO:0006366 ; GO:0006970 ; GO:0006974 ; GO:0006974 ; GO:0008140 ; GO:0016573 ; GO:001657…	IPR004827:Basic-leucine zipper (bZIP) transcription factor,IPR007087:Zinc finger, C2H2-type,IPR011616:bZIP transcription factor, bZIP-1,IPR015880:Zinc finger, C2H2-like,IPR016378:Transcription factor, cyclic AMP-dependent,	hsa04010:MAPK signaling pathway,
TCONS_00037136	ATF2	127.553	86.0538	0.674651	-0.57	0.41	1	BaseLine	activating transcription factor 2	GO:0000977 ; GO:0000980 ; GO:0001076 ; GO:0001077 ; GO:0001102 ; GO:0001228 ; GO:0002224 ; GO:0002755 ; GO:0002756 ; GO:0003151 ; GO:0003682 ; GO:0003700 ; GO:0003705 ; GO:0003713 ; GO:0004402 ; GO:0005515 ; GO:0005634 ; GO:0005654 ; GO:0005730 ; GO:0005737 ; GO:0005741 ; GO:0006325 ; GO:0006355 ; GO:0006357 ; GO:0006366 ; GO:0006970 ; GO:0006974 ; GO:0006974 ; GO:0008140 ; GO:0016573 ; GO:001657…	IPR004827:Basic-leucine zipper (bZIP) transcription factor,IPR007087:Zinc finger, C2H2-type,IPR011616:bZIP transcription factor, bZIP-1,IPR015880:Zinc finger, C2H2-like,IPR016378:Transcription factor, cyclic AMP-dependent,	hsa04010:MAPK signaling pathway,
TCONS_00002871	ATF3	24.1142	10.3862	0.43071	-1.22	0.54	0.99	BaseLine	activating transcription factor 3	GO:0000977 ; GO:0001228 ; GO:0003700 ; GO:0003714 ; GO:0005515 ; GO:0005634 ; GO:0005654 ; GO:0005730 ; GO:0006094 ; GO:0006351 ; GO:0006987 ; GO:0008284 ; GO:0030968 ; GO:0035914 ; GO:0042802 ; GO:0044267 ; GO:0045892 ; GO:0045944 ;	IPR000837:Fos transforming protein,IPR004827:Basic-leucine zipper (bZIP) transcription factor,IPR011700:Basic leucine zipper,	---NA---
TCONS_00002879	ATF3	42.5729	70.6178	1.65875	0.73	0.47	1	BaseLine	activating transcription factor 3	GO:0000977 ; GO:0001228 ; GO:0003700 ; GO:0003714 ; GO:0005515 ; GO:0005634 ; GO:0005654 ; GO:0005730 ; GO:0006094 ; GO:0006351 ; GO:0006987 ; GO:0008284 ; GO:0030968 ; GO:0035914 ; GO:0042802 ; GO:0044267 ; GO:0045892 ; GO:0045944 ;	IPR000837:Fos transforming protein,IPR004827:Basic-leucine zipper (bZIP) transcription factor,IPR011700:Basic leucine zipper,	---NA---
TCONS_00002880	ATF3	6.93907	7.64566	1.10183	0.14	1	1	BaseLine	activating transcription factor 3	GO:0000977 ; GO:0001228 ; GO:0003700 ; GO:0003714 ; GO:0005515 ; GO:0005634 ; GO:0005654 ; GO:0005730 ; GO:0006094 ; GO:0006351 ; GO:0006987 ; GO:0008284 ; GO:0030968 ; GO:0035914 ; GO:0042802 ; GO:0044267 ; GO:0045892 ; GO:0045944 ;	IPR000837:Fos transforming protein,IPR004827:Basic-leucine zipper (bZIP) transcription factor,IPR011700:Basic leucine zipper,	---NA---
TCONS_00040901	ATF4	5097.29	4952.05	0.971507	-0.04	0.52	1	BaseLine	activating transcription factor 4	GO:0001046 ; GO:0003677 ; GO:0003677 ; GO:0003700 ; GO:0003700 ; GO:0005515 ; GO:0005634 ; GO:0005634 ; GO:0005654 ; GO:0005667 ; GO:0005737 ; GO:0005815 ; GO:0006094 ; GO:0006355 ; GO:0006366 ; GO:0006520 ; GO:0006987 ; GO:0007214 ; GO:0008022 ; GO:0030968 ; GO:0032590 ; GO:0032922 ; GO:0034976 ; GO:0043267 ; GO:0043525 ; GO:0044267 ; GO:0045893 ; GO:0045893 ; GO:0045893 ; GO:0045893 ; GO:004594…	IPR004827:Basic-leucine zipper (bZIP) transcription factor,IPR011616:bZIP transcription factor, bZIP-1,	hsa04010:MAPK signaling pathway,hsa04720:Long-term potentiation,hsa04722:Neurotrophin signaling pathway,hsa04912:GnRH signaling pathway,hsa05215:Prostate cancer,
TCONS_00040900	ATF4	192.788	189.78	0.984402	-0.02	1	1	BaseLine	activating transcription factor 4	GO:0001046 ; GO:0003677 ; GO:0003677 ; GO:0003700 ; GO:0003700 ; GO:0005515 ; GO:0005634 ; GO:0005634 ; GO:0005654 ; GO:0005667 ; GO:0005737 ; GO:0005815 ; GO:0006094 ; GO:0006355 ; GO:0006366 ; GO:0006520 ; GO:0006987 ; GO:0007214 ; GO:0008022 ; GO:0030968 ; GO:0032590 ; GO:0032922 ; GO:0034976 ; GO:0043267 ; GO:0043525 ; GO:0044267 ; GO:0045893 ; GO:0045893 ; GO:0045893 ; GO:0045893 ; GO:004594…	IPR004827:Basic-leucine zipper (bZIP) transcription factor,IPR011616:bZIP transcription factor, bZIP-1,	hsa04010:MAPK signaling pathway,hsa04720:Long-term potentiation,hsa04722:Neurotrophin signaling pathway,hsa04912:GnRH signaling pathway,hsa05215:Prostate cancer,
TCONS_00030990	ATF5	50.7955	40.6717	0.800694	-0.32	0.78	1	BaseLine	activating transcription factor 5	GO:0000977 ; GO:0001228 ; GO:0003714 ; GO:0005515 ; GO:0005634 ; GO:0005667 ; GO:0005730 ; GO:0005737 ; GO:0006351 ; GO:0006357 ; GO:0009791 ; GO:0021891 ; GO:0031072 ; GO:0035264 ; GO:0043066 ; GO:0045944 ; GO:0048712 ;	IPR004827:Basic-leucine zipper (bZIP) transcription factor,IPR011616:bZIP transcription factor, bZIP-1,	---NA---
TCONS_00030991	ATF5	431.779	431.734	0.999895	0	0.99	1	BaseLine	activating transcription factor 5	GO:0000977 ; GO:0001228 ; GO:0003714 ; GO:0005515 ; GO:0005634 ; GO:0005667 ; GO:0005730 ; GO:0005737 ; GO:0006351 ; GO:0006357 ; GO:0009791 ; GO:0021891 ; GO:0031072 ; GO:0035264 ; GO:0043066 ; GO:0045944 ; GO:0048712 ;	IPR004827:Basic-leucine zipper (bZIP) transcription factor,IPR011616:bZIP transcription factor, bZIP-1,	---NA---
TCONS_00002318	ATF6	6.93907	0	0	NA	0.22	1	Control_Specific	activating transcription factor 6	GO:0000139 ; GO:0003700 ; GO:0003713 ; GO:0005515 ; GO:0005634 ; GO:0005635 ; GO:0005654 ; GO:0005789 ; GO:0006351 ; GO:0006357 ; GO:0006457 ; GO:0006950 ; GO:0006987 ; GO:0006990 ; GO:0007165 ; GO:0016021 ; GO:0030968 ; GO:0043565 ; GO:0044267 ;	IPR004827:Basic-leucine zipper (bZIP) transcription factor,IPR011616:bZIP transcription factor, bZIP-1,	hsa05010:Alzheimer's disease,
TCONS_00002321	ATF6	22.5322	13.0439	0.578901	-0.79	0.68	1	BaseLine	activating transcription factor 6	GO:0000139 ; GO:0003700 ; GO:0003713 ; GO:0005515 ; GO:0005634 ; GO:0005635 ; GO:0005654 ; GO:0005789 ; GO:0006351 ; GO:0006357 ; GO:0006457 ; GO:0006950 ; GO:0006987 ; GO:0006990 ; GO:0007165 ; GO:0016021 ; GO:0030968 ; GO:0043565 ; GO:0044267 ;	IPR004827:Basic-leucine zipper (bZIP) transcription factor,IPR011616:bZIP transcription factor, bZIP-1,	hsa05010:Alzheimer's disease,
TCONS_00002320	ATF6	368.131	389.637	1.05842	0.08	0.78	1	BaseLine	activating transcription factor 6	GO:0000139 ; GO:0003700 ; GO:0003713 ; GO:0005515 ; GO:0005634 ; GO:0005635 ; GO:0005654 ; GO:0005789 ; GO:0006351 ; GO:0006357 ; GO:0006457 ; GO:0006950 ; GO:0006987 ; GO:0006990 ; GO:0007165 ; GO:0016021 ; GO:0030968 ; GO:0043565 ; GO:0044267 ;	IPR004827:Basic-leucine zipper (bZIP) transcription factor,IPR011616:bZIP transcription factor, bZIP-1,	hsa05010:Alzheimer's disease,
TCONS_00002322	ATF6	98.8046	107.995	1.09302	0.13	0.87	1	BaseLine	activating transcription factor 6	GO:0000139 ; GO:0003700 ; GO:0003713 ; GO:0005515 ; GO:0005634 ; GO:0005635 ; GO:0005654 ; GO:0005789 ; GO:0006351 ; GO:0006357 ; GO:0006457 ; GO:0006950 ; GO:0006987 ; GO:0006990 ; GO:0007165 ; GO:0016021 ; GO:0030968 ; GO:0043565 ; GO:0044267 ;	IPR004827:Basic-leucine zipper (bZIP) transcription factor,IPR011616:bZIP transcription factor, bZIP-1,	hsa05010:Alzheimer's disease,
TCONS_00002319	ATF6	212.541	217.694	1.02425	0.03	0.93	1	BaseLine	activating transcription factor 6	GO:0000139 ; GO:0003700 ; GO:0003713 ; GO:0005515 ; GO:0005634 ; GO:0005635 ; GO:0005654 ; GO:0005789 ; GO:0006351 ; GO:0006357 ; GO:0006457 ; GO:0006950 ; GO:0006987 ; GO:0006990 ; GO:0007165 ; GO:0016021 ; GO:0030968 ; GO:0043565 ; GO:0044267 ;	IPR004827:Basic-leucine zipper (bZIP) transcription factor,IPR011616:bZIP transcription factor, bZIP-1,	hsa05010:Alzheimer's disease,
TCONS_00052653	ATF6B	49.8104	28.0683	0.563503	-0.83	0.47	1	BaseLine	activating transcription factor 6 beta	GO:0003700 ; GO:0005515 ; GO:0005622 ; GO:0005634 ; GO:0005789 ; GO:0006351 ; GO:0006355 ; GO:0006986 ; GO:0007165 ; GO:0016021 ; GO:0043565 ;	IPR004827:Basic-leucine zipper (bZIP) transcription factor,IPR011616:bZIP transcription factor, bZIP-1,	---NA---
TCONS_00054358	ATF6B	49.8104	28.0683	0.563503	-0.83	0.47	1	BaseLine	activating transcription factor 6 beta	GO:0003700 ; GO:0005515 ; GO:0005622 ; GO:0005634 ; GO:0005789 ; GO:0006351 ; GO:0006355 ; GO:0006986 ; GO:0007165 ; GO:0016021 ; GO:0043565 ;	IPR004827:Basic-leucine zipper (bZIP) transcription factor,IPR011616:bZIP transcription factor, bZIP-1,	---NA---
TCONS_00052654	ATF6B	397.386	429.477	1.08076	0.11	0.68	1	BaseLine	activating transcription factor 6 beta	GO:0003700 ; GO:0005515 ; GO:0005622 ; GO:0005634 ; GO:0005789 ; GO:0006351 ; GO:0006355 ; GO:0006986 ; GO:0007165 ; GO:0016021 ; GO:0043565 ;	IPR004827:Basic-leucine zipper (bZIP) transcription factor,IPR011616:bZIP transcription factor, bZIP-1,	---NA---
TCONS_00054359	ATF6B	397.386	429.477	1.08076	0.11	0.68	1	BaseLine	activating transcription factor 6 beta	GO:0003700 ; GO:0005515 ; GO:0005622 ; GO:0005634 ; GO:0005789 ; GO:0006351 ; GO:0006355 ; GO:0006986 ; GO:0007165 ; GO:0016021 ; GO:0043565 ;	IPR004827:Basic-leucine zipper (bZIP) transcription factor,IPR011616:bZIP transcription factor, bZIP-1,	---NA---
TCONS_00015313	ATF7	70.1784	28.6837	0.408726	-1.29	0.18	1	BaseLine	activating transcription factor 7	GO:0003700 ; GO:0005515 ; GO:0005634 ; GO:0005654 ; GO:0005737 ; GO:0006351 ; GO:0006355 ; GO:0008134 ; GO:0016032 ; GO:0019899 ; GO:0034399 ; GO:0043565 ; GO:0046872 ; GO:0051019 ;	IPR004827:Basic-leucine zipper (bZIP) transcription factor,IPR007087:Zinc finger, C2H2-type,IPR011616:bZIP transcription factor, bZIP-1,IPR015880:Zinc finger, C2H2-like,IPR016378:Transcription factor, cyclic AMP-dependent,IPR020003:ATPase, F1/V1/A1 complex, alpha/beta subunit, nucleotide-binding domain, active site,	---NA---
TCONS_00015315	ATF7	74.0357	99.3752	1.34226	0.42	0.5	1	BaseLine	activating transcription factor 7	GO:0003700 ; GO:0005515 ; GO:0005634 ; GO:0005654 ; GO:0005737 ; GO:0006351 ; GO:0006355 ; GO:0008134 ; GO:0016032 ; GO:0019899 ; GO:0034399 ; GO:0043565 ; GO:0046872 ; GO:0051019 ;	IPR004827:Basic-leucine zipper (bZIP) transcription factor,IPR007087:Zinc finger, C2H2-type,IPR011616:bZIP transcription factor, bZIP-1,IPR015880:Zinc finger, C2H2-like,IPR016378:Transcription factor, cyclic AMP-dependent,IPR020003:ATPase, F1/V1/A1 complex, alpha/beta subunit, nucleotide-binding domain, active site,	---NA---
TCONS_00015312	ATF7	5.14137	9.42097	1.83238	0.87	0.77	1	BaseLine	activating transcription factor 7	GO:0003700 ; GO:0005515 ; GO:0005634 ; GO:0005654 ; GO:0005737 ; GO:0006351 ; GO:0006355 ; GO:0008134 ; GO:0016032 ; GO:0019899 ; GO:0034399 ; GO:0043565 ; GO:0046872 ; GO:0051019 ;	IPR004827:Basic-leucine zipper (bZIP) transcription factor,IPR007087:Zinc finger, C2H2-type,IPR011616:bZIP transcription factor, bZIP-1,IPR015880:Zinc finger, C2H2-like,IPR016378:Transcription factor, cyclic AMP-dependent,IPR020003:ATPase, F1/V1/A1 complex, alpha/beta subunit, nucleotide-binding domain, active site,	---NA---
TCONS_00015316	ATF7	6.16964	8.96991	1.45388	0.54	0.82	1	BaseLine	activating transcription factor 7	GO:0003700 ; GO:0005515 ; GO:0005634 ; GO:0005654 ; GO:0005737 ; GO:0006351 ; GO:0006355 ; GO:0008134 ; GO:0016032 ; GO:0019899 ; GO:0034399 ; GO:0043565 ; GO:0046872 ; GO:0051019 ;	IPR004827:Basic-leucine zipper (bZIP) transcription factor,IPR007087:Zinc finger, C2H2-type,IPR011616:bZIP transcription factor, bZIP-1,IPR015880:Zinc finger, C2H2-like,IPR016378:Transcription factor, cyclic AMP-dependent,IPR020003:ATPase, F1/V1/A1 complex, alpha/beta subunit, nucleotide-binding domain, active site,	---NA---
TCONS_00015308	ATF7	93.5409	104.105	1.11294	0.15	0.84	1	BaseLine	activating transcription factor 7	GO:0003700 ; GO:0005515 ; GO:0005634 ; GO:0005654 ; GO:0005737 ; GO:0006351 ; GO:0006355 ; GO:0008134 ; GO:0016032 ; GO:0019899 ; GO:0034399 ; GO:0043565 ; GO:0046872 ; GO:0051019 ;	IPR004827:Basic-leucine zipper (bZIP) transcription factor,IPR007087:Zinc finger, C2H2-type,IPR011616:bZIP transcription factor, bZIP-1,IPR015880:Zinc finger, C2H2-like,IPR016378:Transcription factor, cyclic AMP-dependent,IPR020003:ATPase, F1/V1/A1 complex, alpha/beta subunit, nucleotide-binding domain, active site,	---NA---
TCONS_00015317	ATF7	35.3749	36.3504	1.02758	0.04	1	1	BaseLine	activating transcription factor 7	GO:0003700 ; GO:0005515 ; GO:0005634 ; GO:0005654 ; GO:0005737 ; GO:0006351 ; GO:0006355 ; GO:0008134 ; GO:0016032 ; GO:0019899 ; GO:0034399 ; GO:0043565 ; GO:0046872 ; GO:0051019 ;	IPR004827:Basic-leucine zipper (bZIP) transcription factor,IPR007087:Zinc finger, C2H2-type,IPR011616:bZIP transcription factor, bZIP-1,IPR015880:Zinc finger, C2H2-like,IPR016378:Transcription factor, cyclic AMP-dependent,IPR020003:ATPase, F1/V1/A1 complex, alpha/beta subunit, nucleotide-binding domain, active site,	---NA---
TCONS_00013291	ATF7IP	11.3039	0	0	NA	0.12	1	Control_Specific	activating transcription factor 7 interacting protein	GO:0000122 ; GO:0003714 ; GO:0005515 ; GO:0005634 ; GO:0005667 ; GO:0006200 ; GO:0006306 ; GO:0006351 ; GO:0016032 ; GO:0016887 ; GO:0045892 ; GO:0045893 ; GO:0045898 ;	IPR003961:Fibronectin, type III,	---NA---
TCONS_00013290	ATF7IP	25.9154	9.94436	0.383723	-1.38	0.44	1	BaseLine	activating transcription factor 7 interacting protein	GO:0000122 ; GO:0003714 ; GO:0005515 ; GO:0005634 ; GO:0005667 ; GO:0006200 ; GO:0006306 ; GO:0006351 ; GO:0016032 ; GO:0016887 ; GO:0045892 ; GO:0045893 ; GO:0045898 ;	IPR003961:Fibronectin, type III,	---NA---
TCONS_00013294	ATF7IP	90.7221	118.843	1.30997	0.39	0.55	1	BaseLine	activating transcription factor 7 interacting protein	GO:0000122 ; GO:0003714 ; GO:0005515 ; GO:0005634 ; GO:0005667 ; GO:0006200 ; GO:0006306 ; GO:0006351 ; GO:0016032 ; GO:0016887 ; GO:0045892 ; GO:0045893 ; GO:0045898 ;	IPR003961:Fibronectin, type III,	---NA---
TCONS_00013293	ATF7IP	65.8709	74.1487	1.12567	0.17	0.85	1	BaseLine	activating transcription factor 7 interacting protein	GO:0000122 ; GO:0003714 ; GO:0005515 ; GO:0005634 ; GO:0005667 ; GO:0006200 ; GO:0006306 ; GO:0006351 ; GO:0016032 ; GO:0016887 ; GO:0045892 ; GO:0045893 ; GO:0045898 ;	IPR003961:Fibronectin, type III,	---NA---
TCONS_00013289	ATF7IP	5.65551	4.72101	0.834763	-0.26	1	1	BaseLine	activating transcription factor 7 interacting protein	GO:0000122 ; GO:0003714 ; GO:0005515 ; GO:0005634 ; GO:0005667 ; GO:0006200 ; GO:0006306 ; GO:0006351 ; GO:0016032 ; GO:0016887 ; GO:0045892 ; GO:0045893 ; GO:0045898 ;	IPR003961:Fibronectin, type III,	---NA---
TCONS_00022153	ATF7IP2	16.4849	0	0	NA	0.06	1	Control_Specific	activating transcription factor 7 interacting protein 2	GO:0005634 ; GO:0006351 ; GO:0006355 ;	---NA---	---NA---
TCONS_00022152	ATF7IP2	14.91	0	0	NA	0.08	1	Control_Specific	activating transcription factor 7 interacting protein 2	GO:0005634 ; GO:0006351 ; GO:0006355 ;	---NA---	---NA---
TCONS_00022154	ATF7IP2	23.5498	74.7536	3.17428	1.67	0.14	1	BaseLine	activating transcription factor 7 interacting protein 2	GO:0005634 ; GO:0006351 ; GO:0006355 ;	---NA---	---NA---
TCONS_00022150	ATF7IP2	9.7686	0	0	NA	0.16	1	Control_Specific	activating transcription factor 7 interacting protein 2	GO:0005634 ; GO:0006351 ; GO:0006355 ;	---NA---	---NA---
TCONS_00022148	ATF7IP2	44.029	46.0081	1.04495	0.06	0.97	1	BaseLine	activating transcription factor 7 interacting protein 2	GO:0005634 ; GO:0006351 ; GO:0006355 ;	---NA---	---NA---
TCONS_00022147	ATF7IP2	90.7149	89.3782	0.985265	-0.02	0.97	1	BaseLine	activating transcription factor 7 interacting protein 2	GO:0005634 ; GO:0006351 ; GO:0006355 ;	---NA---	---NA---
TCONS_00051055	ABT1	616.596	629.641	1.02116	0.03	0.9	1	BaseLine	activator of basal transcription 1	GO:0000166 ; GO:0003677 ; GO:0003713 ; GO:0005515 ; GO:0005634 ; GO:0005667 ; GO:0005730 ; GO:0006357 ; GO:0006366 ; GO:0021522 ; GO:0044822 ;	---NA---	---NA---
TCONS_00026308	ABR	0	8.37419	-	NA	0.19	1	Wild_Specific	active BCR-related	GO:0005089 ; GO:0005096 ; GO:0005829 ; GO:0005886 ; GO:0007264 ; GO:0007420 ; GO:0016020 ; GO:0030036 ; GO:0030336 ; GO:0030675 ; GO:0032496 ; GO:0032855 ; GO:0042472 ; GO:0043065 ; GO:0043314 ; GO:0048011 ; GO:0050728 ; GO:0050766 ; GO:0050885 ; GO:0051056 ; GO:0097190 ;	IPR000008:C2 calcium-dependent membrane targeting,IPR000198:RhoGAP,IPR000219:Dbl homology (DH) domain,IPR001331:Guanine-nucleotide dissociation stimulator, CDC24, conserved site,IPR001849:Pleckstrin homology,IPR018029:C2 membrane targeting protein,	---NA---
TCONS_00026309	ABR	0	4.24891	-	NA	0.3	1	Wild_Specific	active BCR-related	GO:0005089 ; GO:0005096 ; GO:0005829 ; GO:0005886 ; GO:0007264 ; GO:0007420 ; GO:0016020 ; GO:0030036 ; GO:0030336 ; GO:0030675 ; GO:0032496 ; GO:0032855 ; GO:0042472 ; GO:0043065 ; GO:0043314 ; GO:0048011 ; GO:0050728 ; GO:0050766 ; GO:0050885 ; GO:0051056 ; GO:0097190 ;	IPR000008:C2 calcium-dependent membrane targeting,IPR000198:RhoGAP,IPR000219:Dbl homology (DH) domain,IPR001331:Guanine-nucleotide dissociation stimulator, CDC24, conserved site,IPR001849:Pleckstrin homology,IPR018029:C2 membrane targeting protein,	---NA---
TCONS_00026307	ABR	372.941	356.015	0.954615	-0.07	0.83	1	BaseLine	active BCR-related	GO:0005089 ; GO:0005096 ; GO:0005829 ; GO:0005886 ; GO:0007264 ; GO:0007420 ; GO:0016020 ; GO:0030036 ; GO:0030336 ; GO:0030675 ; GO:0032496 ; GO:0032855 ; GO:0042472 ; GO:0043065 ; GO:0043314 ; GO:0048011 ; GO:0050728 ; GO:0050766 ; GO:0050885 ; GO:0051056 ; GO:0097190 ;	IPR000008:C2 calcium-dependent membrane targeting,IPR000198:RhoGAP,IPR000219:Dbl homology (DH) domain,IPR001331:Guanine-nucleotide dissociation stimulator, CDC24, conserved site,IPR001849:Pleckstrin homology,IPR018029:C2 membrane targeting protein,	---NA---
TCONS_00026306	ABR	203.653	190.345	0.934652	-0.1	0.84	1	BaseLine	active BCR-related	GO:0005089 ; GO:0005096 ; GO:0005829 ; GO:0005886 ; GO:0007264 ; GO:0007420 ; GO:0016020 ; GO:0030036 ; GO:0030336 ; GO:0030675 ; GO:0032496 ; GO:0032855 ; GO:0042472 ; GO:0043065 ; GO:0043314 ; GO:0048011 ; GO:0050728 ; GO:0050766 ; GO:0050885 ; GO:0051056 ; GO:0097190 ;	IPR000008:C2 calcium-dependent membrane targeting,IPR000198:RhoGAP,IPR000219:Dbl homology (DH) domain,IPR001331:Guanine-nucleotide dissociation stimulator, CDC24, conserved site,IPR001849:Pleckstrin homology,IPR018029:C2 membrane targeting protein,	---NA---
TCONS_00013623	ACVRL1	1.97027	1.99098	1.01051	0.02	1	1	BaseLine	activin A receptor type II-like 1	GO:0001525 ; GO:0001701 ; GO:0001936 ; GO:0001937 ; GO:0001938 ; GO:0001946 ; GO:0001955 ; GO:0001974 ; GO:0002043 ; GO:0004674 ; GO:0004675 ; GO:0004702 ; GO:0005024 ; GO:0005025 ; GO:0005515 ; GO:0005524 ; GO:0005887 ; GO:0006275 ; GO:0006355 ; GO:0006468 ; GO:0007162 ; GO:0007165 ; GO:0007179 ; GO:0008015 ; GO:0008217 ; GO:0008285 ; GO:0009986 ; GO:0010596 ; GO:0010862 ; GO:0016361 ; GO:001636…	IPR000333:Activin type II receptor,IPR000472:TGF-beta receptor/activin receptor, type I/II,IPR000719:Protein kinase, core,IPR003605:TGF beta receptor, GS motif,IPR008271:Serine/threonine protein kinase, active site,IPR017441:Protein kinase, ATP binding site,IPR017442:Serine/threonine protein kinase-related,	hsa04060:Cytokine-cytokine receptor interaction,hsa04350:TGF-beta signaling pathway,
TCONS_00036982	ACVR1	40.2214	31.1166	0.773631	-0.37	0.78	1	BaseLine	activin A receptor, type I	GO:0000082 ; GO:0001569 ; GO:0001655 ; GO:0001701 ; GO:0001702 ; GO:0001707 ; GO:0001755 ; GO:0002526 ; GO:0003143 ; GO:0003183 ; GO:0003289 ; GO:0004672 ; GO:0004674 ; GO:0004675 ; GO:0004702 ; GO:0005025 ; GO:0005515 ; GO:0005524 ; GO:0005887 ; GO:0006468 ; GO:0007179 ; GO:0007281 ; GO:0007368 ; GO:0009968 ; GO:0010862 ; GO:0016361 ; GO:0017046 ; GO:0018107 ; GO:0023014 ; GO:0030278 ; GO:003050…	IPR000333:Activin type II receptor,IPR000472:TGF-beta receptor/activin receptor, type I/II,IPR000719:Protein kinase, core,IPR003605:TGF beta receptor, GS motif,IPR008271:Serine/threonine protein kinase, active site,IPR017441:Protein kinase, ATP binding site,IPR017442:Serine/threonine protein kinase-related,	hsa04060:Cytokine-cytokine receptor interaction,hsa04350:TGF-beta signaling pathway,
TCONS_00036984	ACVR1	43.9823	44.9613	1.02226	0.03	1	1	BaseLine	activin A receptor, type I	GO:0000082 ; GO:0001569 ; GO:0001655 ; GO:0001701 ; GO:0001702 ; GO:0001707 ; GO:0001755 ; GO:0002526 ; GO:0003143 ; GO:0003183 ; GO:0003289 ; GO:0004672 ; GO:0004674 ; GO:0004675 ; GO:0004702 ; GO:0005025 ; GO:0005515 ; GO:0005524 ; GO:0005887 ; GO:0006468 ; GO:0007179 ; GO:0007281 ; GO:0007368 ; GO:0009968 ; GO:0010862 ; GO:0016361 ; GO:0017046 ; GO:0018107 ; GO:0023014 ; GO:0030278 ; GO:003050…	IPR000333:Activin type II receptor,IPR000472:TGF-beta receptor/activin receptor, type I/II,IPR000719:Protein kinase, core,IPR003605:TGF beta receptor, GS motif,IPR008271:Serine/threonine protein kinase, active site,IPR017441:Protein kinase, ATP binding site,IPR017442:Serine/threonine protein kinase-related,	hsa04060:Cytokine-cytokine receptor interaction,hsa04350:TGF-beta signaling pathway,
TCONS_00013624	ACVR1B	27.972	26.5705	0.949895	-0.07	0.99	0.99	BaseLine	activin A receptor, type IB	GO:0000082 ; GO:0001701 ; GO:0001942 ; GO:0004674 ; GO:0004674 ; GO:0004675 ; GO:0004702 ; GO:0005024 ; GO:0005515 ; GO:0005524 ; GO:0005886 ; GO:0005887 ; GO:0006355 ; GO:0006468 ; GO:0007165 ; GO:0007178 ; GO:0007417 ; GO:0009986 ; GO:0010862 ; GO:0016361 ; GO:0016361 ; GO:0017002 ; GO:0018107 ; GO:0019838 ; GO:0023014 ; GO:0030308 ; GO:0031625 ; GO:0032924 ; GO:0032924 ; GO:0032927 ; GO:003471…	IPR000472:TGF-beta receptor/activin receptor, type I/II,IPR000719:Protein kinase, core,IPR003605:TGF beta receptor, GS motif,IPR008271:Serine/threonine protein kinase, active site,IPR017441:Protein kinase, ATP binding site,IPR017442:Serine/threonine protein kinase-related,	hsa04010:MAPK signaling pathway,hsa04060:Cytokine-cytokine receptor interaction,hsa04144:Endocytosis,hsa04350:TGF-beta signaling pathway,hsa04520:Adherens junction,hsa05200:Pathways in cancer,hsa05210:Colorectal cancer,hsa05212:Pancreatic cancer,hsa05220:Chronic myeloid leukemia,
TCONS_00013627	ACVR1B	0	15.2913	-	NA	0.08	1	Wild_Specific	activin A receptor, type IB	GO:0000082 ; GO:0001701 ; GO:0001942 ; GO:0004674 ; GO:0004674 ; GO:0004675 ; GO:0004702 ; GO:0005024 ; GO:0005515 ; GO:0005524 ; GO:0005886 ; GO:0005887 ; GO:0006355 ; GO:0006468 ; GO:0007165 ; GO:0007178 ; GO:0007417 ; GO:0009986 ; GO:0010862 ; GO:0016361 ; GO:0016361 ; GO:0017002 ; GO:0018107 ; GO:0019838 ; GO:0023014 ; GO:0030308 ; GO:0031625 ; GO:0032924 ; GO:0032924 ; GO:0032927 ; GO:003471…	IPR000472:TGF-beta receptor/activin receptor, type I/II,IPR000719:Protein kinase, core,IPR003605:TGF beta receptor, GS motif,IPR008271:Serine/threonine protein kinase, active site,IPR017441:Protein kinase, ATP binding site,IPR017442:Serine/threonine protein kinase-related,	hsa04010:MAPK signaling pathway,hsa04060:Cytokine-cytokine receptor interaction,hsa04144:Endocytosis,hsa04350:TGF-beta signaling pathway,hsa04520:Adherens junction,hsa05200:Pathways in cancer,hsa05210:Colorectal cancer,hsa05212:Pancreatic cancer,hsa05220:Chronic myeloid leukemia,
TCONS_00013626	ACVR1B	0	11.9459	-	NA	0.11	1	Wild_Specific	activin A receptor, type IB	GO:0000082 ; GO:0001701 ; GO:0001942 ; GO:0004674 ; GO:0004674 ; GO:0004675 ; GO:0004702 ; GO:0005024 ; GO:0005515 ; GO:0005524 ; GO:0005886 ; GO:0005887 ; GO:0006355 ; GO:0006468 ; GO:0007165 ; GO:0007178 ; GO:0007417 ; GO:0009986 ; GO:0010862 ; GO:0016361 ; GO:0016361 ; GO:0017002 ; GO:0018107 ; GO:0019838 ; GO:0023014 ; GO:0030308 ; GO:0031625 ; GO:0032924 ; GO:0032924 ; GO:0032927 ; GO:003471…	IPR000472:TGF-beta receptor/activin receptor, type I/II,IPR000719:Protein kinase, core,IPR003605:TGF beta receptor, GS motif,IPR008271:Serine/threonine protein kinase, active site,IPR017441:Protein kinase, ATP binding site,IPR017442:Serine/threonine protein kinase-related,	hsa04010:MAPK signaling pathway,hsa04060:Cytokine-cytokine receptor interaction,hsa04144:Endocytosis,hsa04350:TGF-beta signaling pathway,hsa04520:Adherens junction,hsa05200:Pathways in cancer,hsa05210:Colorectal cancer,hsa05212:Pancreatic cancer,hsa05220:Chronic myeloid leukemia,
TCONS_00013628	ACVR1B	87.4469	100.267	1.1466	0.2	0.84	1	BaseLine	activin A receptor, type IB	GO:0000082 ; GO:0001701 ; GO:0001942 ; GO:0004674 ; GO:0004674 ; GO:0004675 ; GO:0004702 ; GO:0005024 ; GO:0005515 ; GO:0005524 ; GO:0005886 ; GO:0005887 ; GO:0006355 ; GO:0006468 ; GO:0007165 ; GO:0007178 ; GO:0007417 ; GO:0009986 ; GO:0010862 ; GO:0016361 ; GO:0016361 ; GO:0017002 ; GO:0018107 ; GO:0019838 ; GO:0023014 ; GO:0030308 ; GO:0031625 ; GO:0032924 ; GO:0032924 ; GO:0032927 ; GO:003471…	IPR000472:TGF-beta receptor/activin receptor, type I/II,IPR000719:Protein kinase, core,IPR003605:TGF beta receptor, GS motif,IPR008271:Serine/threonine protein kinase, active site,IPR017441:Protein kinase, ATP binding site,IPR017442:Serine/threonine protein kinase-related,	hsa04010:MAPK signaling pathway,hsa04060:Cytokine-cytokine receptor interaction,hsa04144:Endocytosis,hsa04350:TGF-beta signaling pathway,hsa04520:Adherens junction,hsa05200:Pathways in cancer,hsa05210:Colorectal cancer,hsa05212:Pancreatic cancer,hsa05220:Chronic myeloid leukemia,
TCONS_00013625	ACVR1B	107.433	94.5621	0.880194	-0.18	0.85	1	BaseLine	activin A receptor, type IB	GO:0000082 ; GO:0001701 ; GO:0001942 ; GO:0004674 ; GO:0004674 ; GO:0004675 ; GO:0004702 ; GO:0005024 ; GO:0005515 ; GO:0005524 ; GO:0005886 ; GO:0005887 ; GO:0006355 ; GO:0006468 ; GO:0007165 ; GO:0007178 ; GO:0007417 ; GO:0009986 ; GO:0010862 ; GO:0016361 ; GO:0016361 ; GO:0017002 ; GO:0018107 ; GO:0019838 ; GO:0023014 ; GO:0030308 ; GO:0031625 ; GO:0032924 ; GO:0032924 ; GO:0032927 ; GO:003471…	IPR000472:TGF-beta receptor/activin receptor, type I/II,IPR000719:Protein kinase, core,IPR003605:TGF beta receptor, GS motif,IPR008271:Serine/threonine protein kinase, active site,IPR017441:Protein kinase, ATP binding site,IPR017442:Serine/threonine protein kinase-related,	hsa04010:MAPK signaling pathway,hsa04060:Cytokine-cytokine receptor interaction,hsa04144:Endocytosis,hsa04350:TGF-beta signaling pathway,hsa04520:Adherens junction,hsa05200:Pathways in cancer,hsa05210:Colorectal cancer,hsa05212:Pancreatic cancer,hsa05220:Chronic myeloid leukemia,
TCONS_00034751	ACVR2A	11.178	10.8478	0.970456	-0.04	1	1	BaseLine	activin A receptor, type IIA	GO:0001702 ; GO:0001934 ; GO:0004674 ; GO:0004675 ; GO:0004702 ; GO:0005024 ; GO:0005515 ; GO:0005515 ; GO:0005524 ; GO:0005737 ; GO:0005886 ; GO:0005887 ; GO:0006468 ; GO:0007178 ; GO:0007283 ; GO:0007368 ; GO:0007498 ; GO:0009952 ; GO:0009986 ; GO:0010862 ; GO:0015026 ; GO:0017002 ; GO:0019838 ; GO:0023014 ; GO:0030165 ; GO:0030501 ; GO:0030509 ; GO:0030509 ; GO:0030509 ; GO:0030510 ; GO:003292…	IPR000333:Activin type II receptor,IPR000472:TGF-beta receptor/activin receptor, type I/II,IPR000719:Protein kinase, core,IPR008271:Serine/threonine protein kinase, active site,IPR015768:Activin type II receptor, C-terminal,IPR017441:Protein kinase, ATP binding site,IPR017442:Serine/threonine protein kinase-related,	hsa04060:Cytokine-cytokine receptor interaction,hsa04350:TGF-beta signaling pathway,
TCONS_00042316	ACVR2B	50.3965	64.6778	1.28338	0.36	0.71	1	BaseLine	activin A receptor, type IIB	GO:0001702 ; GO:0001822 ; GO:0001946 ; GO:0001974 ; GO:0004674 ; GO:0004674 ; GO:0004702 ; GO:0004712 ; GO:0005024 ; GO:0005515 ; GO:0005524 ; GO:0005737 ; GO:0005886 ; GO:0005887 ; GO:0006355 ; GO:0006468 ; GO:0007165 ; GO:0007178 ; GO:0007368 ; GO:0007498 ; GO:0007507 ; GO:0009749 ; GO:0009791 ; GO:0009952 ; GO:0016362 ; GO:0019838 ; GO:0023014 ; GO:0030073 ; GO:0030324 ; GO:0030501 ; GO:003050…	IPR000333:Activin type II receptor,IPR000472:TGF-beta receptor/activin receptor, type I/II,IPR000719:Protein kinase, core,IPR008271:Serine/threonine protein kinase, active site,IPR015768:Activin type II receptor, C-terminal,IPR017441:Protein kinase, ATP binding site,IPR017442:Serine/threonine protein kinase-related,	hsa04060:Cytokine-cytokine receptor interaction,hsa04350:TGF-beta signaling pathway,
TCONS_00042317	ACVR2B	358.987	336.247	0.936655	-0.09	0.74	1	BaseLine	activin A receptor, type IIB	GO:0001702 ; GO:0001822 ; GO:0001946 ; GO:0001974 ; GO:0004674 ; GO:0004674 ; GO:0004702 ; GO:0004712 ; GO:0005024 ; GO:0005515 ; GO:0005524 ; GO:0005737 ; GO:0005886 ; GO:0005887 ; GO:0006355 ; GO:0006468 ; GO:0007165 ; GO:0007178 ; GO:0007368 ; GO:0007498 ; GO:0007507 ; GO:0009749 ; GO:0009791 ; GO:0009952 ; GO:0016362 ; GO:0019838 ; GO:0023014 ; GO:0030073 ; GO:0030324 ; GO:0030501 ; GO:003050…	IPR000333:Activin type II receptor,IPR000472:TGF-beta receptor/activin receptor, type I/II,IPR000719:Protein kinase, core,IPR008271:Serine/threonine protein kinase, active site,IPR015768:Activin type II receptor, C-terminal,IPR017441:Protein kinase, ATP binding site,IPR017442:Serine/threonine protein kinase-related,	hsa04060:Cytokine-cytokine receptor interaction,hsa04350:TGF-beta signaling pathway,
TCONS_00039326	ADNP	27.3178	0.472101	0.0172818	-5.85	0	0.03	DownRegulated	activity-dependent neuroprotector homeobox	GO:0003682 ; GO:0003700 ; GO:0005515 ; GO:0005615 ; GO:0005634 ; GO:0006351 ; GO:0006355 ; GO:0043524 ; GO:0043565 ; GO:0046872 ;	IPR001356:Homeobox,IPR007087:Zinc finger, C2H2-type,IPR015880:Zinc finger, C2H2-like,IPR017871:ABC transporter, conserved site,IPR017970:Homeobox, conserved site,	---NA---
TCONS_00039325	ADNP	134.542	43.812	0.325637	-1.62	0.04	0.46	DownRegulated	activity-dependent neuroprotector homeobox	GO:0003682 ; GO:0003700 ; GO:0005515 ; GO:0005615 ; GO:0005634 ; GO:0006351 ; GO:0006355 ; GO:0043524 ; GO:0043565 ; GO:0046872 ;	IPR001356:Homeobox,IPR007087:Zinc finger, C2H2-type,IPR015880:Zinc finger, C2H2-like,IPR017871:ABC transporter, conserved site,IPR017970:Homeobox, conserved site,	---NA---
TCONS_00039328	ADNP	4.45467	31.9266	7.167	2.84	0.15	1	BaseLine	activity-dependent neuroprotector homeobox	GO:0003682 ; GO:0003700 ; GO:0005515 ; GO:0005615 ; GO:0005634 ; GO:0006351 ; GO:0006355 ; GO:0043524 ; GO:0043565 ; GO:0046872 ;	IPR001356:Homeobox,IPR007087:Zinc finger, C2H2-type,IPR015880:Zinc finger, C2H2-like,IPR017871:ABC transporter, conserved site,IPR017970:Homeobox, conserved site,	---NA---
TCONS_00039324	ADNP	499.017	609.887	1.22218	0.29	0.21	1	BaseLine	activity-dependent neuroprotector homeobox	GO:0003682 ; GO:0003700 ; GO:0005515 ; GO:0005615 ; GO:0005634 ; GO:0006351 ; GO:0006355 ; GO:0043524 ; GO:0043565 ; GO:0046872 ;	IPR001356:Homeobox,IPR007087:Zinc finger, C2H2-type,IPR015880:Zinc finger, C2H2-like,IPR017871:ABC transporter, conserved site,IPR017970:Homeobox, conserved site,	---NA---
TCONS_00039327	ADNP	184.065	143.914	0.781867	-0.36	0.49	1	BaseLine	activity-dependent neuroprotector homeobox	GO:0003682 ; GO:0003700 ; GO:0005515 ; GO:0005615 ; GO:0005634 ; GO:0006351 ; GO:0006355 ; GO:0043524 ; GO:0043565 ; GO:0046872 ;	IPR001356:Homeobox,IPR007087:Zinc finger, C2H2-type,IPR015880:Zinc finger, C2H2-like,IPR017871:ABC transporter, conserved site,IPR017970:Homeobox, conserved site,	---NA---
TCONS_00061374	ARC	0.941992	1.04677	1.11124	0.15	1	1	BaseLine	activity-regulated cytoskeleton-associated protein	GO:0001669 ; GO:0005737 ; GO:0005768 ; GO:0005886 ; GO:0006897 ; GO:0007010 ; GO:0007492 ; GO:0007612 ; GO:0009952 ; GO:0014069 ; GO:0015629 ; GO:0016477 ; GO:0022604 ; GO:0030054 ; GO:0043197 ; GO:0045211 ; GO:0048168 ;	---NA---	---NA---
TCONS_00008006	ACBD7	21.3278	12.7875	0.599569	-0.74	0.7	1	BaseLine	acyl-CoA binding domain containing 7	GO:0000062 ; GO:0008289 ;	GO:0000062~fatty-acyl-CoA binding,GO:0008289~lipid binding,	IPR000582:Acyl-CoA-binding protein, ACBP,IPR014352:FERM/acyl-CoA-binding protein, 3-helical bundle,
TCONS_00008007	ACBD7	195.916	208.58	1.06464	0.09	0.84	1	BaseLine	acyl-CoA binding domain containing 7	GO:0000062 ; GO:0008289 ;	GO:0000062~fatty-acyl-CoA binding,GO:0008289~lipid binding,	IPR000582:Acyl-CoA-binding protein, ACBP,IPR014352:FERM/acyl-CoA-binding protein, 3-helical bundle,
TCONS_00025676	ACSF2	21.9247	37.3972	1.70571	0.77	0.62	1	BaseLine	acyl-CoA synthetase family member 2	GO:0005524 ; GO:0005739 ; GO:0006631 ; GO:0016874 ;	IPR000873:AMP-dependent synthetase and ligase,	---NA---
TCONS_00025674	ACSF2	14.004	15.9278	1.13737	0.19	0.95	1	BaseLine	acyl-CoA synthetase family member 2	GO:0005524 ; GO:0005739 ; GO:0006631 ; GO:0016874 ;	IPR000873:AMP-dependent synthetase and ligase,	---NA---
TCONS_00025675	ACSF2	111.755	111.885	1.00117	0	0.97	1	BaseLine	acyl-CoA synthetase family member 2	GO:0005524 ; GO:0005739 ; GO:0006631 ; GO:0016874 ;	IPR000873:AMP-dependent synthetase and ligase,	---NA---
TCONS_00023172	ACSF3	257.489	6.28065	0.0243919	-5.36	0	0	DownRegulated	acyl-CoA synthetase family member 3	GO:0005524 ; GO:0005739 ; GO:0006631 ; GO:0006633 ; GO:0016878 ; GO:0090409 ; GO:0090410 ;	IPR000873:AMP-dependent synthetase and ligase,	---NA---
TCONS_00023169	ACSF3	107.114	239.276	2.23386	1.16	0	0.02	Upregulated	acyl-CoA synthetase family member 3	GO:0005524 ; GO:0005739 ; GO:0006631 ; GO:0006633 ; GO:0016878 ; GO:0090409 ; GO:0090410 ;	IPR000873:AMP-dependent synthetase and ligase,	---NA---
TCONS_00023171	ACSF3	71.2925	2.09355	0.0293656	-5.09	0	0.74	DownRegulated	acyl-CoA synthetase family member 3	GO:0005524 ; GO:0005739 ; GO:0006631 ; GO:0006633 ; GO:0016878 ; GO:0090409 ; GO:0090410 ;	IPR000873:AMP-dependent synthetase and ligase,	---NA---
TCONS_00023176	ACSF3	92.8507	86.3181	0.929645	-0.11	0.8	0.99	BaseLine	acyl-CoA synthetase family member 3	GO:0005524 ; GO:0005739 ; GO:0006631 ; GO:0006633 ; GO:0016878 ; GO:0090409 ; GO:0090410 ;	IPR000873:AMP-dependent synthetase and ligase,	---NA---
TCONS_00023170	ACSF3	534.374	805.951	1.50821	0.59	0	1	BaseLine	acyl-CoA synthetase family member 3	GO:0005524 ; GO:0005739 ; GO:0006631 ; GO:0006633 ; GO:0016878 ; GO:0090409 ; GO:0090410 ;	IPR000873:AMP-dependent synthetase and ligase,	---NA---
TCONS_00023173	ACSF3	22.4926	0.523387	0.0232693	-5.43	0.06	1	BaseLine	acyl-CoA synthetase family member 3	GO:0005524 ; GO:0005739 ; GO:0006631 ; GO:0006633 ; GO:0016878 ; GO:0090409 ; GO:0090410 ;	IPR000873:AMP-dependent synthetase and ligase,	---NA---
TCONS_00023175	ACSF3	57.6412	15.7016	0.272403	-1.88	0.12	1	BaseLine	acyl-CoA synthetase family member 3	GO:0005524 ; GO:0005739 ; GO:0006631 ; GO:0006633 ; GO:0016878 ; GO:0090409 ; GO:0090410 ;	IPR000873:AMP-dependent synthetase and ligase,	---NA---
TCONS_00023178	ACSF3	518.227	558.458	1.07763	0.11	0.65	1	BaseLine	acyl-CoA synthetase family member 3	GO:0005524 ; GO:0005739 ; GO:0006631 ; GO:0006633 ; GO:0016878 ; GO:0090409 ; GO:0090410 ;	IPR000873:AMP-dependent synthetase and ligase,	---NA---
TCONS_00023177	ACSF3	52.1258	65.1893	1.25062	0.32	0.73	1	BaseLine	acyl-CoA synthetase family member 3	GO:0005524 ; GO:0005739 ; GO:0006631 ; GO:0006633 ; GO:0016878 ; GO:0090409 ; GO:0090410 ;	IPR000873:AMP-dependent synthetase and ligase,	---NA---
TCONS_00023174	ACSF3	15.9311	20.6488	1.29613	0.37	0.85	1	BaseLine	acyl-CoA synthetase family member 3	GO:0005524 ; GO:0005739 ; GO:0006631 ; GO:0006633 ; GO:0016878 ; GO:0090409 ; GO:0090410 ;	IPR000873:AMP-dependent synthetase and ligase,	---NA---
TCONS_00023180	ACSF3	50.5798	54.7216	1.08189	0.11	0.91	1	BaseLine	acyl-CoA synthetase family member 3	GO:0005524 ; GO:0005739 ; GO:0006631 ; GO:0006633 ; GO:0016878 ; GO:0090409 ; GO:0090410 ;	IPR000873:AMP-dependent synthetase and ligase,	---NA---
TCONS_00023179	ACSF3	95.166	96.5005	1.01402	0.02	1	1	BaseLine	acyl-CoA synthetase family member 3	GO:0005524 ; GO:0005739 ; GO:0006631 ; GO:0006633 ; GO:0016878 ; GO:0090409 ; GO:0090410 ;	IPR000873:AMP-dependent synthetase and ligase,	---NA---
TCONS_00047929	ACSL1	14.475	0	0	NA	0.08	1	Control_Specific	acyl-CoA synthetase long-chain family member 1	GO:0001676 ; GO:0004467 ; GO:0004467 ; GO:0005524 ; GO:0005739 ; GO:0005741 ; GO:0005778 ; GO:0005789 ; GO:0005886 ; GO:0007584 ; GO:0008610 ; GO:0014070 ; GO:0016020 ; GO:0016021 ; GO:0019432 ; GO:0033211 ; GO:0033559 ; GO:0034201 ; GO:0035338 ; GO:0036109 ; GO:0042178 ; GO:0042493 ; GO:0043651 ; GO:0044255 ; GO:0044281 ; GO:0044539 ; GO:0071902 ;	IPR000873:AMP-dependent synthetase and ligase,	hsa00071:Fatty acid metabolism,hsa03320:PPAR signaling pathway,hsa04920:Adipocytokine signaling pathway,
TCONS_00047932	ACSL1	81.5143	97.9786	1.20198	0.27	0.71	1	BaseLine	acyl-CoA synthetase long-chain family member 1	GO:0001676 ; GO:0004467 ; GO:0004467 ; GO:0005524 ; GO:0005739 ; GO:0005741 ; GO:0005778 ; GO:0005789 ; GO:0005886 ; GO:0007584 ; GO:0008610 ; GO:0014070 ; GO:0016020 ; GO:0016021 ; GO:0019432 ; GO:0033211 ; GO:0033559 ; GO:0034201 ; GO:0035338 ; GO:0036109 ; GO:0042178 ; GO:0042493 ; GO:0043651 ; GO:0044255 ; GO:0044281 ; GO:0044539 ; GO:0071902 ;	IPR000873:AMP-dependent synthetase and ligase,	hsa00071:Fatty acid metabolism,hsa03320:PPAR signaling pathway,hsa04920:Adipocytokine signaling pathway,
TCONS_00047930	ACSL1	72.7273	85.725	1.17872	0.24	0.77	1	BaseLine	acyl-CoA synthetase long-chain family member 1	GO:0001676 ; GO:0004467 ; GO:0004467 ; GO:0005524 ; GO:0005739 ; GO:0005741 ; GO:0005778 ; GO:0005789 ; GO:0005886 ; GO:0007584 ; GO:0008610 ; GO:0014070 ; GO:0016020 ; GO:0016021 ; GO:0019432 ; GO:0033211 ; GO:0033559 ; GO:0034201 ; GO:0035338 ; GO:0036109 ; GO:0042178 ; GO:0042493 ; GO:0043651 ; GO:0044255 ; GO:0044281 ; GO:0044539 ; GO:0071902 ;	IPR000873:AMP-dependent synthetase and ligase,	hsa00071:Fatty acid metabolism,hsa03320:PPAR signaling pathway,hsa04920:Adipocytokine signaling pathway,
TCONS_00047931	ACSL1	0.514137	0	0	NA	1	1	Control_Specific	acyl-CoA synthetase long-chain family member 1	GO:0001676 ; GO:0004467 ; GO:0004467 ; GO:0005524 ; GO:0005739 ; GO:0005741 ; GO:0005778 ; GO:0005789 ; GO:0005886 ; GO:0007584 ; GO:0008610 ; GO:0014070 ; GO:0016020 ; GO:0016021 ; GO:0019432 ; GO:0033211 ; GO:0033559 ; GO:0034201 ; GO:0035338 ; GO:0036109 ; GO:0042178 ; GO:0042493 ; GO:0043651 ; GO:0044255 ; GO:0044281 ; GO:0044539 ; GO:0071902 ;	IPR000873:AMP-dependent synthetase and ligase,	hsa00071:Fatty acid metabolism,hsa03320:PPAR signaling pathway,hsa04920:Adipocytokine signaling pathway,
TCONS_00035406	ACSL3	0	29.2702	-	NA	0.01	1	Wild_Specific	acyl-CoA synthetase long-chain family member 3	GO:0001676 ; GO:0004467 ; GO:0005524 ; GO:0005741 ; GO:0005778 ; GO:0005783 ; GO:0005789 ; GO:0005794 ; GO:0005811 ; GO:0006633 ; GO:0007420 ; GO:0007584 ; GO:0014070 ; GO:0016020 ; GO:0016021 ; GO:0019901 ; GO:0019904 ; GO:0034379 ; GO:0042998 ; GO:0044539 ; GO:0048471 ; GO:0051047 ; GO:2001247 ;	IPR000873:AMP-dependent synthetase and ligase,	hsa00071:Fatty acid metabolism,hsa03320:PPAR signaling pathway,hsa04920:Adipocytokine signaling pathway,
TCONS_00035408	ACSL3	48.2822	85.9183	1.7795	0.83	0.35	1	BaseLine	acyl-CoA synthetase long-chain family member 3	GO:0001676 ; GO:0004467 ; GO:0005524 ; GO:0005741 ; GO:0005778 ; GO:0005783 ; GO:0005789 ; GO:0005794 ; GO:0005811 ; GO:0006633 ; GO:0007420 ; GO:0007584 ; GO:0014070 ; GO:0016020 ; GO:0016021 ; GO:0019901 ; GO:0019904 ; GO:0034379 ; GO:0042998 ; GO:0044539 ; GO:0048471 ; GO:0051047 ; GO:2001247 ;	IPR000873:AMP-dependent synthetase and ligase,	hsa00071:Fatty acid metabolism,hsa03320:PPAR signaling pathway,hsa04920:Adipocytokine signaling pathway,
TCONS_00035407	ACSL3	316.382	261.834	0.827588	-0.27	0.42	1	BaseLine	acyl-CoA synthetase long-chain family member 3	GO:0001676 ; GO:0004467 ; GO:0005524 ; GO:0005741 ; GO:0005778 ; GO:0005783 ; GO:0005789 ; GO:0005794 ; GO:0005811 ; GO:0006633 ; GO:0007420 ; GO:0007584 ; GO:0014070 ; GO:0016020 ; GO:0016021 ; GO:0019901 ; GO:0019904 ; GO:0034379 ; GO:0042998 ; GO:0044539 ; GO:0048471 ; GO:0051047 ; GO:2001247 ;	IPR000873:AMP-dependent synthetase and ligase,	hsa00071:Fatty acid metabolism,hsa03320:PPAR signaling pathway,hsa04920:Adipocytokine signaling pathway,
TCONS_00035403	ACSL3	12.4652	15.8358	1.2704	0.35	0.85	1	BaseLine	acyl-CoA synthetase long-chain family member 3	GO:0001676 ; GO:0004467 ; GO:0005524 ; GO:0005741 ; GO:0005778 ; GO:0005783 ; GO:0005789 ; GO:0005794 ; GO:0005811 ; GO:0006633 ; GO:0007420 ; GO:0007584 ; GO:0014070 ; GO:0016020 ; GO:0016021 ; GO:0019901 ; GO:0019904 ; GO:0034379 ; GO:0042998 ; GO:0044539 ; GO:0048471 ; GO:0051047 ; GO:2001247 ;	IPR000873:AMP-dependent synthetase and ligase,	hsa00071:Fatty acid metabolism,hsa03320:PPAR signaling pathway,hsa04920:Adipocytokine signaling pathway,
TCONS_00035405	ACSL3	45.6612	40.6822	0.890957	-0.17	0.93	1	BaseLine	acyl-CoA synthetase long-chain family member 3	GO:0001676 ; GO:0004467 ; GO:0005524 ; GO:0005741 ; GO:0005778 ; GO:0005783 ; GO:0005789 ; GO:0005794 ; GO:0005811 ; GO:0006633 ; GO:0007420 ; GO:0007584 ; GO:0014070 ; GO:0016020 ; GO:0016021 ; GO:0019901 ; GO:0019904 ; GO:0034379 ; GO:0042998 ; GO:0044539 ; GO:0048471 ; GO:0051047 ; GO:2001247 ;	IPR000873:AMP-dependent synthetase and ligase,	hsa00071:Fatty acid metabolism,hsa03320:PPAR signaling pathway,hsa04920:Adipocytokine signaling pathway,
TCONS_00035404	ACSL3	152.386	154.65	1.01486	0.02	0.97	1	BaseLine	acyl-CoA synthetase long-chain family member 3	GO:0001676 ; GO:0004467 ; GO:0005524 ; GO:0005741 ; GO:0005778 ; GO:0005783 ; GO:0005789 ; GO:0005794 ; GO:0005811 ; GO:0006633 ; GO:0007420 ; GO:0007584 ; GO:0014070 ; GO:0016020 ; GO:0016021 ; GO:0019901 ; GO:0019904 ; GO:0034379 ; GO:0042998 ; GO:0044539 ; GO:0048471 ; GO:0051047 ; GO:2001247 ;	IPR000873:AMP-dependent synthetase and ligase,	hsa00071:Fatty acid metabolism,hsa03320:PPAR signaling pathway,hsa04920:Adipocytokine signaling pathway,
TCONS_00066364	ACSL4	83.3191	13.875	0.166529	-2.59	0.02	0.62	DownRegulated	acyl-CoA synthetase long-chain family member 4	GO:0001676 ; GO:0001676 ; GO:0004467 ; GO:0005524 ; GO:0005737 ; GO:0005741 ; GO:0005778 ; GO:0005789 ; GO:0005811 ; GO:0006629 ; GO:0007584 ; GO:0008610 ; GO:0015908 ; GO:0016020 ; GO:0016021 ; GO:0019432 ; GO:0030307 ; GO:0031957 ; GO:0032307 ; GO:0035338 ; GO:0043025 ; GO:0044255 ; GO:0044281 ; GO:0047676 ; GO:0060136 ; GO:0060996 ; GO:0070062 ; GO:0070672 ;	IPR000873:AMP-dependent synthetase and ligase,	hsa00071:Fatty acid metabolism,hsa03320:PPAR signaling pathway,hsa04920:Adipocytokine signaling pathway,
TCONS_00066362	ACSL4	208.672	311.209	1.49138	0.58	0.12	1	BaseLine	acyl-CoA synthetase long-chain family member 4	GO:0001676 ; GO:0001676 ; GO:0004467 ; GO:0005524 ; GO:0005737 ; GO:0005741 ; GO:0005778 ; GO:0005789 ; GO:0005811 ; GO:0006629 ; GO:0007584 ; GO:0008610 ; GO:0015908 ; GO:0016020 ; GO:0016021 ; GO:0019432 ; GO:0030307 ; GO:0031957 ; GO:0032307 ; GO:0035338 ; GO:0043025 ; GO:0044255 ; GO:0044281 ; GO:0047676 ; GO:0060136 ; GO:0060996 ; GO:0070062 ; GO:0070672 ;	IPR000873:AMP-dependent synthetase and ligase,	hsa00071:Fatty acid metabolism,hsa03320:PPAR signaling pathway,hsa04920:Adipocytokine signaling pathway,
TCONS_00066365	ACSL4	35.9358	17.9701	0.500061	-1	0.5	1	BaseLine	acyl-CoA synthetase long-chain family member 4	GO:0001676 ; GO:0001676 ; GO:0004467 ; GO:0005524 ; GO:0005737 ; GO:0005741 ; GO:0005778 ; GO:0005789 ; GO:0005811 ; GO:0006629 ; GO:0007584 ; GO:0008610 ; GO:0015908 ; GO:0016020 ; GO:0016021 ; GO:0019432 ; GO:0030307 ; GO:0031957 ; GO:0032307 ; GO:0035338 ; GO:0043025 ; GO:0044255 ; GO:0044281 ; GO:0047676 ; GO:0060136 ; GO:0060996 ; GO:0070062 ; GO:0070672 ;	IPR000873:AMP-dependent synthetase and ligase,	hsa00071:Fatty acid metabolism,hsa03320:PPAR signaling pathway,hsa04920:Adipocytokine signaling pathway,
TCONS_00066363	ACSL4	63.9509	42.0051	0.656834	-0.61	0.54	1	BaseLine	acyl-CoA synthetase long-chain family member 4	GO:0001676 ; GO:0001676 ; GO:0004467 ; GO:0005524 ; GO:0005737 ; GO:0005741 ; GO:0005778 ; GO:0005789 ; GO:0005811 ; GO:0006629 ; GO:0007584 ; GO:0008610 ; GO:0015908 ; GO:0016020 ; GO:0016021 ; GO:0019432 ; GO:0030307 ; GO:0031957 ; GO:0032307 ; GO:0035338 ; GO:0043025 ; GO:0044255 ; GO:0044281 ; GO:0047676 ; GO:0060136 ; GO:0060996 ; GO:0070062 ; GO:0070672 ;	IPR000873:AMP-dependent synthetase and ligase,	hsa00071:Fatty acid metabolism,hsa03320:PPAR signaling pathway,hsa04920:Adipocytokine signaling pathway,
TCONS_00007643	ACSL5	1.41299	3.03775	2.14988	1.1	0.84	1	BaseLine	acyl-CoA synthetase long-chain family member 5	GO:0001676 ; GO:0001676 ; GO:0004467 ; GO:0004467 ; GO:0005524 ; GO:0005634 ; GO:0005730 ; GO:0005739 ; GO:0005741 ; GO:0005743 ; GO:0005783 ; GO:0005789 ; GO:0016020 ; GO:0016021 ; GO:0019432 ; GO:0035338 ; GO:0044255 ; GO:0044281 ; GO:2001236 ;	IPR000873:AMP-dependent synthetase/ligase,IPR020845:AMP-binding, conserved site,	hsa00061:Fatty acid biosynthesis,hsa00071:Fatty acid degradation,hsa01100:Metabolic pathways,hsa01212:Fatty acid metabolism,hsa03320:PPAR signaling pathway,hsa04146:Peroxisome,hsa04920:Adipocytokine signaling pathway,
TCONS_00038932	ACSS1	39.5347	28.2221	0.713857	-0.49	0.69	0.99	BaseLine	acyl-CoA synthetase short-chain family member 1	GO:0003987 ; GO:0005515 ; GO:0005524 ; GO:0005759 ; GO:0005759 ; GO:0006069 ; GO:0006085 ; GO:0006805 ; GO:0016208 ; GO:0019413 ; GO:0019427 ; GO:0019542 ; GO:0044281 ;	IPR000873:AMP-dependent synthetase/ligase,IPR011904:Acetate-CoA ligase,IPR020845:AMP-binding, conserved site,IPR025110:Domain of unknown function DUF4009,	hsa00010:Glycolysis / Gluconeogenesis,hsa00620:Pyruvate metabolism,hsa00640:Propanoate metabolism,hsa01100:Metabolic pathways,hsa01130:Biosynthesis of antibiotics,hsa01200:Carbon metabolism,
TCONS_00038936	ACSS1	14.91	41.3476	2.77315	1.47	0.32	1	BaseLine	acyl-CoA synthetase short-chain family member 1	GO:0003987 ; GO:0005515 ; GO:0005524 ; GO:0005759 ; GO:0005759 ; GO:0006069 ; GO:0006085 ; GO:0006805 ; GO:0016208 ; GO:0019413 ; GO:0019427 ; GO:0019542 ; GO:0044281 ;	IPR000873:AMP-dependent synthetase/ligase,IPR011904:Acetate-CoA ligase,IPR020845:AMP-binding, conserved site,IPR025110:Domain of unknown function DUF4009,	hsa00010:Glycolysis / Gluconeogenesis,hsa00620:Pyruvate metabolism,hsa00640:Propanoate metabolism,hsa01100:Metabolic pathways,hsa01130:Biosynthesis of antibiotics,hsa01200:Carbon metabolism,
TCONS_00038938	ACSS1	649.361	596.143	0.918046	-0.12	0.56	1	BaseLine	acyl-CoA synthetase short-chain family member 1	GO:0003987 ; GO:0005515 ; GO:0005524 ; GO:0005759 ; GO:0005759 ; GO:0006069 ; GO:0006085 ; GO:0006805 ; GO:0016208 ; GO:0019413 ; GO:0019427 ; GO:0019542 ; GO:0044281 ;	IPR000873:AMP-dependent synthetase/ligase,IPR011904:Acetate-CoA ligase,IPR020845:AMP-binding, conserved site,IPR025110:Domain of unknown function DUF4009,	hsa00010:Glycolysis / Gluconeogenesis,hsa00620:Pyruvate metabolism,hsa00640:Propanoate metabolism,hsa01100:Metabolic pathways,hsa01130:Biosynthesis of antibiotics,hsa01200:Carbon metabolism,
TCONS_00038931	ACSS1	292.487	321.596	1.09952	0.14	0.66	1	BaseLine	acyl-CoA synthetase short-chain family member 1	GO:0003987 ; GO:0005515 ; GO:0005524 ; GO:0005759 ; GO:0005759 ; GO:0006069 ; GO:0006085 ; GO:0006805 ; GO:0016208 ; GO:0019413 ; GO:0019427 ; GO:0019542 ; GO:0044281 ;	IPR000873:AMP-dependent synthetase/ligase,IPR011904:Acetate-CoA ligase,IPR020845:AMP-binding, conserved site,IPR025110:Domain of unknown function DUF4009,	hsa00010:Glycolysis / Gluconeogenesis,hsa00620:Pyruvate metabolism,hsa00640:Propanoate metabolism,hsa01100:Metabolic pathways,hsa01130:Biosynthesis of antibiotics,hsa01200:Carbon metabolism,
TCONS_00038163	ACSS2	1.88398	0	0	NA	0.47	1	Control_Specific	acyl-CoA synthetase short-chain family member 2	GO:0003987 ; GO:0005524 ; GO:0005634 ; GO:0005730 ; GO:0005737 ; GO:0005737 ; GO:0005829 ; GO:0006069 ; GO:0006805 ; GO:0008610 ; GO:0016208 ; GO:0019413 ; GO:0019427 ; GO:0019542 ; GO:0043231 ; GO:0044281 ;	IPR000873:AMP-dependent synthetase and ligase,IPR011904:Acetate--CoA ligase,	hsa00010:Glycolysis / Gluconeogenesis,hsa00620:Pyruvate metabolism,hsa00640:Propanoate metabolism,
TCONS_00038162	ACSS2	15.1653	1.04677	0.0690245	-3.86	0.2	1	BaseLine	acyl-CoA synthetase short-chain family member 2	GO:0003987 ; GO:0005524 ; GO:0005634 ; GO:0005730 ; GO:0005737 ; GO:0005737 ; GO:0005829 ; GO:0006069 ; GO:0006805 ; GO:0008610 ; GO:0016208 ; GO:0019413 ; GO:0019427 ; GO:0019542 ; GO:0043231 ; GO:0044281 ;	IPR000873:AMP-dependent synthetase and ligase,IPR011904:Acetate--CoA ligase,	hsa00010:Glycolysis / Gluconeogenesis,hsa00620:Pyruvate metabolism,hsa00640:Propanoate metabolism,
TCONS_00038165	ACSS2	8.94892	28.5614	3.19161	1.67	0.37	1	BaseLine	acyl-CoA synthetase short-chain family member 2	GO:0003987 ; GO:0005524 ; GO:0005634 ; GO:0005730 ; GO:0005737 ; GO:0005737 ; GO:0005829 ; GO:0006069 ; GO:0006805 ; GO:0008610 ; GO:0016208 ; GO:0019413 ; GO:0019427 ; GO:0019542 ; GO:0043231 ; GO:0044281 ;	IPR000873:AMP-dependent synthetase and ligase,IPR011904:Acetate--CoA ligase,	hsa00010:Glycolysis / Gluconeogenesis,hsa00620:Pyruvate metabolism,hsa00640:Propanoate metabolism,
TCONS_00050968	ACOT13	332.971	322.488	0.968516	-0.05	0.91	1	BaseLine	acyl-CoA thioesterase 13	GO:0005634 ; GO:0005739 ; GO:0005819 ; GO:0005829 ; GO:0008152 ; GO:0008152 ; GO:0047617 ; GO:0051289 ; GO:0070062 ;	IPR003736:Phenylacetic acid degradation-related protein,IPR006683:Thioesterase superfamily,	---NA---
TCONS_00050967	ACOT13	9.76505	8.38472	0.858646	-0.22	0.95	1	BaseLine	acyl-CoA thioesterase 13	GO:0005634 ; GO:0005739 ; GO:0005819 ; GO:0005829 ; GO:0008152 ; GO:0008152 ; GO:0047617 ; GO:0051289 ; GO:0070062 ;	IPR003736:Phenylacetic acid degradation-related protein,IPR006683:Thioesterase superfamily,	---NA---
TCONS_00018066	ACOT2	1.88398	0	0	NA	0.47	1	Control_Specific	acyl-CoA thioesterase 2	GO:0000038 ; GO:0001676 ; GO:0005102 ; GO:0005739 ; GO:0006637 ; GO:0016290 ; GO:0047617 ; GO:0070062 ;	IPR006862:Acyl-CoA thioester hydrolase/bile acid-CoA amino acid N-acetyltransferase,IPR014940:BAAT/Acyl-CoA thioester hydrolase C-terminal,IPR016662:Acyl-CoA thioesterase, long chain,	hsa01040:Biosynthesis of unsaturated fatty acids,
TCONS_00003435	ACOT7	112.445	0	0	NA	0.99	1	Control_Specific	acyl-CoA thioesterase 7	GO:0000062 ; GO:0005515 ; GO:0005634 ; GO:0005730 ; GO:0005737 ; GO:0005739 ; GO:0005829 ; GO:0009062 ; GO:0015937 ; GO:0016290 ; GO:0036042 ; GO:0036114 ; GO:0036116 ; GO:0042803 ; GO:0043005 ; GO:0044297 ; GO:0051792 ; GO:0070062 ; GO:1900535 ;	IPR006683:Thioesterase superfamily,	hsa01040:Biosynthesis of unsaturated fatty acids,
TCONS_00003434	ACOT7	1199.46	1305.51	1.08841	0.12	0.41	1	BaseLine	acyl-CoA thioesterase 7	GO:0000062 ; GO:0005515 ; GO:0005634 ; GO:0005730 ; GO:0005737 ; GO:0005739 ; GO:0005829 ; GO:0009062 ; GO:0015937 ; GO:0016290 ; GO:0036042 ; GO:0036114 ; GO:0036116 ; GO:0042803 ; GO:0043005 ; GO:0044297 ; GO:0051792 ; GO:0070062 ; GO:1900535 ;	IPR006683:Thioesterase superfamily,	hsa01040:Biosynthesis of unsaturated fatty acids,
TCONS_00003437	ACOT7	1023.73	1097.18	1.07175	0.1	0.5	1	BaseLine	acyl-CoA thioesterase 7	GO:0000062 ; GO:0005515 ; GO:0005634 ; GO:0005730 ; GO:0005737 ; GO:0005739 ; GO:0005829 ; GO:0009062 ; GO:0015937 ; GO:0016290 ; GO:0036042 ; GO:0036114 ; GO:0036116 ; GO:0042803 ; GO:0043005 ; GO:0044297 ; GO:0051792 ; GO:0070062 ; GO:1900535 ;	IPR006683:Thioesterase superfamily,	hsa01040:Biosynthesis of unsaturated fatty acids,
TCONS_00039239	ACOT8	51.0076	72.5891	1.4231	0.51	0.59	1	BaseLine	acyl-CoA thioesterase 8	GO:0005102 ; GO:0005515 ; GO:0005739 ; GO:0005782 ; GO:0005782 ; GO:0005782 ; GO:0006637 ; GO:0006699 ; GO:0008206 ; GO:0016032 ; GO:0016290 ; GO:0016559 ; GO:0033540 ; GO:0033559 ; GO:0033882 ; GO:0036109 ; GO:0043649 ; GO:0044255 ; GO:0044281 ; GO:0047617 ; GO:0052815 ;	IPR003703:Acyl-CoA thioesterase,	---NA---
TCONS_00039238	ACOT8	19.7027	27.679	1.40484	0.49	0.75	1	BaseLine	acyl-CoA thioesterase 8	GO:0005102 ; GO:0005515 ; GO:0005739 ; GO:0005782 ; GO:0005782 ; GO:0005782 ; GO:0006637 ; GO:0006699 ; GO:0008206 ; GO:0016032 ; GO:0016290 ; GO:0016559 ; GO:0033540 ; GO:0033559 ; GO:0033882 ; GO:0036109 ; GO:0043649 ; GO:0044255 ; GO:0044281 ; GO:0047617 ; GO:0052815 ;	IPR003703:Acyl-CoA thioesterase,	---NA---
TCONS_00039240	ACOT8	108.534	106.814	0.98416	-0.02	0.96	1	BaseLine	acyl-CoA thioesterase 8	GO:0005102 ; GO:0005515 ; GO:0005739 ; GO:0005782 ; GO:0005782 ; GO:0005782 ; GO:0006637 ; GO:0006699 ; GO:0008206 ; GO:0016032 ; GO:0016290 ; GO:0016559 ; GO:0033540 ; GO:0033559 ; GO:0033882 ; GO:0036109 ; GO:0043649 ; GO:0044255 ; GO:0044281 ; GO:0047617 ; GO:0052815 ;	IPR003703:Acyl-CoA thioesterase,	---NA---
TCONS_00065755	ACOT9	0	0.995488	-	NA	0.63	1	Wild_Specific	acyl-CoA thioesterase 9	GO:0003986 ; GO:0005739 ; GO:0006637 ;	---NA---	---NA---
TCONS_00006226	ACBD3	6.68378	0	0	NA	0.23	1	Control_Specific	acyl-CoA binding domain containing 3	GO:0000062 ; GO:0000139 ; GO:0005515 ; GO:0005739 ; GO:0005794 ; GO:0006694 ; GO:0006810 ; GO:0016020 ; GO:0016021 ;	IPR000582:Acyl-CoA-binding protein, ACBP,IPR009038:GOLD,IPR014352:FERM/acyl-CoA-binding protein, 3-helical bundle,	---NA---
TCONS_00006227	ACBD3	320.765	382.196	1.19151	0.25	0.41	1	BaseLine	acyl-CoA binding domain containing 3	GO:0000062 ; GO:0000139 ; GO:0005515 ; GO:0005739 ; GO:0005794 ; GO:0006694 ; GO:0006810 ; GO:0016020 ; GO:0016021 ;	IPR000582:Acyl-CoA-binding protein, ACBP,IPR009038:GOLD,IPR014352:FERM/acyl-CoA-binding protein, 3-helical bundle,	---NA---
TCONS_00025509	ACBD4	0	7.69695	-	NA	0.2	1	Wild_Specific	acyl-CoA binding domain containing 4	GO:0000062 ; GO:0008289 ;	IPR000582:Acyl-CoA-binding protein, ACBP,IPR014352:FERM/acyl-CoA-binding protein, 3-helical bundle,	---NA---
TCONS_00025515	ACBD4	1.54241	0	0	NA	0.54	1	Control_Specific	acyl-CoA binding domain containing 4	GO:0000062 ; GO:0008289 ;	IPR000582:Acyl-CoA-binding protein, ACBP,IPR014352:FERM/acyl-CoA-binding protein, 3-helical bundle,	---NA---
TCONS_00025512	ACBD4	1.02827	0	0	NA	0.64	1	Control_Specific	acyl-CoA binding domain containing 4	GO:0000062 ; GO:0008289 ;	IPR000582:Acyl-CoA-binding protein, ACBP,IPR014352:FERM/acyl-CoA-binding protein, 3-helical bundle,	---NA---
TCONS_00025518	ACBD4	17.2614	10.4375	0.604673	-0.73	0.76	1	BaseLine	acyl-CoA binding domain containing 4	GO:0000062 ; GO:0008289 ;	IPR000582:Acyl-CoA-binding protein, ACBP,IPR014352:FERM/acyl-CoA-binding protein, 3-helical bundle,	---NA---
TCONS_00025519	ACBD4	7.53593	12.3049	1.63283	0.71	0.82	1	BaseLine	acyl-CoA binding domain containing 4	GO:0000062 ; GO:0008289 ;	IPR000582:Acyl-CoA-binding protein, ACBP,IPR014352:FERM/acyl-CoA-binding protein, 3-helical bundle,	---NA---
TCONS_00025510	ACBD4	14.0903	17.2928	1.22729	0.3	0.9	1	BaseLine	acyl-CoA binding domain containing 4	GO:0000062 ; GO:0008289 ;	IPR000582:Acyl-CoA-binding protein, ACBP,IPR014352:FERM/acyl-CoA-binding protein, 3-helical bundle,	---NA---
TCONS_00025517	ACBD4	10.4517	11.8025	1.12924	0.18	0.93	1	BaseLine	acyl-CoA binding domain containing 4	GO:0000062 ; GO:0008289 ;	IPR000582:Acyl-CoA-binding protein, ACBP,IPR014352:FERM/acyl-CoA-binding protein, 3-helical bundle,	---NA---
TCONS_00025514	ACBD4	21.2846	21.5825	1.01399	0.02	1	1	BaseLine	acyl-CoA binding domain containing 4	GO:0000062 ; GO:0008289 ;	IPR000582:Acyl-CoA-binding protein, ACBP,IPR014352:FERM/acyl-CoA-binding protein, 3-helical bundle,	---NA---
TCONS_00008100	ACBD5	33.1529	66.194	1.99663	1	0.36	0.99	BaseLine	acyl-CoA binding domain containing 5	GO:0000062 ; GO:0003674 ; GO:0005634 ; GO:0005730 ; GO:0005777 ; GO:0005778 ; GO:0006810 ; GO:0008150 ; GO:0008289 ; GO:0016020 ; GO:0016021 ; GO:0016236 ; GO:0030242 ; GO:0035973 ; GO:0043231 ;	IPR000582:Acyl-CoA-binding protein, ACBP,IPR014352:FERM/acyl-CoA-binding protein, 3-helical bundle,IPR016347:Membrane-associated diazepam binding inhibitor,	---NA---
TCONS_00008103	ACBD5	0	29.7423	-	NA	0.01	1	Wild_Specific	acyl-CoA binding domain containing 5	GO:0000062 ; GO:0003674 ; GO:0005634 ; GO:0005730 ; GO:0005777 ; GO:0005778 ; GO:0006810 ; GO:0008150 ; GO:0008289 ; GO:0016020 ; GO:0016021 ; GO:0016236 ; GO:0030242 ; GO:0035973 ; GO:0043231 ;	IPR000582:Acyl-CoA-binding protein, ACBP,IPR014352:FERM/acyl-CoA-binding protein, 3-helical bundle,IPR016347:Membrane-associated diazepam binding inhibitor,	---NA---
TCONS_00008102	ACBD5	28.2775	0	0	NA	0.01	1	Control_Specific	acyl-CoA binding domain containing 5	GO:0000062 ; GO:0003674 ; GO:0005634 ; GO:0005730 ; GO:0005777 ; GO:0005778 ; GO:0006810 ; GO:0008150 ; GO:0008289 ; GO:0016020 ; GO:0016021 ; GO:0016236 ; GO:0030242 ; GO:0035973 ; GO:0043231 ;	IPR000582:Acyl-CoA-binding protein, ACBP,IPR014352:FERM/acyl-CoA-binding protein, 3-helical bundle,IPR016347:Membrane-associated diazepam binding inhibitor,	---NA---
TCONS_00008105	ACBD5	15.8951	0	0	NA	0.07	1	Control_Specific	acyl-CoA binding domain containing 5	GO:0000062 ; GO:0003674 ; GO:0005634 ; GO:0005730 ; GO:0005777 ; GO:0005778 ; GO:0006810 ; GO:0008150 ; GO:0008289 ; GO:0016020 ; GO:0016021 ; GO:0016236 ; GO:0030242 ; GO:0035973 ; GO:0043231 ;	IPR000582:Acyl-CoA-binding protein, ACBP,IPR014352:FERM/acyl-CoA-binding protein, 3-helical bundle,IPR016347:Membrane-associated diazepam binding inhibitor,	---NA---
TCONS_00008106	ACBD5	0	14.9428	-	NA	0.08	1	Wild_Specific	acyl-CoA binding domain containing 5	GO:0000062 ; GO:0003674 ; GO:0005634 ; GO:0005730 ; GO:0005777 ; GO:0005778 ; GO:0006810 ; GO:0008150 ; GO:0008289 ; GO:0016020 ; GO:0016021 ; GO:0016236 ; GO:0030242 ; GO:0035973 ; GO:0043231 ;	IPR000582:Acyl-CoA-binding protein, ACBP,IPR014352:FERM/acyl-CoA-binding protein, 3-helical bundle,IPR016347:Membrane-associated diazepam binding inhibitor,	---NA---
TCONS_00008104	ACBD5	95.5761	76.4158	0.799529	-0.32	0.6	1	BaseLine	acyl-CoA binding domain containing 5	GO:0000062 ; GO:0003674 ; GO:0005634 ; GO:0005730 ; GO:0005777 ; GO:0005778 ; GO:0006810 ; GO:0008150 ; GO:0008289 ; GO:0016020 ; GO:0016021 ; GO:0016236 ; GO:0030242 ; GO:0035973 ; GO:0043231 ;	IPR000582:Acyl-CoA-binding protein, ACBP,IPR014352:FERM/acyl-CoA-binding protein, 3-helical bundle,IPR016347:Membrane-associated diazepam binding inhibitor,	---NA---
TCONS_00008101	ACBD5	33.933	28.5207	0.840498	-0.25	0.93	1	BaseLine	acyl-CoA binding domain containing 5	GO:0000062 ; GO:0003674 ; GO:0005634 ; GO:0005730 ; GO:0005777 ; GO:0005778 ; GO:0006810 ; GO:0008150 ; GO:0008289 ; GO:0016020 ; GO:0016021 ; GO:0016236 ; GO:0030242 ; GO:0035973 ; GO:0043231 ;	IPR000582:Acyl-CoA-binding protein, ACBP,IPR014352:FERM/acyl-CoA-binding protein, 3-helical bundle,IPR016347:Membrane-associated diazepam binding inhibitor,	---NA---
TCONS_00005810	ACBD6	641.994	620.949	0.967219	-0.05	0.82	1	BaseLine	acyl-CoA binding domain containing 6	GO:0000062 ; GO:0005737 ; GO:0008289 ;	IPR000582:Acyl-CoA-binding protein, ACBP,IPR002110:Ankyrin,IPR014352:FERM/acyl-CoA-binding protein, 3-helical bundle,	---NA---
TCONS_00014255	ACAD10	0	13.5673	-	NA	0.09	1	Wild_Specific	acyl-CoA dehydrogenase family, member 10	GO:0003995 ; GO:0005739 ; GO:0016772 ; GO:0016787 ; GO:0050660 ; GO:0055114 ;	IPR002575:Aminoglycoside phosphotransferase,IPR005833:Haloacid dehydrogenase/epoxide hydrolase,IPR005834:Haloacid dehalogenase-like hydrolase,IPR006089:Acyl-CoA dehydrogenase, conserved site,IPR006090:Acyl-CoA oxidase/dehydrogenase, type 1,IPR006091:Acyl-CoA oxidase/dehydrogenase, central region,IPR006092:Acyl-CoA dehydrogenase, N-terminal,IPR006402:HAD-superfamily hydrolase, subfamily IA, varian…	---NA---
TCONS_00014256	ACAD10	20.5655	7.08151	0.34434	-1.54	0.5	1	BaseLine	acyl-CoA dehydrogenase family, member 10	GO:0003995 ; GO:0005739 ; GO:0016772 ; GO:0016787 ; GO:0050660 ; GO:0055114 ;	IPR002575:Aminoglycoside phosphotransferase,IPR005833:Haloacid dehydrogenase/epoxide hydrolase,IPR005834:Haloacid dehalogenase-like hydrolase,IPR006089:Acyl-CoA dehydrogenase, conserved site,IPR006090:Acyl-CoA oxidase/dehydrogenase, type 1,IPR006091:Acyl-CoA oxidase/dehydrogenase, central region,IPR006092:Acyl-CoA dehydrogenase, N-terminal,IPR006402:HAD-superfamily hydrolase, subfamily IA, varian…	---NA---
TCONS_00014258	ACAD10	36.0149	53.4697	1.48465	0.57	0.61	1	BaseLine	acyl-CoA dehydrogenase family, member 10	GO:0003995 ; GO:0005739 ; GO:0016772 ; GO:0016787 ; GO:0050660 ; GO:0055114 ;	IPR002575:Aminoglycoside phosphotransferase,IPR005833:Haloacid dehydrogenase/epoxide hydrolase,IPR005834:Haloacid dehalogenase-like hydrolase,IPR006089:Acyl-CoA dehydrogenase, conserved site,IPR006090:Acyl-CoA oxidase/dehydrogenase, type 1,IPR006091:Acyl-CoA oxidase/dehydrogenase, central region,IPR006092:Acyl-CoA dehydrogenase, N-terminal,IPR006402:HAD-superfamily hydrolase, subfamily IA, varian…	---NA---
TCONS_00014254	ACAD10	21.6333	27.9249	1.29083	0.37	0.81	1	BaseLine	acyl-CoA dehydrogenase family, member 10	GO:0003995 ; GO:0005739 ; GO:0016772 ; GO:0016787 ; GO:0050660 ; GO:0055114 ;	IPR002575:Aminoglycoside phosphotransferase,IPR005833:Haloacid dehydrogenase/epoxide hydrolase,IPR005834:Haloacid dehalogenase-like hydrolase,IPR006089:Acyl-CoA dehydrogenase, conserved site,IPR006090:Acyl-CoA oxidase/dehydrogenase, type 1,IPR006091:Acyl-CoA oxidase/dehydrogenase, central region,IPR006092:Acyl-CoA dehydrogenase, N-terminal,IPR006402:HAD-superfamily hydrolase, subfamily IA, varian…	---NA---
TCONS_00014259	ACAD10	27.2386	22.3215	0.819482	-0.29	0.86	1	BaseLine	acyl-CoA dehydrogenase family, member 10	GO:0003995 ; GO:0005739 ; GO:0016772 ; GO:0016787 ; GO:0050660 ; GO:0055114 ;	IPR002575:Aminoglycoside phosphotransferase,IPR005833:Haloacid dehydrogenase/epoxide hydrolase,IPR005834:Haloacid dehalogenase-like hydrolase,IPR006089:Acyl-CoA dehydrogenase, conserved site,IPR006090:Acyl-CoA oxidase/dehydrogenase, type 1,IPR006091:Acyl-CoA oxidase/dehydrogenase, central region,IPR006092:Acyl-CoA dehydrogenase, N-terminal,IPR006402:HAD-superfamily hydrolase, subfamily IA, varian…	---NA---
TCONS_00014257	ACAD10	20.7309	20.5765	0.99255	-0.01	0.99	1	BaseLine	acyl-CoA dehydrogenase family, member 10	GO:0003995 ; GO:0005739 ; GO:0016772 ; GO:0016787 ; GO:0050660 ; GO:0055114 ;	IPR002575:Aminoglycoside phosphotransferase,IPR005833:Haloacid dehydrogenase/epoxide hydrolase,IPR005834:Haloacid dehalogenase-like hydrolase,IPR006089:Acyl-CoA dehydrogenase, conserved site,IPR006090:Acyl-CoA oxidase/dehydrogenase, type 1,IPR006091:Acyl-CoA oxidase/dehydrogenase, central region,IPR006092:Acyl-CoA dehydrogenase, N-terminal,IPR006402:HAD-superfamily hydrolase, subfamily IA, varian…	---NA---
TCONS_00011086	ACAD8	602.973	678.871	1.12587	0.17	0.43	1	BaseLine	acyl-CoA dehydrogenase family, member 8	GO:0003995 ; GO:0005759 ; GO:0006351 ; GO:0006355 ; GO:0006574 ; GO:0006629 ; GO:0009083 ; GO:0034641 ; GO:0044281 ; GO:0050660 ; GO:0055114 ;	IPR006089:Acyl-CoA dehydrogenase, conserved site,IPR006090:Acyl-CoA oxidase/dehydrogenase, type 1,IPR006091:Acyl-CoA oxidase/dehydrogenase, central region,IPR006092:Acyl-CoA dehydrogenase, N-terminal,IPR013764:Acyl-CoA oxidase/dehydrogenase, type1/2, C-terminal,IPR013786:Acyl-CoA dehydrogenase/oxidase, N-terminal,	hsa00280:Valine, leucine and isoleucine degradation,
TCONS_00043060	ACAD9	29.0003	40.4968	1.39643	0.48	0.71	1	BaseLine	acyl-CoA dehydrogenase family, member 9	GO:0003995 ; GO:0005634 ; GO:0005739 ; GO:0030425 ; GO:0050660 ; GO:0055114 ;	IPR006089:Acyl-CoA dehydrogenase, conserved site,IPR006090:Acyl-CoA oxidase/dehydrogenase, type 1,IPR006091:Acyl-CoA oxidase/dehydrogenase, central region,IPR006092:Acyl-CoA dehydrogenase, N-terminal,IPR013764:Acyl-CoA oxidase/dehydrogenase, type1/2, C-terminal,IPR013786:Acyl-CoA dehydrogenase/oxidase, N-terminal,	---NA---
TCONS_00043058	ACAD9	653.891	685.307	1.04804	0.07	0.76	1	BaseLine	acyl-CoA dehydrogenase family, member 9	GO:0003995 ; GO:0005634 ; GO:0005739 ; GO:0030425 ; GO:0050660 ; GO:0055114 ;	IPR006089:Acyl-CoA dehydrogenase, conserved site,IPR006090:Acyl-CoA oxidase/dehydrogenase, type 1,IPR006091:Acyl-CoA oxidase/dehydrogenase, central region,IPR006092:Acyl-CoA dehydrogenase, N-terminal,IPR013764:Acyl-CoA oxidase/dehydrogenase, type1/2, C-terminal,IPR013786:Acyl-CoA dehydrogenase/oxidase, N-terminal,	---NA---
TCONS_00043059	ACAD9	82.237	70.1457	0.85297	-0.23	0.77	1	BaseLine	acyl-CoA dehydrogenase family, member 9	GO:0003995 ; GO:0005634 ; GO:0005739 ; GO:0030425 ; GO:0050660 ; GO:0055114 ;	IPR006089:Acyl-CoA dehydrogenase, conserved site,IPR006090:Acyl-CoA oxidase/dehydrogenase, type 1,IPR006091:Acyl-CoA oxidase/dehydrogenase, central region,IPR006092:Acyl-CoA dehydrogenase, N-terminal,IPR013764:Acyl-CoA oxidase/dehydrogenase, type1/2, C-terminal,IPR013786:Acyl-CoA dehydrogenase/oxidase, N-terminal,	---NA---
TCONS_00014378	ACADS	212.052	221.03	1.04234	0.06	0.89	1	BaseLine	acyl-CoA dehydrogenase, C-2 to C-3 short chain	GO:0000062 ; GO:0003995 ; GO:0004085 ; GO:0005634 ; GO:0005739 ; GO:0005759 ; GO:0006635 ; GO:0031966 ; GO:0033539 ; GO:0042594 ; GO:0044255 ; GO:0044281 ; GO:0046359 ; GO:0050660 ; GO:0051289 ; GO:0051384 ;	IPR006089:Acyl-CoA dehydrogenase, conserved site,IPR006090:Acyl-CoA oxidase/dehydrogenase, type 1,IPR006091:Acyl-CoA oxidase/dehydrogenase, central region,IPR006092:Acyl-CoA dehydrogenase, N-terminal,IPR013764:Acyl-CoA oxidase/dehydrogenase, type1/2, C-terminal,IPR013786:Acyl-CoA dehydrogenase/oxidase, N-terminal,	hsa00071:Fatty acid metabolism,hsa00280:Valine, leucine and isoleucine degradation,hsa00650:Butanoate metabolism,
TCONS_00014377	ACADS	30.8375	28.4996	0.924186	-0.11	0.94	1	BaseLine	acyl-CoA dehydrogenase, C-2 to C-3 short chain	GO:0000062 ; GO:0003995 ; GO:0004085 ; GO:0005634 ; GO:0005739 ; GO:0005759 ; GO:0006635 ; GO:0031966 ; GO:0033539 ; GO:0042594 ; GO:0044255 ; GO:0044281 ; GO:0046359 ; GO:0050660 ; GO:0051289 ; GO:0051384 ;	IPR006089:Acyl-CoA dehydrogenase, conserved site,IPR006090:Acyl-CoA oxidase/dehydrogenase, type 1,IPR006091:Acyl-CoA oxidase/dehydrogenase, central region,IPR006092:Acyl-CoA dehydrogenase, N-terminal,IPR013764:Acyl-CoA oxidase/dehydrogenase, type1/2, C-terminal,IPR013786:Acyl-CoA dehydrogenase/oxidase, N-terminal,	hsa00071:Fatty acid metabolism,hsa00280:Valine, leucine and isoleucine degradation,hsa00650:Butanoate metabolism,
TCONS_00001323	ACADM	90.6971	246.223	2.71479	1.44	0	0.01	Upregulated	acyl-CoA dehydrogenase, C-4 to C-12 straight chain	GO:0001889 ; GO:0003995 ; GO:0003995 ; GO:0003995 ; GO:0005634 ; GO:0005739 ; GO:0005759 ; GO:0005978 ; GO:0006111 ; GO:0006635 ; GO:0006635 ; GO:0009409 ; GO:0009791 ; GO:0019254 ; GO:0030424 ; GO:0033539 ; GO:0033539 ; GO:0042594 ; GO:0042802 ; GO:0044255 ; GO:0044281 ; GO:0045329 ; GO:0050660 ; GO:0051791 ; GO:0051793 ; GO:0055007 ; GO:0055114 ; GO:0070062 ; GO:0070991 ;	IPR006089:Acyl-CoA dehydrogenase, conserved site,IPR006090:Acyl-CoA oxidase/dehydrogenase, type 1,IPR006091:Acyl-CoA oxidase/dehydrogenase, central region,IPR006092:Acyl-CoA dehydrogenase, N-terminal,IPR013764:Acyl-CoA oxidase/dehydrogenase, type1/2, C-terminal,IPR013786:Acyl-CoA dehydrogenase/oxidase, N-terminal,	hsa00071:Fatty acid metabolism,hsa00280:Valine, leucine and isoleucine degradation,hsa00410:beta-Alanine metabolism,hsa00640:Propanoate metabolism,hsa03320:PPAR signaling pathway,
TCONS_00001324	ACADM	627.875	560.687	0.892992	-0.16	0.49	1	BaseLine	acyl-CoA dehydrogenase, C-4 to C-12 straight chain	GO:0001889 ; GO:0003995 ; GO:0003995 ; GO:0003995 ; GO:0005634 ; GO:0005739 ; GO:0005759 ; GO:0005978 ; GO:0006111 ; GO:0006635 ; GO:0006635 ; GO:0009409 ; GO:0009791 ; GO:0019254 ; GO:0030424 ; GO:0033539 ; GO:0033539 ; GO:0042594 ; GO:0042802 ; GO:0044255 ; GO:0044281 ; GO:0045329 ; GO:0050660 ; GO:0051791 ; GO:0051793 ; GO:0055007 ; GO:0055114 ; GO:0070062 ; GO:0070991 ;	IPR006089:Acyl-CoA dehydrogenase, conserved site,IPR006090:Acyl-CoA oxidase/dehydrogenase, type 1,IPR006091:Acyl-CoA oxidase/dehydrogenase, central region,IPR006092:Acyl-CoA dehydrogenase, N-terminal,IPR013764:Acyl-CoA oxidase/dehydrogenase, type1/2, C-terminal,IPR013786:Acyl-CoA dehydrogenase/oxidase, N-terminal,	hsa00071:Fatty acid metabolism,hsa00280:Valine, leucine and isoleucine degradation,hsa00410:beta-Alanine metabolism,hsa00640:Propanoate metabolism,hsa03320:PPAR signaling pathway,
TCONS_00001325	ACADM	16.3194	7.55361	0.462861	-1.11	0.65	1	BaseLine	acyl-CoA dehydrogenase, C-4 to C-12 straight chain	GO:0001889 ; GO:0003995 ; GO:0003995 ; GO:0003995 ; GO:0005634 ; GO:0005739 ; GO:0005759 ; GO:0005978 ; GO:0006111 ; GO:0006635 ; GO:0006635 ; GO:0009409 ; GO:0009791 ; GO:0019254 ; GO:0030424 ; GO:0033539 ; GO:0033539 ; GO:0042594 ; GO:0042802 ; GO:0044255 ; GO:0044281 ; GO:0045329 ; GO:0050660 ; GO:0051791 ; GO:0051793 ; GO:0055007 ; GO:0055114 ; GO:0070062 ; GO:0070991 ;	IPR006089:Acyl-CoA dehydrogenase, conserved site,IPR006090:Acyl-CoA oxidase/dehydrogenase, type 1,IPR006091:Acyl-CoA oxidase/dehydrogenase, central region,IPR006092:Acyl-CoA dehydrogenase, N-terminal,IPR013764:Acyl-CoA oxidase/dehydrogenase, type1/2, C-terminal,IPR013786:Acyl-CoA dehydrogenase/oxidase, N-terminal,	hsa00071:Fatty acid metabolism,hsa00280:Valine, leucine and isoleucine degradation,hsa00410:beta-Alanine metabolism,hsa00640:Propanoate metabolism,hsa03320:PPAR signaling pathway,
TCONS_00001326	ACADM	285.656	259.935	0.909959	-0.14	0.73	1	BaseLine	acyl-CoA dehydrogenase, C-4 to C-12 straight chain	GO:0001889 ; GO:0003995 ; GO:0003995 ; GO:0003995 ; GO:0005634 ; GO:0005739 ; GO:0005759 ; GO:0005978 ; GO:0006111 ; GO:0006635 ; GO:0006635 ; GO:0009409 ; GO:0009791 ; GO:0019254 ; GO:0030424 ; GO:0033539 ; GO:0033539 ; GO:0042594 ; GO:0042802 ; GO:0044255 ; GO:0044281 ; GO:0045329 ; GO:0050660 ; GO:0051791 ; GO:0051793 ; GO:0055007 ; GO:0055114 ; GO:0070062 ; GO:0070991 ;	IPR006089:Acyl-CoA dehydrogenase, conserved site,IPR006090:Acyl-CoA oxidase/dehydrogenase, type 1,IPR006091:Acyl-CoA oxidase/dehydrogenase, central region,IPR006092:Acyl-CoA dehydrogenase, N-terminal,IPR013764:Acyl-CoA oxidase/dehydrogenase, type1/2, C-terminal,IPR013786:Acyl-CoA dehydrogenase/oxidase, N-terminal,	hsa00071:Fatty acid metabolism,hsa00280:Valine, leucine and isoleucine degradation,hsa00410:beta-Alanine metabolism,hsa00640:Propanoate metabolism,hsa03320:PPAR signaling pathway,
TCONS_00007768	ACADSB	245.6	168.925	0.687806	-0.54	0.21	1	BaseLine	acyl-CoA dehydrogenase, short/branched chain	GO:0003995 ; GO:0005739 ; GO:0005759 ; GO:0006631 ; GO:0009083 ; GO:0034641 ; GO:0044281 ; GO:0050660 ; GO:0055114 ; GO:0070062 ;	IPR006089:Acyl-CoA dehydrogenase, conserved site,IPR006090:Acyl-CoA oxidase/dehydrogenase, type 1,IPR006091:Acyl-CoA oxidase/dehydrogenase, central region,IPR006092:Acyl-CoA dehydrogenase, N-terminal,IPR013764:Acyl-CoA oxidase/dehydrogenase, type1/2, C-terminal,IPR013786:Acyl-CoA dehydrogenase/oxidase, N-terminal,	hsa00071:Fatty acid metabolism,hsa00280:Valine, leucine and isoleucine degradation,
TCONS_00007769	ACADSB	22.1368	59.966	2.70888	1.44	0.24	1	BaseLine	acyl-CoA dehydrogenase, short/branched chain	GO:0003995 ; GO:0005739 ; GO:0005759 ; GO:0006631 ; GO:0009083 ; GO:0034641 ; GO:0044281 ; GO:0050660 ; GO:0055114 ; GO:0070062 ;	IPR006089:Acyl-CoA dehydrogenase, conserved site,IPR006090:Acyl-CoA oxidase/dehydrogenase, type 1,IPR006091:Acyl-CoA oxidase/dehydrogenase, central region,IPR006092:Acyl-CoA dehydrogenase, N-terminal,IPR013764:Acyl-CoA oxidase/dehydrogenase, type1/2, C-terminal,IPR013786:Acyl-CoA dehydrogenase/oxidase, N-terminal,	hsa00071:Fatty acid metabolism,hsa00280:Valine, leucine and isoleucine degradation,
TCONS_00024694	ACADVL	126.593	183.241	1.44748	0.53	0.34	1	BaseLine	acyl-CoA dehydrogenase, very long chain	GO:0001659 ; GO:0003995 ; GO:0004466 ; GO:0005634 ; GO:0005730 ; GO:0005737 ; GO:0005739 ; GO:0005739 ; GO:0005743 ; GO:0005759 ; GO:0006635 ; GO:0006987 ; GO:0015980 ; GO:0030855 ; GO:0030968 ; GO:0033539 ; GO:0042645 ; GO:0044255 ; GO:0044267 ; GO:0044281 ; GO:0045717 ; GO:0046322 ; GO:0050660 ; GO:0090181 ;	IPR006089:Acyl-CoA dehydrogenase, conserved site,IPR006090:Acyl-CoA oxidase/dehydrogenase, type 1,IPR006091:Acyl-CoA oxidase/dehydrogenase, central region,IPR006092:Acyl-CoA dehydrogenase, N-terminal,IPR013764:Acyl-CoA oxidase/dehydrogenase, type1/2, C-terminal,IPR013786:Acyl-CoA dehydrogenase/oxidase, N-terminal,	hsa00071:Fatty acid metabolism,
TCONS_00024691	ACADVL	4.70996	19.3758	4.1138	2.04	0.39	1	BaseLine	acyl-CoA dehydrogenase, very long chain	GO:0001659 ; GO:0003995 ; GO:0004466 ; GO:0005634 ; GO:0005730 ; GO:0005737 ; GO:0005739 ; GO:0005739 ; GO:0005743 ; GO:0005759 ; GO:0006635 ; GO:0006987 ; GO:0015980 ; GO:0030855 ; GO:0030968 ; GO:0033539 ; GO:0042645 ; GO:0044255 ; GO:0044267 ; GO:0044281 ; GO:0045717 ; GO:0046322 ; GO:0050660 ; GO:0090181 ;	IPR006089:Acyl-CoA dehydrogenase, conserved site,IPR006090:Acyl-CoA oxidase/dehydrogenase, type 1,IPR006091:Acyl-CoA oxidase/dehydrogenase, central region,IPR006092:Acyl-CoA dehydrogenase, N-terminal,IPR013764:Acyl-CoA oxidase/dehydrogenase, type1/2, C-terminal,IPR013786:Acyl-CoA dehydrogenase/oxidase, N-terminal,	hsa00071:Fatty acid metabolism,
TCONS_00024692	ACADVL	20.4289	41.9538	2.05365	1.04	0.47	1	BaseLine	acyl-CoA dehydrogenase, very long chain	GO:0001659 ; GO:0003995 ; GO:0004466 ; GO:0005634 ; GO:0005730 ; GO:0005737 ; GO:0005739 ; GO:0005739 ; GO:0005743 ; GO:0005759 ; GO:0006635 ; GO:0006987 ; GO:0015980 ; GO:0030855 ; GO:0030968 ; GO:0033539 ; GO:0042645 ; GO:0044255 ; GO:0044267 ; GO:0044281 ; GO:0045717 ; GO:0046322 ; GO:0050660 ; GO:0090181 ;	IPR006089:Acyl-CoA dehydrogenase, conserved site,IPR006090:Acyl-CoA oxidase/dehydrogenase, type 1,IPR006091:Acyl-CoA oxidase/dehydrogenase, central region,IPR006092:Acyl-CoA dehydrogenase, N-terminal,IPR013764:Acyl-CoA oxidase/dehydrogenase, type1/2, C-terminal,IPR013786:Acyl-CoA dehydrogenase/oxidase, N-terminal,	hsa00071:Fatty acid metabolism,
TCONS_00024695	ACADVL	296.895	259.217	0.873093	-0.2	0.57	1	BaseLine	acyl-CoA dehydrogenase, very long chain	GO:0001659 ; GO:0003995 ; GO:0004466 ; GO:0005634 ; GO:0005730 ; GO:0005737 ; GO:0005739 ; GO:0005739 ; GO:0005743 ; GO:0005759 ; GO:0006635 ; GO:0006987 ; GO:0015980 ; GO:0030855 ; GO:0030968 ; GO:0033539 ; GO:0042645 ; GO:0044255 ; GO:0044267 ; GO:0044281 ; GO:0045717 ; GO:0046322 ; GO:0050660 ; GO:0090181 ;	IPR006089:Acyl-CoA dehydrogenase, conserved site,IPR006090:Acyl-CoA oxidase/dehydrogenase, type 1,IPR006091:Acyl-CoA oxidase/dehydrogenase, central region,IPR006092:Acyl-CoA dehydrogenase, N-terminal,IPR013764:Acyl-CoA oxidase/dehydrogenase, type1/2, C-terminal,IPR013786:Acyl-CoA dehydrogenase/oxidase, N-terminal,	hsa00071:Fatty acid metabolism,
TCONS_00024689	ACADVL	847.843	807.351	0.952241	-0.07	0.69	1	BaseLine	acyl-CoA dehydrogenase, very long chain	GO:0001659 ; GO:0003995 ; GO:0004466 ; GO:0005634 ; GO:0005730 ; GO:0005737 ; GO:0005739 ; GO:0005739 ; GO:0005743 ; GO:0005759 ; GO:0006635 ; GO:0006987 ; GO:0015980 ; GO:0030855 ; GO:0030968 ; GO:0033539 ; GO:0042645 ; GO:0044255 ; GO:0044267 ; GO:0044281 ; GO:0045717 ; GO:0046322 ; GO:0050660 ; GO:0090181 ;	IPR006089:Acyl-CoA dehydrogenase, conserved site,IPR006090:Acyl-CoA oxidase/dehydrogenase, type 1,IPR006091:Acyl-CoA oxidase/dehydrogenase, central region,IPR006092:Acyl-CoA dehydrogenase, N-terminal,IPR013764:Acyl-CoA oxidase/dehydrogenase, type1/2, C-terminal,IPR013786:Acyl-CoA dehydrogenase/oxidase, N-terminal,	hsa00071:Fatty acid metabolism,
TCONS_00024693	ACADVL	728.732	740.183	1.01571	0.02	0.9	1	BaseLine	acyl-CoA dehydrogenase, very long chain	GO:0001659 ; GO:0003995 ; GO:0004466 ; GO:0005634 ; GO:0005730 ; GO:0005737 ; GO:0005739 ; GO:0005739 ; GO:0005743 ; GO:0005759 ; GO:0006635 ; GO:0006987 ; GO:0015980 ; GO:0030855 ; GO:0030968 ; GO:0033539 ; GO:0042645 ; GO:0044255 ; GO:0044267 ; GO:0044281 ; GO:0045717 ; GO:0046322 ; GO:0050660 ; GO:0090181 ;	IPR006089:Acyl-CoA dehydrogenase, conserved site,IPR006090:Acyl-CoA oxidase/dehydrogenase, type 1,IPR006091:Acyl-CoA oxidase/dehydrogenase, central region,IPR006092:Acyl-CoA dehydrogenase, N-terminal,IPR013764:Acyl-CoA oxidase/dehydrogenase, type1/2, C-terminal,IPR013786:Acyl-CoA dehydrogenase/oxidase, N-terminal,	hsa00071:Fatty acid metabolism,
TCONS_00028039	ACOX1	260.035	317.377	1.22051	0.29	0.4	1	BaseLine	acyl-CoA oxidase 1, palmitoyl	GO:0000038 ; GO:0003995 ; GO:0003997 ; GO:0003997 ; GO:0003997 ; GO:0003997 ; GO:0005102 ; GO:0005504 ; GO:0005739 ; GO:0005777 ; GO:0005778 ; GO:0005782 ; GO:0006091 ; GO:0006629 ; GO:0006693 ; GO:0007283 ; GO:0016020 ; GO:0016401 ; GO:0016401 ; GO:0016559 ; GO:0019395 ; GO:0019395 ; GO:0030165 ; GO:0033540 ; GO:0033540 ; GO:0033540 ; GO:0033559 ; GO:0036109 ; GO:0044255 ; GO:0044281 ; GO:004748…	IPR001412:Aminoacyl-tRNA synthetase, class I, conserved site,IPR002655:Acyl-CoA oxidase, C-terminal,IPR006091:Acyl-CoA oxidase/dehydrogenase, central region,IPR012258:Acyl-CoA oxidase,IPR013764:Acyl-CoA oxidase/dehydrogenase, type1/2, C-terminal,IPR013786:Acyl-CoA dehydrogenase/oxidase, N-terminal,	hsa00071:Fatty acid metabolism,hsa00592:alpha-Linolenic acid metabolism,hsa01040:Biosynthesis of unsaturated fatty acids,hsa03320:PPAR signaling pathway,
TCONS_00028040	ACOX1	45.5678	26.1694	0.574294	-0.8	0.48	1	BaseLine	acyl-CoA oxidase 1, palmitoyl	GO:0000038 ; GO:0003995 ; GO:0003997 ; GO:0003997 ; GO:0003997 ; GO:0003997 ; GO:0005102 ; GO:0005504 ; GO:0005739 ; GO:0005777 ; GO:0005778 ; GO:0005782 ; GO:0006091 ; GO:0006629 ; GO:0006693 ; GO:0007283 ; GO:0016020 ; GO:0016401 ; GO:0016401 ; GO:0016559 ; GO:0019395 ; GO:0019395 ; GO:0030165 ; GO:0033540 ; GO:0033540 ; GO:0033540 ; GO:0033559 ; GO:0036109 ; GO:0044255 ; GO:0044281 ; GO:004748…	IPR001412:Aminoacyl-tRNA synthetase, class I, conserved site,IPR002655:Acyl-CoA oxidase, C-terminal,IPR006091:Acyl-CoA oxidase/dehydrogenase, central region,IPR012258:Acyl-CoA oxidase,IPR013764:Acyl-CoA oxidase/dehydrogenase, type1/2, C-terminal,IPR013786:Acyl-CoA dehydrogenase/oxidase, N-terminal,	hsa00071:Fatty acid metabolism,hsa00592:alpha-Linolenic acid metabolism,hsa01040:Biosynthesis of unsaturated fatty acids,hsa03320:PPAR signaling pathway,
TCONS_00028038	ACOX1	18.3688	15.1072	0.822438	-0.28	0.9	1	BaseLine	acyl-CoA oxidase 1, palmitoyl	GO:0000038 ; GO:0003995 ; GO:0003997 ; GO:0003997 ; GO:0003997 ; GO:0003997 ; GO:0005102 ; GO:0005504 ; GO:0005739 ; GO:0005777 ; GO:0005778 ; GO:0005782 ; GO:0006091 ; GO:0006629 ; GO:0006693 ; GO:0007283 ; GO:0016020 ; GO:0016401 ; GO:0016401 ; GO:0016559 ; GO:0019395 ; GO:0019395 ; GO:0030165 ; GO:0033540 ; GO:0033540 ; GO:0033540 ; GO:0033559 ; GO:0036109 ; GO:0044255 ; GO:0044281 ; GO:004748…	IPR001412:Aminoacyl-tRNA synthetase, class I, conserved site,IPR002655:Acyl-CoA oxidase, C-terminal,IPR006091:Acyl-CoA oxidase/dehydrogenase, central region,IPR012258:Acyl-CoA oxidase,IPR013764:Acyl-CoA oxidase/dehydrogenase, type1/2, C-terminal,IPR013786:Acyl-CoA dehydrogenase/oxidase, N-terminal,	hsa00071:Fatty acid metabolism,hsa00592:alpha-Linolenic acid metabolism,hsa01040:Biosynthesis of unsaturated fatty acids,hsa03320:PPAR signaling pathway,
TCONS_00046968	ACOX3	140.101	125.041	0.892505	-0.16	0.76	0.99	BaseLine	acyl-CoA oxidase 3, pristanoyl	GO:0003995 ; GO:0005102 ; GO:0005739 ; GO:0005777 ; GO:0005782 ; GO:0016020 ; GO:0016402 ; GO:0033540 ; GO:0033540 ; GO:0044255 ; GO:0044281 ; GO:0050660 ;	IPR002655:Acyl-CoA oxidase, C-terminal,IPR006090:Acyl-CoA oxidase/dehydrogenase, type 1,IPR006091:Acyl-CoA oxidase/dehydrogenase, central region,IPR012258:Acyl-CoA oxidase,IPR013764:Acyl-CoA oxidase/dehydrogenase, type1/2, C-terminal,IPR013786:Acyl-CoA dehydrogenase/oxidase, N-terminal,	hsa00071:Fatty acid metabolism,hsa00592:alpha-Linolenic acid metabolism,hsa01040:Biosynthesis of unsaturated fatty acids,hsa03320:PPAR signaling pathway,
TCONS_00046971	ACOX3	5.18095	40.1982	7.75885	2.96	0.1	1	BaseLine	acyl-CoA oxidase 3, pristanoyl	GO:0003995 ; GO:0005102 ; GO:0005739 ; GO:0005777 ; GO:0005782 ; GO:0016020 ; GO:0016402 ; GO:0033540 ; GO:0033540 ; GO:0044255 ; GO:0044281 ; GO:0050660 ;	IPR002655:Acyl-CoA oxidase, C-terminal,IPR006090:Acyl-CoA oxidase/dehydrogenase, type 1,IPR006091:Acyl-CoA oxidase/dehydrogenase, central region,IPR012258:Acyl-CoA oxidase,IPR013764:Acyl-CoA oxidase/dehydrogenase, type1/2, C-terminal,IPR013786:Acyl-CoA dehydrogenase/oxidase, N-terminal,	hsa00071:Fatty acid metabolism,hsa00592:alpha-Linolenic acid metabolism,hsa01040:Biosynthesis of unsaturated fatty acids,hsa03320:PPAR signaling pathway,
TCONS_00046966	ACOX3	0	10.3862	-	NA	0.13	1	Wild_Specific	acyl-CoA oxidase 3, pristanoyl	GO:0003995 ; GO:0005102 ; GO:0005739 ; GO:0005777 ; GO:0005782 ; GO:0016020 ; GO:0016402 ; GO:0033540 ; GO:0033540 ; GO:0044255 ; GO:0044281 ; GO:0050660 ;	IPR002655:Acyl-CoA oxidase, C-terminal,IPR006090:Acyl-CoA oxidase/dehydrogenase, type 1,IPR006091:Acyl-CoA oxidase/dehydrogenase, central region,IPR012258:Acyl-CoA oxidase,IPR013764:Acyl-CoA oxidase/dehydrogenase, type1/2, C-terminal,IPR013786:Acyl-CoA dehydrogenase/oxidase, N-terminal,	hsa00071:Fatty acid metabolism,hsa00592:alpha-Linolenic acid metabolism,hsa01040:Biosynthesis of unsaturated fatty acids,hsa03320:PPAR signaling pathway,
TCONS_00046967	ACOX3	18.8002	14.0907	0.749495	-0.42	0.82	1	BaseLine	acyl-CoA oxidase 3, pristanoyl	GO:0003995 ; GO:0005102 ; GO:0005739 ; GO:0005777 ; GO:0005782 ; GO:0016020 ; GO:0016402 ; GO:0033540 ; GO:0033540 ; GO:0044255 ; GO:0044281 ; GO:0050660 ;	IPR002655:Acyl-CoA oxidase, C-terminal,IPR006090:Acyl-CoA oxidase/dehydrogenase, type 1,IPR006091:Acyl-CoA oxidase/dehydrogenase, central region,IPR012258:Acyl-CoA oxidase,IPR013764:Acyl-CoA oxidase/dehydrogenase, type1/2, C-terminal,IPR013786:Acyl-CoA dehydrogenase/oxidase, N-terminal,	hsa00071:Fatty acid metabolism,hsa00592:alpha-Linolenic acid metabolism,hsa01040:Biosynthesis of unsaturated fatty acids,hsa03320:PPAR signaling pathway,
TCONS_00046972	ACOX3	22.1368	27.8539	1.25826	0.33	0.83	1	BaseLine	acyl-CoA oxidase 3, pristanoyl	GO:0003995 ; GO:0005102 ; GO:0005739 ; GO:0005777 ; GO:0005782 ; GO:0016020 ; GO:0016402 ; GO:0033540 ; GO:0033540 ; GO:0044255 ; GO:0044281 ; GO:0050660 ;	IPR002655:Acyl-CoA oxidase, C-terminal,IPR006090:Acyl-CoA oxidase/dehydrogenase, type 1,IPR006091:Acyl-CoA oxidase/dehydrogenase, central region,IPR012258:Acyl-CoA oxidase,IPR013764:Acyl-CoA oxidase/dehydrogenase, type1/2, C-terminal,IPR013786:Acyl-CoA dehydrogenase/oxidase, N-terminal,	hsa00071:Fatty acid metabolism,hsa00592:alpha-Linolenic acid metabolism,hsa01040:Biosynthesis of unsaturated fatty acids,hsa03320:PPAR signaling pathway,
TCONS_00046970	ACOX3	23.6503	19.3561	0.81843	-0.29	0.94	1	BaseLine	acyl-CoA oxidase 3, pristanoyl	GO:0003995 ; GO:0005102 ; GO:0005739 ; GO:0005777 ; GO:0005782 ; GO:0016020 ; GO:0016402 ; GO:0033540 ; GO:0033540 ; GO:0044255 ; GO:0044281 ; GO:0050660 ;	IPR002655:Acyl-CoA oxidase, C-terminal,IPR006090:Acyl-CoA oxidase/dehydrogenase, type 1,IPR006091:Acyl-CoA oxidase/dehydrogenase, central region,IPR012258:Acyl-CoA oxidase,IPR013764:Acyl-CoA oxidase/dehydrogenase, type1/2, C-terminal,IPR013786:Acyl-CoA dehydrogenase/oxidase, N-terminal,	hsa00071:Fatty acid metabolism,hsa00592:alpha-Linolenic acid metabolism,hsa01040:Biosynthesis of unsaturated fatty acids,hsa03320:PPAR signaling pathway,
TCONS_00046969	ACOX3	6.93907	7.75876	1.11813	0.16	0.97	1	BaseLine	acyl-CoA oxidase 3, pristanoyl	GO:0003995 ; GO:0005102 ; GO:0005739 ; GO:0005777 ; GO:0005782 ; GO:0016020 ; GO:0016402 ; GO:0033540 ; GO:0033540 ; GO:0044255 ; GO:0044281 ; GO:0050660 ;	IPR002655:Acyl-CoA oxidase, C-terminal,IPR006090:Acyl-CoA oxidase/dehydrogenase, type 1,IPR006091:Acyl-CoA oxidase/dehydrogenase, central region,IPR012258:Acyl-CoA oxidase,IPR013764:Acyl-CoA oxidase/dehydrogenase, type1/2, C-terminal,IPR013786:Acyl-CoA dehydrogenase/oxidase, N-terminal,	hsa00071:Fatty acid metabolism,hsa00592:alpha-Linolenic acid metabolism,hsa01040:Biosynthesis of unsaturated fatty acids,hsa03320:PPAR signaling pathway,
TCONS_00057548	AGK	37.3092	24.3125	0.65165	-0.62	0.67	1	BaseLine	acylglycerol kinase	GO:0001729 ; GO:0003951 ; GO:0004143 ; GO:0005524 ; GO:0005739 ; GO:0007205 ; GO:0031966 ; GO:0043231 ; GO:0046486 ; GO:0046513 ; GO:0046834 ; GO:0047620 ;	IPR001206:Diacylglycerol kinase, catalytic region,	hsa00561:Glycerolipid metabolism,
TCONS_00057547	AGK	339.314	346.553	1.02134	0.03	0.92	1	BaseLine	acylglycerol kinase	GO:0001729 ; GO:0003951 ; GO:0004143 ; GO:0005524 ; GO:0005739 ; GO:0007205 ; GO:0031966 ; GO:0043231 ; GO:0046486 ; GO:0046513 ; GO:0046834 ; GO:0047620 ;	IPR001206:Diacylglycerol kinase, catalytic region,	hsa00561:Glycerolipid metabolism,
TCONS_00019244	ACYP1	119.798	103.941	0.867636	-0.2	0.74	1	BaseLine	acylphosphatase 1, erythrocyte (common) type	GO:0003998 ; GO:0006796 ; GO:0070062 ;	IPR001792:Acylphosphatase,IPR001792:Acylphosphatase-like,IPR017968:Acylphosphatase, conserved site,	hsa00620:Pyruvate metabolism,
TCONS_00019245	ACYP1	12.0769	18.0726	1.49647	0.58	0.8	1	BaseLine	acylphosphatase 1, erythrocyte (common) type	GO:0003998 ; GO:0006796 ; GO:0070062 ;	IPR001792:Acylphosphatase,IPR001792:Acylphosphatase-like,IPR017968:Acylphosphatase, conserved site,	hsa00620:Pyruvate metabolism,
TCONS_00033981	ACYP2	29.554	32.379	1.09559	0.13	0.94	1	BaseLine	acylphosphatase 2, muscle type	GO:0003998 ; GO:0005739 ; GO:0006796 ;	IPR001792:Acylphosphatase,IPR001792:Acylphosphatase-like,IPR017968:Acylphosphatase, conserved site,	hsa00620:Pyruvate metabolism,
TCONS_00021162	ADAM10	39.5636	124.602	3.1494	1.66	0	0.04	Upregulated	ADAM metallopeptidase domain 10	GO:0001701 ; GO:0004175 ; GO:0004222 ; GO:0004222 ; GO:0005102 ; GO:0005178 ; GO:0005515 ; GO:0005634 ; GO:0005737 ; GO:0005794 ; GO:0005798 ; GO:0005886 ; GO:0006468 ; GO:0006509 ; GO:0006509 ; GO:0007162 ; GO:0007162 ; GO:0007173 ; GO:0007219 ; GO:0007219 ; GO:0007220 ; GO:0007229 ; GO:0007267 ; GO:0008219 ; GO:0008237 ; GO:0008237 ; GO:0008237 ; GO:0008270 ; GO:0008284 ; GO:0009986 ; GO:001082…	IPR001590:Peptidase M12B, ADAM/reprolysin,IPR001762:Blood coagulation inhibitor, Disintegrin,IPR001818:Peptidase M10A and M12B, matrixin and adamalysin,IPR002870:Peptidase M12B, propeptide,IPR006025:Peptidase M, neutral zinc metallopeptidases, zinc-binding site,IPR018358:Disintegrin, conserved site,	hsa05010:Alzheimer's disease,hsa05120:Epithelial cell signaling in Helicobacter pylori infection,
TCONS_00021160	ADAM10	606.284	498.852	0.822803	-0.28	0.23	1	BaseLine	ADAM metallopeptidase domain 10	GO:0001701 ; GO:0004175 ; GO:0004222 ; GO:0004222 ; GO:0005102 ; GO:0005178 ; GO:0005515 ; GO:0005634 ; GO:0005737 ; GO:0005794 ; GO:0005798 ; GO:0005886 ; GO:0006468 ; GO:0006509 ; GO:0006509 ; GO:0007162 ; GO:0007162 ; GO:0007173 ; GO:0007219 ; GO:0007219 ; GO:0007220 ; GO:0007229 ; GO:0007267 ; GO:0008219 ; GO:0008237 ; GO:0008237 ; GO:0008237 ; GO:0008270 ; GO:0008284 ; GO:0009986 ; GO:001082…	IPR001590:Peptidase M12B, ADAM/reprolysin,IPR001762:Blood coagulation inhibitor, Disintegrin,IPR001818:Peptidase M10A and M12B, matrixin and adamalysin,IPR002870:Peptidase M12B, propeptide,IPR006025:Peptidase M, neutral zinc metallopeptidases, zinc-binding site,IPR018358:Disintegrin, conserved site,	hsa05010:Alzheimer's disease,hsa05120:Epithelial cell signaling in Helicobacter pylori infection,
TCONS_00021161	ADAM10	604.533	626.982	1.03713	0.05	0.82	1	BaseLine	ADAM metallopeptidase domain 10	GO:0001701 ; GO:0004175 ; GO:0004222 ; GO:0004222 ; GO:0005102 ; GO:0005178 ; GO:0005515 ; GO:0005634 ; GO:0005737 ; GO:0005794 ; GO:0005798 ; GO:0005886 ; GO:0006468 ; GO:0006509 ; GO:0006509 ; GO:0007162 ; GO:0007162 ; GO:0007173 ; GO:0007219 ; GO:0007219 ; GO:0007220 ; GO:0007229 ; GO:0007267 ; GO:0008219 ; GO:0008237 ; GO:0008237 ; GO:0008237 ; GO:0008270 ; GO:0008284 ; GO:0009986 ; GO:001082…	IPR001590:Peptidase M12B, ADAM/reprolysin,IPR001762:Blood coagulation inhibitor, Disintegrin,IPR001818:Peptidase M10A and M12B, matrixin and adamalysin,IPR002870:Peptidase M12B, propeptide,IPR006025:Peptidase M, neutral zinc metallopeptidases, zinc-binding site,IPR018358:Disintegrin, conserved site,	hsa05010:Alzheimer's disease,hsa05120:Epithelial cell signaling in Helicobacter pylori infection,
TCONS_00025501	ADAM11	0	4.72101	-	NA	0.28	1	Wild_Specific	ADAM metallopeptidase domain 11	GO:0004222 ; GO:0005178 ; GO:0005886 ; GO:0006508 ; GO:0007229 ; GO:0008237 ; GO:0008270 ; GO:0016021 ; GO:0031012 ;	IPR000742:EGF-like, type 3,IPR001590:Peptidase M12B, ADAM/reprolysin,IPR001762:Blood coagulation inhibitor, Disintegrin,IPR002870:Peptidase M12B, propeptide,IPR006025:Peptidase M, neutral zinc metallopeptidases, zinc-binding site,IPR006210:EGF-like,IPR006586:ADAM, cysteine-rich,IPR013032:EGF-like region, conserved site,IPR013111:EGF, extracellular,IPR018358:Disintegrin, conserved site,	---NA---
TCONS_00025500	ADAM11	29.4246	12.8282	0.435971	-1.2	0.46	1	BaseLine	ADAM metallopeptidase domain 11	GO:0004222 ; GO:0005178 ; GO:0005886 ; GO:0006508 ; GO:0007229 ; GO:0008237 ; GO:0008270 ; GO:0016021 ; GO:0031012 ;	IPR000742:EGF-like, type 3,IPR001590:Peptidase M12B, ADAM/reprolysin,IPR001762:Blood coagulation inhibitor, Disintegrin,IPR002870:Peptidase M12B, propeptide,IPR006025:Peptidase M, neutral zinc metallopeptidases, zinc-binding site,IPR006210:EGF-like,IPR006586:ADAM, cysteine-rich,IPR013032:EGF-like region, conserved site,IPR013111:EGF, extracellular,IPR018358:Disintegrin, conserved site,	---NA---
TCONS_00009165	ADAM12	0	0.523387	-	NA	1	1	Wild_Specific	NA	NA	IPR000742:EGF-like, type 3,IPR001590:Peptidase M12B, ADAM/reprolysin,IPR001762:Blood coagulation inhibitor, Disintegrin,IPR002870:Peptidase M12B, propeptide,IPR006025:Peptidase M, neutral zinc metallopeptidases, zinc-binding site,IPR006586:ADAM, cysteine-rich,IPR013032:EGF-like region, conserved site,IPR013111:EGF, extracellular,IPR018358:Disintegrin, conserved site,	---NA---
TCONS_00002040	ADAM15	9.7686	0	0	NA	0.16	1	Control_Specific	ADAM metallopeptidase domain 15	GO:0001525 ; GO:0001669 ; GO:0004222 ; GO:0005515 ; GO:0005886 ; GO:0005912 ; GO:0006508 ; GO:0007160 ; GO:0008237 ; GO:0008270 ; GO:0016021 ; GO:0017124 ; GO:0022617 ; GO:0030198 ; GO:0030574 ; GO:0042246 ; GO:0042995 ; GO:0060317 ;	IPR000742:EGF-like, type 3,IPR001590:Peptidase M12B, ADAM/reprolysin,IPR001762:Blood coagulation inhibitor, Disintegrin,IPR001818:Peptidase M10A and M12B, matrixin and adamalysin,IPR002870:Peptidase M12B, propeptide,IPR006025:Peptidase M, neutral zinc metallopeptidases, zinc-binding site,IPR006210:EGF-like,IPR006586:ADAM, cysteine-rich,IPR013032:EGF-like region, conserved site,IPR013111:EGF, extr…	---NA---
TCONS_00002039	ADAM15	7.53593	20.9355	2.77809	1.47	0.52	1	BaseLine	ADAM metallopeptidase domain 15	GO:0001525 ; GO:0001669 ; GO:0004222 ; GO:0005515 ; GO:0005886 ; GO:0005912 ; GO:0006508 ; GO:0007160 ; GO:0008237 ; GO:0008270 ; GO:0016021 ; GO:0017124 ; GO:0022617 ; GO:0030198 ; GO:0030574 ; GO:0042246 ; GO:0042995 ; GO:0060317 ;	IPR000742:EGF-like, type 3,IPR001590:Peptidase M12B, ADAM/reprolysin,IPR001762:Blood coagulation inhibitor, Disintegrin,IPR001818:Peptidase M10A and M12B, matrixin and adamalysin,IPR002870:Peptidase M12B, propeptide,IPR006025:Peptidase M, neutral zinc metallopeptidases, zinc-binding site,IPR006210:EGF-like,IPR006586:ADAM, cysteine-rich,IPR013032:EGF-like region, conserved site,IPR013111:EGF, extr…	---NA---
TCONS_00002041	ADAM15	28.2202	35.017	1.24085	0.31	0.83	1	BaseLine	ADAM metallopeptidase domain 15	GO:0001525 ; GO:0001669 ; GO:0004222 ; GO:0005515 ; GO:0005886 ; GO:0005912 ; GO:0006508 ; GO:0007160 ; GO:0008237 ; GO:0008270 ; GO:0016021 ; GO:0017124 ; GO:0022617 ; GO:0030198 ; GO:0030574 ; GO:0042246 ; GO:0042995 ; GO:0060317 ;	IPR000742:EGF-like, type 3,IPR001590:Peptidase M12B, ADAM/reprolysin,IPR001762:Blood coagulation inhibitor, Disintegrin,IPR001818:Peptidase M10A and M12B, matrixin and adamalysin,IPR002870:Peptidase M12B, propeptide,IPR006025:Peptidase M, neutral zinc metallopeptidases, zinc-binding site,IPR006210:EGF-like,IPR006586:ADAM, cysteine-rich,IPR013032:EGF-like region, conserved site,IPR013111:EGF, extr…	---NA---
TCONS_00002037	ADAM15	133.888	143.136	1.06907	0.1	0.85	1	BaseLine	ADAM metallopeptidase domain 15	GO:0001525 ; GO:0001669 ; GO:0004222 ; GO:0005515 ; GO:0005886 ; GO:0005912 ; GO:0006508 ; GO:0007160 ; GO:0008237 ; GO:0008270 ; GO:0016021 ; GO:0017124 ; GO:0022617 ; GO:0030198 ; GO:0030574 ; GO:0042246 ; GO:0042995 ; GO:0060317 ;	IPR000742:EGF-like, type 3,IPR001590:Peptidase M12B, ADAM/reprolysin,IPR001762:Blood coagulation inhibitor, Disintegrin,IPR001818:Peptidase M10A and M12B, matrixin and adamalysin,IPR002870:Peptidase M12B, propeptide,IPR006025:Peptidase M, neutral zinc metallopeptidases, zinc-binding site,IPR006210:EGF-like,IPR006586:ADAM, cysteine-rich,IPR013032:EGF-like region, conserved site,IPR013111:EGF, extr…	---NA---
TCONS_00002038	ADAM15	22.622	25.3185	1.1192	0.16	0.88	1	BaseLine	ADAM metallopeptidase domain 15	GO:0001525 ; GO:0001669 ; GO:0004222 ; GO:0005515 ; GO:0005886 ; GO:0005912 ; GO:0006508 ; GO:0007160 ; GO:0008237 ; GO:0008270 ; GO:0016021 ; GO:0017124 ; GO:0022617 ; GO:0030198 ; GO:0030574 ; GO:0042246 ; GO:0042995 ; GO:0060317 ;	IPR000742:EGF-like, type 3,IPR001590:Peptidase M12B, ADAM/reprolysin,IPR001762:Blood coagulation inhibitor, Disintegrin,IPR001818:Peptidase M10A and M12B, matrixin and adamalysin,IPR002870:Peptidase M12B, propeptide,IPR006025:Peptidase M, neutral zinc metallopeptidases, zinc-binding site,IPR006210:EGF-like,IPR006586:ADAM, cysteine-rich,IPR013032:EGF-like region, conserved site,IPR013111:EGF, extr…	---NA---
TCONS_00002042	ADAM15	29.9818	32.5118	1.08438	0.12	0.98	1	BaseLine	ADAM metallopeptidase domain 15	GO:0001525 ; GO:0001669 ; GO:0004222 ; GO:0005515 ; GO:0005886 ; GO:0005912 ; GO:0006508 ; GO:0007160 ; GO:0008237 ; GO:0008270 ; GO:0016021 ; GO:0017124 ; GO:0022617 ; GO:0030198 ; GO:0030574 ; GO:0042246 ; GO:0042995 ; GO:0060317 ;	IPR000742:EGF-like, type 3,IPR001590:Peptidase M12B, ADAM/reprolysin,IPR001762:Blood coagulation inhibitor, Disintegrin,IPR001818:Peptidase M10A and M12B, matrixin and adamalysin,IPR002870:Peptidase M12B, propeptide,IPR006025:Peptidase M, neutral zinc metallopeptidases, zinc-binding site,IPR006210:EGF-like,IPR006586:ADAM, cysteine-rich,IPR013032:EGF-like region, conserved site,IPR013111:EGF, extr…	---NA---
TCONS_00035728	ADAM17	3.76797	53.755	14.2663	3.83	0	0.02	Upregulated	ADAM metallopeptidase domain 17	GO:0001666 ; GO:0001934 ; GO:0002446 ; GO:0002467 ; GO:0002690 ; GO:0004222 ; GO:0004222 ; GO:0004222 ; GO:0005112 ; GO:0005138 ; GO:0005178 ; GO:0005515 ; GO:0005737 ; GO:0005886 ; GO:0005887 ; GO:0005911 ; GO:0005925 ; GO:0006508 ; GO:0006509 ; GO:0006509 ; GO:0006915 ; GO:0007155 ; GO:0007173 ; GO:0007173 ; GO:0007219 ; GO:0007220 ; GO:0008237 ; GO:0008237 ; GO:0008237 ; GO:0008270 ; GO:000828…	IPR001590:Peptidase M12B, ADAM/reprolysin,IPR001762:Blood coagulation inhibitor, Disintegrin,IPR001818:Peptidase M10A and M12B, matrixin and adamalysin,IPR006025:Peptidase M, neutral zinc metallopeptidases, zinc-binding site,IPR018358:Disintegrin, conserved site,	hsa04330:Notch signaling pathway,hsa05010:Alzheimer's disease,hsa05120:Epithelial cell signaling in Helicobacter pylori infection,
TCONS_00035727	ADAM17	41.4476	14.163	0.341709	-1.55	0.3	1	BaseLine	ADAM metallopeptidase domain 17	GO:0001666 ; GO:0001934 ; GO:0002446 ; GO:0002467 ; GO:0002690 ; GO:0004222 ; GO:0004222 ; GO:0004222 ; GO:0005112 ; GO:0005138 ; GO:0005178 ; GO:0005515 ; GO:0005737 ; GO:0005886 ; GO:0005887 ; GO:0005911 ; GO:0005925 ; GO:0006508 ; GO:0006509 ; GO:0006509 ; GO:0006915 ; GO:0007155 ; GO:0007173 ; GO:0007173 ; GO:0007219 ; GO:0007220 ; GO:0008237 ; GO:0008237 ; GO:0008237 ; GO:0008270 ; GO:000828…	IPR001590:Peptidase M12B, ADAM/reprolysin,IPR001762:Blood coagulation inhibitor, Disintegrin,IPR001818:Peptidase M10A and M12B, matrixin and adamalysin,IPR006025:Peptidase M, neutral zinc metallopeptidases, zinc-binding site,IPR018358:Disintegrin, conserved site,	hsa04330:Notch signaling pathway,hsa05010:Alzheimer's disease,hsa05120:Epithelial cell signaling in Helicobacter pylori infection,
TCONS_00035729	ADAM17	134.032	105.543	0.787445	-0.34	0.61	1	BaseLine	ADAM metallopeptidase domain 17	GO:0001666 ; GO:0001934 ; GO:0002446 ; GO:0002467 ; GO:0002690 ; GO:0004222 ; GO:0004222 ; GO:0004222 ; GO:0005112 ; GO:0005138 ; GO:0005178 ; GO:0005515 ; GO:0005737 ; GO:0005886 ; GO:0005887 ; GO:0005911 ; GO:0005925 ; GO:0006508 ; GO:0006509 ; GO:0006509 ; GO:0006915 ; GO:0007155 ; GO:0007173 ; GO:0007173 ; GO:0007219 ; GO:0007220 ; GO:0008237 ; GO:0008237 ; GO:0008237 ; GO:0008270 ; GO:000828…	IPR001590:Peptidase M12B, ADAM/reprolysin,IPR001762:Blood coagulation inhibitor, Disintegrin,IPR001818:Peptidase M10A and M12B, matrixin and adamalysin,IPR006025:Peptidase M, neutral zinc metallopeptidases, zinc-binding site,IPR018358:Disintegrin, conserved site,	hsa04330:Notch signaling pathway,hsa05010:Alzheimer's disease,hsa05120:Epithelial cell signaling in Helicobacter pylori infection,
TCONS_00035730	ADAM17	89.8663	71.8093	0.799067	-0.32	0.72	1	BaseLine	ADAM metallopeptidase domain 17	GO:0001666 ; GO:0001934 ; GO:0002446 ; GO:0002467 ; GO:0002690 ; GO:0004222 ; GO:0004222 ; GO:0004222 ; GO:0005112 ; GO:0005138 ; GO:0005178 ; GO:0005515 ; GO:0005737 ; GO:0005886 ; GO:0005887 ; GO:0005911 ; GO:0005925 ; GO:0006508 ; GO:0006509 ; GO:0006509 ; GO:0006915 ; GO:0007155 ; GO:0007173 ; GO:0007173 ; GO:0007219 ; GO:0007220 ; GO:0008237 ; GO:0008237 ; GO:0008237 ; GO:0008270 ; GO:000828…	IPR001590:Peptidase M12B, ADAM/reprolysin,IPR001762:Blood coagulation inhibitor, Disintegrin,IPR001818:Peptidase M10A and M12B, matrixin and adamalysin,IPR006025:Peptidase M, neutral zinc metallopeptidases, zinc-binding site,IPR018358:Disintegrin, conserved site,	hsa04330:Notch signaling pathway,hsa05010:Alzheimer's disease,hsa05120:Epithelial cell signaling in Helicobacter pylori infection,
TCONS_00050490	ADAM19	27.1559	22.9988	0.846918	-0.24	0.88	1	BaseLine	ADAM metallopeptidase domain 19	GO:0004222 ; GO:0006509 ; GO:0007507 ; GO:0008270 ; GO:0016021 ; GO:0017124 ;	IPR000742:EGF-like, type 3,IPR001590:Peptidase M12B, ADAM/reprolysin,IPR001762:Blood coagulation inhibitor, Disintegrin,IPR001818:Peptidase M10A and M12B, matrixin and adamalysin,IPR002870:Peptidase M12B, propeptide,IPR006025:Peptidase M, neutral zinc metallopeptidases, zinc-binding site,IPR006586:ADAM, cysteine-rich,IPR013032:EGF-like region, conserved site,IPR013111:EGF, extracellular,IPR018358…	---NA---
TCONS_00056957	ADAM22	47.5706	0	0	NA	0.99	1	Control_Specific	ADAM metallopeptidase domain 22	GO:0004222 ; GO:0005178 ; GO:0005515 ; GO:0006508 ; GO:0007155 ; GO:0007162 ; GO:0007417 ; GO:0008270 ; GO:0008344 ; GO:0016021 ; GO:0022011 ;	IPR001590:Peptidase M12B, ADAM/reprolysin,IPR001762:Blood coagulation inhibitor, Disintegrin,IPR002870:Peptidase M12B, propeptide,IPR006025:Peptidase M, neutral zinc metallopeptidases, zinc-binding site,IPR006210:EGF-like,IPR006586:ADAM, cysteine-rich,IPR013032:EGF-like region, conserved site,IPR013111:EGF, extracellular,IPR018358:Disintegrin, conserved site,	---NA---
TCONS_00056955	ADAM22	0	24.8872	-	NA	0.02	1	Wild_Specific	ADAM metallopeptidase domain 22	GO:0004222 ; GO:0005178 ; GO:0005515 ; GO:0006508 ; GO:0007155 ; GO:0007162 ; GO:0007417 ; GO:0008270 ; GO:0008344 ; GO:0016021 ; GO:0022011 ;	IPR001590:Peptidase M12B, ADAM/reprolysin,IPR001762:Blood coagulation inhibitor, Disintegrin,IPR002870:Peptidase M12B, propeptide,IPR006025:Peptidase M, neutral zinc metallopeptidases, zinc-binding site,IPR006210:EGF-like,IPR006586:ADAM, cysteine-rich,IPR013032:EGF-like region, conserved site,IPR013111:EGF, extracellular,IPR018358:Disintegrin, conserved site,	---NA---
TCONS_00056956	ADAM22	125.892	134.812	1.07085	0.1	0.85	1	BaseLine	ADAM metallopeptidase domain 22	GO:0004222 ; GO:0005178 ; GO:0005515 ; GO:0006508 ; GO:0007155 ; GO:0007162 ; GO:0007417 ; GO:0008270 ; GO:0008344 ; GO:0016021 ; GO:0022011 ;	IPR001590:Peptidase M12B, ADAM/reprolysin,IPR001762:Blood coagulation inhibitor, Disintegrin,IPR002870:Peptidase M12B, propeptide,IPR006025:Peptidase M, neutral zinc metallopeptidases, zinc-binding site,IPR006210:EGF-like,IPR006586:ADAM, cysteine-rich,IPR013032:EGF-like region, conserved site,IPR013111:EGF, extracellular,IPR018358:Disintegrin, conserved site,	---NA---
TCONS_00038798	ADAM33	7.19792	0	0	NA	0.22	1	Control_Specific	ADAM metallopeptidase domain 33	GO:0004222 ; GO:0006508 ; GO:0008270 ; GO:0016021 ;	IPR000742:Epidermal growth factor-like domain,IPR001590:Peptidase M12B, ADAM/reprolysin,IPR001762:Blood coagulation inhibitor, Disintegrin,IPR002870:Peptidase M12B, propeptide,IPR006586:ADAM, cysteine-rich,IPR013032:EGF-like, conserved site,IPR018358:Disintegrin, conserved site,IPR024079:Metallopeptidase, catalytic domain,	---NA---
TCONS_00038797	ADAM33	0	9.44201	-	NA	0.15	1	Wild_Specific	ADAM metallopeptidase domain 33	GO:0004222 ; GO:0006508 ; GO:0008270 ; GO:0016021 ;	IPR000742:Epidermal growth factor-like domain,IPR001590:Peptidase M12B, ADAM/reprolysin,IPR001762:Blood coagulation inhibitor, Disintegrin,IPR002870:Peptidase M12B, propeptide,IPR006586:ADAM, cysteine-rich,IPR013032:EGF-like, conserved site,IPR018358:Disintegrin, conserved site,IPR024079:Metallopeptidase, catalytic domain,	---NA---
TCONS_00038796	ADAM33	9.41992	10.8373	1.15046	0.2	0.99	1	BaseLine	ADAM metallopeptidase domain 33	GO:0004222 ; GO:0006508 ; GO:0008270 ; GO:0016021 ;	IPR000742:Epidermal growth factor-like domain,IPR001590:Peptidase M12B, ADAM/reprolysin,IPR001762:Blood coagulation inhibitor, Disintegrin,IPR002870:Peptidase M12B, propeptide,IPR006586:ADAM, cysteine-rich,IPR013032:EGF-like, conserved site,IPR018358:Disintegrin, conserved site,IPR024079:Metallopeptidase, catalytic domain,	---NA---
TCONS_00009194	ADAM8	11.8252	0	0	NA	0.12	1	Control_Specific	ADAM metallopeptidase domain 8	GO:0000902 ; GO:0001525 ; GO:0002102 ; GO:0002523 ; GO:0002675 ; GO:0004222 ; GO:0005509 ; GO:0005515 ; GO:0005737 ; GO:0005886 ; GO:0005886 ; GO:0005887 ; GO:0006508 ; GO:0006954 ; GO:0008237 ; GO:0008270 ; GO:0009986 ; GO:0010954 ; GO:0016337 ; GO:0022407 ; GO:0022617 ; GO:0030198 ; GO:0032010 ; GO:0032127 ; GO:0033089 ; GO:0035419 ; GO:0042581 ; GO:0043524 ; GO:0043621 ; GO:0045780 ; GO:004578…	IPR000742:Epidermal growth factor-like domain,IPR001590:Peptidase M12B, ADAM/reprolysin,IPR001762:Blood coagulation inhibitor, Disintegrin,IPR002870:Peptidase M12B, propeptide,IPR006586:ADAM, cysteine-rich,IPR013032:EGF-like, conserved site,IPR018358:Disintegrin, conserved site,IPR024079:Metallopeptidase, catalytic domain,	---NA---
TCONS_00009190	ADAM8	19.656	3.66371	0.186392	-2.42	0.28	1	BaseLine	ADAM metallopeptidase domain 8	GO:0000902 ; GO:0001525 ; GO:0002102 ; GO:0002523 ; GO:0002675 ; GO:0004222 ; GO:0005509 ; GO:0005515 ; GO:0005737 ; GO:0005886 ; GO:0005886 ; GO:0005887 ; GO:0006508 ; GO:0006954 ; GO:0008237 ; GO:0008270 ; GO:0009986 ; GO:0010954 ; GO:0016337 ; GO:0022407 ; GO:0022617 ; GO:0030198 ; GO:0032010 ; GO:0032127 ; GO:0033089 ; GO:0035419 ; GO:0042581 ; GO:0043524 ; GO:0043621 ; GO:0045780 ; GO:004578…	IPR000742:Epidermal growth factor-like domain,IPR001590:Peptidase M12B, ADAM/reprolysin,IPR001762:Blood coagulation inhibitor, Disintegrin,IPR002870:Peptidase M12B, propeptide,IPR006586:ADAM, cysteine-rich,IPR013032:EGF-like, conserved site,IPR018358:Disintegrin, conserved site,IPR024079:Metallopeptidase, catalytic domain,	---NA---
TCONS_00009196	ADAM8	0	3.3047	-	NA	0.35	1	Wild_Specific	ADAM metallopeptidase domain 8	GO:0000902 ; GO:0001525 ; GO:0002102 ; GO:0002523 ; GO:0002675 ; GO:0004222 ; GO:0005509 ; GO:0005515 ; GO:0005737 ; GO:0005886 ; GO:0005886 ; GO:0005887 ; GO:0006508 ; GO:0006954 ; GO:0008237 ; GO:0008270 ; GO:0009986 ; GO:0010954 ; GO:0016337 ; GO:0022407 ; GO:0022617 ; GO:0030198 ; GO:0032010 ; GO:0032127 ; GO:0033089 ; GO:0035419 ; GO:0042581 ; GO:0043524 ; GO:0043621 ; GO:0045780 ; GO:004578…	IPR000742:Epidermal growth factor-like domain,IPR001590:Peptidase M12B, ADAM/reprolysin,IPR001762:Blood coagulation inhibitor, Disintegrin,IPR002870:Peptidase M12B, propeptide,IPR006586:ADAM, cysteine-rich,IPR013032:EGF-like, conserved site,IPR018358:Disintegrin, conserved site,IPR024079:Metallopeptidase, catalytic domain,	---NA---
TCONS_00009195	ADAM8	3.59896	8.96991	2.49236	1.32	0.63	1	BaseLine	ADAM metallopeptidase domain 8	GO:0000902 ; GO:0001525 ; GO:0002102 ; GO:0002523 ; GO:0002675 ; GO:0004222 ; GO:0005509 ; GO:0005515 ; GO:0005737 ; GO:0005886 ; GO:0005886 ; GO:0005887 ; GO:0006508 ; GO:0006954 ; GO:0008237 ; GO:0008270 ; GO:0009986 ; GO:0010954 ; GO:0016337 ; GO:0022407 ; GO:0022617 ; GO:0030198 ; GO:0032010 ; GO:0032127 ; GO:0033089 ; GO:0035419 ; GO:0042581 ; GO:0043524 ; GO:0043621 ; GO:0045780 ; GO:004578…	IPR000742:Epidermal growth factor-like domain,IPR001590:Peptidase M12B, ADAM/reprolysin,IPR001762:Blood coagulation inhibitor, Disintegrin,IPR002870:Peptidase M12B, propeptide,IPR006586:ADAM, cysteine-rich,IPR013032:EGF-like, conserved site,IPR018358:Disintegrin, conserved site,IPR024079:Metallopeptidase, catalytic domain,	---NA---
TCONS_00009192	ADAM8	5.18095	11.8328	2.2839	1.19	0.69	1	BaseLine	ADAM metallopeptidase domain 8	GO:0000902 ; GO:0001525 ; GO:0002102 ; GO:0002523 ; GO:0002675 ; GO:0004222 ; GO:0005509 ; GO:0005515 ; GO:0005737 ; GO:0005886 ; GO:0005886 ; GO:0005887 ; GO:0006508 ; GO:0006954 ; GO:0008237 ; GO:0008270 ; GO:0009986 ; GO:0010954 ; GO:0016337 ; GO:0022407 ; GO:0022617 ; GO:0030198 ; GO:0032010 ; GO:0032127 ; GO:0033089 ; GO:0035419 ; GO:0042581 ; GO:0043524 ; GO:0043621 ; GO:0045780 ; GO:004578…	IPR000742:Epidermal growth factor-like domain,IPR001590:Peptidase M12B, ADAM/reprolysin,IPR001762:Blood coagulation inhibitor, Disintegrin,IPR002870:Peptidase M12B, propeptide,IPR006586:ADAM, cysteine-rich,IPR013032:EGF-like, conserved site,IPR018358:Disintegrin, conserved site,IPR024079:Metallopeptidase, catalytic domain,	---NA---
TCONS_00009191	ADAM8	0	0.472101	-	NA	1	1	Wild_Specific	ADAM metallopeptidase domain 8	GO:0000902 ; GO:0001525 ; GO:0002102 ; GO:0002523 ; GO:0002675 ; GO:0004222 ; GO:0005509 ; GO:0005515 ; GO:0005737 ; GO:0005886 ; GO:0005886 ; GO:0005887 ; GO:0006508 ; GO:0006954 ; GO:0008237 ; GO:0008270 ; GO:0009986 ; GO:0010954 ; GO:0016337 ; GO:0022407 ; GO:0022617 ; GO:0030198 ; GO:0032010 ; GO:0032127 ; GO:0033089 ; GO:0035419 ; GO:0042581 ; GO:0043524 ; GO:0043621 ; GO:0045780 ; GO:004578…	IPR000742:Epidermal growth factor-like domain,IPR001590:Peptidase M12B, ADAM/reprolysin,IPR001762:Blood coagulation inhibitor, Disintegrin,IPR002870:Peptidase M12B, propeptide,IPR006586:ADAM, cysteine-rich,IPR013032:EGF-like, conserved site,IPR018358:Disintegrin, conserved site,IPR024079:Metallopeptidase, catalytic domain,	---NA---
TCONS_00059720	ADAM9	24.5385	35.468	1.4454	0.53	0.73	1	BaseLine	ADAM metallopeptidase domain 9	GO:0000186 ; GO:0004222 ; GO:0004222 ; GO:0005080 ; GO:0005178 ; GO:0005178 ; GO:0005178 ; GO:0005515 ; GO:0005518 ; GO:0005615 ; GO:0005615 ; GO:0005737 ; GO:0006509 ; GO:0006509 ; GO:0007155 ; GO:0007160 ; GO:0007179 ; GO:0007179 ; GO:0007229 ; GO:0008237 ; GO:0008270 ; GO:0009986 ; GO:0010042 ; GO:0016021 ; GO:0016323 ; GO:0017124 ; GO:0017124 ; GO:0022617 ; GO:0030198 ; GO:0030216 ; GO:003057…	IPR000742:EGF-like, type 3,IPR001590:Peptidase M12B, ADAM/reprolysin,IPR001762:Blood coagulation inhibitor, Disintegrin,IPR002870:Peptidase M12B, propeptide,IPR006025:Peptidase M, neutral zinc metallopeptidases, zinc-binding site,IPR006210:EGF-like,IPR006586:ADAM, cysteine-rich,IPR013032:EGF-like region, conserved site,IPR013111:EGF, extracellular,IPR018358:Disintegrin, conserved site,	---NA---
TCONS_00059716	ADAM9	230.909	223.749	0.968992	-0.05	0.93	1	BaseLine	ADAM metallopeptidase domain 9	GO:0000186 ; GO:0004222 ; GO:0004222 ; GO:0005080 ; GO:0005178 ; GO:0005178 ; GO:0005178 ; GO:0005515 ; GO:0005518 ; GO:0005615 ; GO:0005615 ; GO:0005737 ; GO:0006509 ; GO:0006509 ; GO:0007155 ; GO:0007160 ; GO:0007179 ; GO:0007179 ; GO:0007229 ; GO:0008237 ; GO:0008270 ; GO:0009986 ; GO:0010042 ; GO:0016021 ; GO:0016323 ; GO:0017124 ; GO:0017124 ; GO:0022617 ; GO:0030198 ; GO:0030216 ; GO:003057…	IPR000742:EGF-like, type 3,IPR001590:Peptidase M12B, ADAM/reprolysin,IPR001762:Blood coagulation inhibitor, Disintegrin,IPR002870:Peptidase M12B, propeptide,IPR006025:Peptidase M, neutral zinc metallopeptidases, zinc-binding site,IPR006210:EGF-like,IPR006586:ADAM, cysteine-rich,IPR013032:EGF-like region, conserved site,IPR013111:EGF, extracellular,IPR018358:Disintegrin, conserved site,	---NA---
TCONS_00059715	ADAM9	4.62723	3.66371	0.791771	-0.34	0.96	1	BaseLine	ADAM metallopeptidase domain 9	GO:0000186 ; GO:0004222 ; GO:0004222 ; GO:0005080 ; GO:0005178 ; GO:0005178 ; GO:0005178 ; GO:0005515 ; GO:0005518 ; GO:0005615 ; GO:0005615 ; GO:0005737 ; GO:0006509 ; GO:0006509 ; GO:0007155 ; GO:0007160 ; GO:0007179 ; GO:0007179 ; GO:0007229 ; GO:0008237 ; GO:0008270 ; GO:0009986 ; GO:0010042 ; GO:0016021 ; GO:0016323 ; GO:0017124 ; GO:0017124 ; GO:0022617 ; GO:0030198 ; GO:0030216 ; GO:003057…	IPR000742:EGF-like, type 3,IPR001590:Peptidase M12B, ADAM/reprolysin,IPR001762:Blood coagulation inhibitor, Disintegrin,IPR002870:Peptidase M12B, propeptide,IPR006025:Peptidase M, neutral zinc metallopeptidases, zinc-binding site,IPR006210:EGF-like,IPR006586:ADAM, cysteine-rich,IPR013032:EGF-like region, conserved site,IPR013111:EGF, extracellular,IPR018358:Disintegrin, conserved site,	---NA---
TCONS_00039989	ADAMTS1	3.76797	2.09355	0.555618	-0.85	0.82	1	BaseLine	ADAM metallopeptidase with thrombospondin type 1 motif, 1	GO:0001542 ; GO:0001822 ; GO:0004222 ; GO:0005604 ; GO:0005737 ; GO:0006508 ; GO:0007229 ; GO:0008201 ; GO:0008237 ; GO:0008270 ; GO:0008285 ; GO:0031410 ; GO:0060347 ;	IPR000884:Thrombospondin, type 1 repeat,IPR001590:Peptidase M12B, ADAM/reprolysin,IPR002870:Peptidase M12B, propeptide,IPR006025:Peptidase M, neutral zinc metallopeptidases, zinc-binding site,IPR006586:ADAM, cysteine-rich,IPR010294:ADAM-TS Spacer 1,IPR013273:Peptidase M12B, ADAM-TS,IPR013274:Peptidase M12B, ADAM-TS1,IPR017972:Cytochrome P450, conserved site,IPR018358:Disintegrin, conserved site,	---NA---
TCONS_00039988	ADAMTS1	95.9857	93.0012	0.968906	-0.05	0.96	1	BaseLine	ADAM metallopeptidase with thrombospondin type 1 motif, 1	GO:0001542 ; GO:0001822 ; GO:0004222 ; GO:0005604 ; GO:0005737 ; GO:0006508 ; GO:0007229 ; GO:0008201 ; GO:0008237 ; GO:0008270 ; GO:0008285 ; GO:0031410 ; GO:0060347 ;	IPR000884:Thrombospondin, type 1 repeat,IPR001590:Peptidase M12B, ADAM/reprolysin,IPR002870:Peptidase M12B, propeptide,IPR006025:Peptidase M, neutral zinc metallopeptidases, zinc-binding site,IPR006586:ADAM, cysteine-rich,IPR010294:ADAM-TS Spacer 1,IPR013273:Peptidase M12B, ADAM-TS,IPR013274:Peptidase M12B, ADAM-TS1,IPR017972:Cytochrome P450, conserved site,IPR018358:Disintegrin, conserved site,	---NA---
TCONS_00031850	ADAMTS10	6.59394	0.472101	0.0715961	-3.8	0.35	1	BaseLine	ADAM metallopeptidase with thrombospondin type 1 motif, 10	GO:0001527 ; GO:0003674 ; GO:0004222 ; GO:0005515 ; GO:0006508 ; GO:0008150 ; GO:0008270 ; GO:0031012 ;	IPR000884:Thrombospondin, type 1 repeat,IPR001590:Peptidase M12B, ADAM/reprolysin,IPR002870:Peptidase M12B, propeptide,IPR006025:Peptidase M, neutral zinc metallopeptidases, zinc-binding site,IPR010294:ADAM-TS Spacer 1,IPR010909:PLAC,IPR013273:Peptidase M12B, ADAM-TS,IPR018358:Disintegrin, conserved site,	---NA---
TCONS_00031844	ADAMTS10	0	3.66371	-	NA	0.35	1	Wild_Specific	ADAM metallopeptidase with thrombospondin type 1 motif, 10	GO:0001527 ; GO:0003674 ; GO:0004222 ; GO:0005515 ; GO:0006508 ; GO:0008150 ; GO:0008270 ; GO:0031012 ;	IPR000884:Thrombospondin, type 1 repeat,IPR001590:Peptidase M12B, ADAM/reprolysin,IPR002870:Peptidase M12B, propeptide,IPR006025:Peptidase M, neutral zinc metallopeptidases, zinc-binding site,IPR010294:ADAM-TS Spacer 1,IPR010909:PLAC,IPR013273:Peptidase M12B, ADAM-TS,IPR018358:Disintegrin, conserved site,	---NA---
TCONS_00031848	ADAMTS10	21.9749	6.02421	0.274141	-1.87	0.38	1	BaseLine	ADAM metallopeptidase with thrombospondin type 1 motif, 10	GO:0001527 ; GO:0003674 ; GO:0004222 ; GO:0005515 ; GO:0006508 ; GO:0008150 ; GO:0008270 ; GO:0031012 ;	IPR000884:Thrombospondin, type 1 repeat,IPR001590:Peptidase M12B, ADAM/reprolysin,IPR002870:Peptidase M12B, propeptide,IPR006025:Peptidase M, neutral zinc metallopeptidases, zinc-binding site,IPR010294:ADAM-TS Spacer 1,IPR010909:PLAC,IPR013273:Peptidase M12B, ADAM-TS,IPR018358:Disintegrin, conserved site,	---NA---
TCONS_00031843	ADAMTS10	68.8263	42.0064	0.610325	-0.71	0.5	1	BaseLine	ADAM metallopeptidase with thrombospondin type 1 motif, 10	GO:0001527 ; GO:0003674 ; GO:0004222 ; GO:0005515 ; GO:0006508 ; GO:0008150 ; GO:0008270 ; GO:0031012 ;	IPR000884:Thrombospondin, type 1 repeat,IPR001590:Peptidase M12B, ADAM/reprolysin,IPR002870:Peptidase M12B, propeptide,IPR006025:Peptidase M, neutral zinc metallopeptidases, zinc-binding site,IPR010294:ADAM-TS Spacer 1,IPR010909:PLAC,IPR013273:Peptidase M12B, ADAM-TS,IPR018358:Disintegrin, conserved site,	---NA---
TCONS_00031845	ADAMTS10	8.69363	3.66371	0.421425	-1.25	0.66	1	BaseLine	ADAM metallopeptidase with thrombospondin type 1 motif, 10	GO:0001527 ; GO:0003674 ; GO:0004222 ; GO:0005515 ; GO:0006508 ; GO:0008150 ; GO:0008270 ; GO:0031012 ;	IPR000884:Thrombospondin, type 1 repeat,IPR001590:Peptidase M12B, ADAM/reprolysin,IPR002870:Peptidase M12B, propeptide,IPR006025:Peptidase M, neutral zinc metallopeptidases, zinc-binding site,IPR010294:ADAM-TS Spacer 1,IPR010909:PLAC,IPR013273:Peptidase M12B, ADAM-TS,IPR018358:Disintegrin, conserved site,	---NA---
TCONS_00031842	ADAMTS10	14.91	22.5056	1.50944	0.59	0.75	1	BaseLine	ADAM metallopeptidase with thrombospondin type 1 motif, 10	GO:0001527 ; GO:0003674 ; GO:0004222 ; GO:0005515 ; GO:0006508 ; GO:0008150 ; GO:0008270 ; GO:0031012 ;	IPR000884:Thrombospondin, type 1 repeat,IPR001590:Peptidase M12B, ADAM/reprolysin,IPR002870:Peptidase M12B, propeptide,IPR006025:Peptidase M, neutral zinc metallopeptidases, zinc-binding site,IPR010294:ADAM-TS Spacer 1,IPR010909:PLAC,IPR013273:Peptidase M12B, ADAM-TS,IPR018358:Disintegrin, conserved site,	---NA---
TCONS_00031846	ADAMTS10	12.6342	17.3849	1.37602	0.46	0.85	1	BaseLine	ADAM metallopeptidase with thrombospondin type 1 motif, 10	GO:0001527 ; GO:0003674 ; GO:0004222 ; GO:0005515 ; GO:0006508 ; GO:0008150 ; GO:0008270 ; GO:0031012 ;	IPR000884:Thrombospondin, type 1 repeat,IPR001590:Peptidase M12B, ADAM/reprolysin,IPR002870:Peptidase M12B, propeptide,IPR006025:Peptidase M, neutral zinc metallopeptidases, zinc-binding site,IPR010294:ADAM-TS Spacer 1,IPR010909:PLAC,IPR013273:Peptidase M12B, ADAM-TS,IPR018358:Disintegrin, conserved site,	---NA---
TCONS_00031847	ADAMTS10	11.9079	13.0031	1.09198	0.13	0.95	1	BaseLine	ADAM metallopeptidase with thrombospondin type 1 motif, 10	GO:0001527 ; GO:0003674 ; GO:0004222 ; GO:0005515 ; GO:0006508 ; GO:0008150 ; GO:0008270 ; GO:0031012 ;	IPR000884:Thrombospondin, type 1 repeat,IPR001590:Peptidase M12B, ADAM/reprolysin,IPR002870:Peptidase M12B, propeptide,IPR006025:Peptidase M, neutral zinc metallopeptidases, zinc-binding site,IPR010294:ADAM-TS Spacer 1,IPR010909:PLAC,IPR013273:Peptidase M12B, ADAM-TS,IPR018358:Disintegrin, conserved site,	---NA---
TCONS_00031849	ADAMTS10	9.25447	7.55361	0.816212	-0.29	0.98	1	BaseLine	ADAM metallopeptidase with thrombospondin type 1 motif, 10	GO:0001527 ; GO:0003674 ; GO:0004222 ; GO:0005515 ; GO:0006508 ; GO:0008150 ; GO:0008270 ; GO:0031012 ;	IPR000884:Thrombospondin, type 1 repeat,IPR001590:Peptidase M12B, ADAM/reprolysin,IPR002870:Peptidase M12B, propeptide,IPR006025:Peptidase M, neutral zinc metallopeptidases, zinc-binding site,IPR010294:ADAM-TS Spacer 1,IPR010909:PLAC,IPR013273:Peptidase M12B, ADAM-TS,IPR018358:Disintegrin, conserved site,	---NA---
TCONS_00062642	ADAMTS13	5.18095	0	0	NA	0.27	1	Control_Specific	ADAM metallopeptidase with thrombospondin type 1 motif, 13	GO:0004222 ; GO:0005178 ; GO:0005509 ; GO:0005515 ; GO:0005578 ; GO:0005615 ; GO:0006508 ; GO:0007160 ; GO:0007229 ; GO:0008237 ; GO:0008270 ; GO:0009100 ; GO:0009986 ; GO:0016485 ; GO:0030168 ; GO:0034341 ; GO:0034612 ; GO:0043171 ; GO:0070670 ;	IPR000884:Thrombospondin, type 1 repeat,IPR001590:Peptidase M12B, ADAM/reprolysin,IPR006025:Peptidase M, neutral zinc metallopeptidases, zinc-binding site,IPR008085:Thrombospondin, type 1 repeat, subgroup,IPR013273:Peptidase M12B, ADAM-TS,IPR018358:Disintegrin, conserved site,	---NA---
TCONS_00062637	ADAMTS13	2.35498	0	0	NA	0.42	1	Control_Specific	ADAM metallopeptidase with thrombospondin type 1 motif, 13	GO:0004222 ; GO:0005178 ; GO:0005509 ; GO:0005515 ; GO:0005578 ; GO:0005615 ; GO:0006508 ; GO:0007160 ; GO:0007229 ; GO:0008237 ; GO:0008270 ; GO:0009100 ; GO:0009986 ; GO:0016485 ; GO:0030168 ; GO:0034341 ; GO:0034612 ; GO:0043171 ; GO:0070670 ;	IPR000884:Thrombospondin, type 1 repeat,IPR001590:Peptidase M12B, ADAM/reprolysin,IPR006025:Peptidase M, neutral zinc metallopeptidases, zinc-binding site,IPR008085:Thrombospondin, type 1 repeat, subgroup,IPR013273:Peptidase M12B, ADAM-TS,IPR018358:Disintegrin, conserved site,	---NA---
TCONS_00062635	ADAMTS13	1.54241	0	0	NA	0.54	1	Control_Specific	ADAM metallopeptidase with thrombospondin type 1 motif, 13	GO:0004222 ; GO:0005178 ; GO:0005509 ; GO:0005515 ; GO:0005578 ; GO:0005615 ; GO:0006508 ; GO:0007160 ; GO:0007229 ; GO:0008237 ; GO:0008270 ; GO:0009100 ; GO:0009986 ; GO:0016485 ; GO:0030168 ; GO:0034341 ; GO:0034612 ; GO:0043171 ; GO:0070670 ;	IPR000884:Thrombospondin, type 1 repeat,IPR001590:Peptidase M12B, ADAM/reprolysin,IPR006025:Peptidase M, neutral zinc metallopeptidases, zinc-binding site,IPR008085:Thrombospondin, type 1 repeat, subgroup,IPR013273:Peptidase M12B, ADAM-TS,IPR018358:Disintegrin, conserved site,	---NA---
TCONS_00062634	ADAMTS13	2.57068	5.66521	2.20377	1.14	0.72	1	BaseLine	ADAM metallopeptidase with thrombospondin type 1 motif, 13	GO:0004222 ; GO:0005178 ; GO:0005509 ; GO:0005515 ; GO:0005578 ; GO:0005615 ; GO:0006508 ; GO:0007160 ; GO:0007229 ; GO:0008237 ; GO:0008270 ; GO:0009100 ; GO:0009986 ; GO:0016485 ; GO:0030168 ; GO:0034341 ; GO:0034612 ; GO:0043171 ; GO:0070670 ;	IPR000884:Thrombospondin, type 1 repeat,IPR001590:Peptidase M12B, ADAM/reprolysin,IPR006025:Peptidase M, neutral zinc metallopeptidases, zinc-binding site,IPR008085:Thrombospondin, type 1 repeat, subgroup,IPR013273:Peptidase M12B, ADAM-TS,IPR018358:Disintegrin, conserved site,	---NA---
TCONS_00062640	ADAMTS13	5.65551	4.71048	0.832902	-0.26	0.96	1	BaseLine	ADAM metallopeptidase with thrombospondin type 1 motif, 13	GO:0004222 ; GO:0005178 ; GO:0005509 ; GO:0005515 ; GO:0005578 ; GO:0005615 ; GO:0006508 ; GO:0007160 ; GO:0007229 ; GO:0008237 ; GO:0008270 ; GO:0009100 ; GO:0009986 ; GO:0016485 ; GO:0030168 ; GO:0034341 ; GO:0034612 ; GO:0043171 ; GO:0070670 ;	IPR000884:Thrombospondin, type 1 repeat,IPR001590:Peptidase M12B, ADAM/reprolysin,IPR006025:Peptidase M, neutral zinc metallopeptidases, zinc-binding site,IPR008085:Thrombospondin, type 1 repeat, subgroup,IPR013273:Peptidase M12B, ADAM-TS,IPR018358:Disintegrin, conserved site,	---NA---
TCONS_00062639	ADAMTS13	5.65195	5.23387	0.926029	-0.11	0.97	1	BaseLine	ADAM metallopeptidase with thrombospondin type 1 motif, 13	GO:0004222 ; GO:0005178 ; GO:0005509 ; GO:0005515 ; GO:0005578 ; GO:0005615 ; GO:0006508 ; GO:0007160 ; GO:0007229 ; GO:0008237 ; GO:0008270 ; GO:0009100 ; GO:0009986 ; GO:0016485 ; GO:0030168 ; GO:0034341 ; GO:0034612 ; GO:0043171 ; GO:0070670 ;	IPR000884:Thrombospondin, type 1 repeat,IPR001590:Peptidase M12B, ADAM/reprolysin,IPR006025:Peptidase M, neutral zinc metallopeptidases, zinc-binding site,IPR008085:Thrombospondin, type 1 repeat, subgroup,IPR013273:Peptidase M12B, ADAM-TS,IPR018358:Disintegrin, conserved site,	---NA---
TCONS_00062633	ADAMTS13	14.9064	13.783	0.924633	-0.11	0.99	1	BaseLine	ADAM metallopeptidase with thrombospondin type 1 motif, 13	GO:0004222 ; GO:0005178 ; GO:0005509 ; GO:0005515 ; GO:0005578 ; GO:0005615 ; GO:0006508 ; GO:0007160 ; GO:0007229 ; GO:0008237 ; GO:0008270 ; GO:0009100 ; GO:0009986 ; GO:0016485 ; GO:0030168 ; GO:0034341 ; GO:0034612 ; GO:0043171 ; GO:0070670 ;	IPR000884:Thrombospondin, type 1 repeat,IPR001590:Peptidase M12B, ADAM/reprolysin,IPR006025:Peptidase M, neutral zinc metallopeptidases, zinc-binding site,IPR008085:Thrombospondin, type 1 repeat, subgroup,IPR013273:Peptidase M12B, ADAM-TS,IPR018358:Disintegrin, conserved site,	---NA---
TCONS_00062632	ADAMTS13	2.35498	1.8884	0.801877	-0.32	1	1	BaseLine	ADAM metallopeptidase with thrombospondin type 1 motif, 13	GO:0004222 ; GO:0005178 ; GO:0005509 ; GO:0005515 ; GO:0005578 ; GO:0005615 ; GO:0006508 ; GO:0007160 ; GO:0007229 ; GO:0008237 ; GO:0008270 ; GO:0009100 ; GO:0009986 ; GO:0016485 ; GO:0030168 ; GO:0034341 ; GO:0034612 ; GO:0043171 ; GO:0070670 ;	IPR000884:Thrombospondin, type 1 repeat,IPR001590:Peptidase M12B, ADAM/reprolysin,IPR006025:Peptidase M, neutral zinc metallopeptidases, zinc-binding site,IPR008085:Thrombospondin, type 1 repeat, subgroup,IPR013273:Peptidase M12B, ADAM-TS,IPR018358:Disintegrin, conserved site,	---NA---
TCONS_00011073	ADAMTS15	5.9108	6.34245	1.07303	0.1	1	1	BaseLine	ADAM metallopeptidase with thrombospondin type 1 motif, 15	GO:0004222 ; GO:0005578 ; GO:0006508 ; GO:0008270 ;	IPR000884:Thrombospondin, type 1 repeat,IPR001590:Peptidase M12B, ADAM/reprolysin,IPR001818:Peptidase M10A and M12B, matrixin and adamalysin,IPR002870:Peptidase M12B, propeptide,IPR006025:Peptidase M, neutral zinc metallopeptidases, zinc-binding site,IPR010294:ADAM-TS Spacer 1,IPR013273:Peptidase M12B, ADAM-TS,IPR013277:Peptidase M12B, ADAM-TS8,IPR018358:Disintegrin, conserved site,	---NA---
TCONS_00050679	ADAMTS2	3.89739	2.98646	0.766273	-0.38	0.95	1	BaseLine	ADAM metallopeptidase with thrombospondin type 1 motif, 2	GO:0004222 ; GO:0005576 ; GO:0005578 ; GO:0006508 ; GO:0007283 ; GO:0008237 ; GO:0008270 ; GO:0016485 ; GO:0030198 ; GO:0030199 ; GO:0030324 ; GO:0030574 ; GO:0043588 ;	IPR000884:Thrombospondin, type 1 repeat,IPR001590:Peptidase M12B, ADAM/reprolysin,IPR002870:Peptidase M12B, propeptide,IPR006025:Peptidase M, neutral zinc metallopeptidases, zinc-binding site,IPR010294:ADAM-TS Spacer 1,IPR010909:PLAC,IPR013273:Peptidase M12B, ADAM-TS,IPR013275:Peptidase M12B, ADAM-TS2,IPR018358:Disintegrin, conserved site,	---NA---
TCONS_00005602	ADAMTS4	8.30892	3.50985	0.42242	-1.24	0.68	1	BaseLine	ADAM metallopeptidase with thrombospondin type 1 motif, 4	GO:0001501 ; GO:0002020 ; GO:0004222 ; GO:0005515 ; GO:0005576 ; GO:0005578 ; GO:0005615 ; GO:0006508 ; GO:0008233 ; GO:0008237 ; GO:0008270 ; GO:0022617 ; GO:0030198 ;	IPR000884:Thrombospondin, type 1 repeat,IPR001590:Peptidase M12B, ADAM/reprolysin,IPR002870:Peptidase M12B, propeptide,IPR006025:Peptidase M, neutral zinc metallopeptidases, zinc-binding site,IPR010294:ADAM-TS Spacer 1,IPR013273:Peptidase M12B, ADAM-TS,IPR018358:Disintegrin, conserved site,	---NA---
TCONS_00039990	ADAMTS5	0.514137	0	0	NA	1	1	Control_Specific	ADAM metallopeptidase with thrombospondin type 1 motif, 5	GO:0004222 ; GO:0005178 ; GO:0005515 ; GO:0005576 ; GO:0005578 ; GO:0006508 ; GO:0008237 ; GO:0008270 ; GO:0022617 ; GO:0030198 ;	IPR000884:Thrombospondin, type 1 repeat,IPR001590:Peptidase M12B, ADAM/reprolysin,IPR002870:Peptidase M12B, propeptide,IPR006025:Peptidase M, neutral zinc metallopeptidases, zinc-binding site,IPR010294:ADAM-TS Spacer 1,IPR013273:Peptidase M12B, ADAM-TS,IPR013276:Peptidase M12B, ADAM-TS5,IPR018358:Disintegrin, conserved site,	---NA---
TCONS_00049791	ADAMTS6	0	4.72101	-	NA	0.28	1	Wild_Specific	ADAM metallopeptidase with thrombospondin type 1 motif, 6	GO:0004222 ; GO:0005578 ; GO:0006508 ; GO:0008237 ; GO:0008270 ;	IPR000884:Thrombospondin, type 1 repeat,IPR002870:Peptidase M12B, propeptide,IPR006025:Peptidase M, neutral zinc metallopeptidases, zinc-binding site,IPR010294:ADAM-TS Spacer 1,IPR010909:PLAC,IPR013273:Peptidase M12B, ADAM-TS,IPR018358:Disintegrin, conserved site,	---NA---
TCONS_00049790	ADAMTS6	17.6892	7.17356	0.405532	-1.3	0.54	1	BaseLine	ADAM metallopeptidase with thrombospondin type 1 motif, 6	GO:0004222 ; GO:0005578 ; GO:0006508 ; GO:0008237 ; GO:0008270 ;	IPR000884:Thrombospondin, type 1 repeat,IPR002870:Peptidase M12B, propeptide,IPR006025:Peptidase M, neutral zinc metallopeptidases, zinc-binding site,IPR010294:ADAM-TS Spacer 1,IPR010909:PLAC,IPR013273:Peptidase M12B, ADAM-TS,IPR018358:Disintegrin, conserved site,	---NA---
TCONS_00031525	ADAMTSL5	36.4499	21.0183	0.576636	-0.79	0.59	1	BaseLine	ADAMTS-like 5	GO:0001527 ; GO:0001527 ; GO:0004222 ; GO:0005576 ; GO:0005578 ; GO:0006508 ; GO:0008201 ; GO:0008270 ; GO:0031012 ;	GO:0004222~metalloendopeptidase activity,GO:0008201~heparin binding,GO:0008237~metallopeptidase activity,GO:0008270~zinc ion binding,	IPR000884:Thrombospondin, type 1 repeat,IPR001134:Netrin domain,IPR008993:Tissue inhibitor of metalloproteinases-like, OB-fold,IPR010294:ADAM-TS Spacer 1,IPR013273:Peptidase M12B, ADAM-TS,IPR018933:Netrin module, non-TIMP type,
TCONS_00031524	ADAMTSL5	34.3502	52.1862	1.51924	0.6	0.6	1	BaseLine	ADAMTS-like 5	GO:0001527 ; GO:0001527 ; GO:0004222 ; GO:0005576 ; GO:0005578 ; GO:0006508 ; GO:0008201 ; GO:0008270 ; GO:0031012 ;	GO:0004222~metalloendopeptidase activity,GO:0008201~heparin binding,GO:0008237~metallopeptidase activity,GO:0008270~zinc ion binding,	IPR000884:Thrombospondin, type 1 repeat,IPR001134:Netrin domain,IPR008993:Tissue inhibitor of metalloproteinases-like, OB-fold,IPR010294:ADAM-TS Spacer 1,IPR013273:Peptidase M12B, ADAM-TS,IPR018933:Netrin module, non-TIMP type,
TCONS_00061666	ADAMTSL1	2.91226	2.04226	0.701264	-0.51	0.93	1	BaseLine	ADAMTS-like 1	GO:0005578 ; GO:0006508 ; GO:0008237 ; GO:0008270 ;	IPR000884:Thrombospondin, type 1 repeat,IPR003598:Immunoglobulin subtype 2,IPR003599:Immunoglobulin subtype,IPR007110:Immunoglobulin-like,IPR010909:PLAC,IPR013098:Immunoglobulin I-set,IPR013151:Immunoglobulin,IPR013273:Peptidase M12B, ADAM-TS,IPR013783:Immunoglobulin-like fold,	---NA---
TCONS_00020541	ADAMTSL3	1.02827	0	0	NA	0.64	1	Control_Specific	ADAMTS-like 3	GO:0005578 ; GO:0006508 ; GO:0008237 ; GO:0008270 ;	IPR000884:Thrombospondin, type 1 repeat,IPR003598:Immunoglobulin subtype 2,IPR003599:Immunoglobulin subtype,IPR007110:Immunoglobulin-like,IPR010909:PLAC,IPR013098:Immunoglobulin I-set,IPR013151:Immunoglobulin,IPR013273:Peptidase M12B, ADAM-TS,IPR013783:Immunoglobulin-like fold,	---NA---
TCONS_00001876	ADAMTSL4	0	0.944201	-	NA	0.62	1	Wild_Specific	ADAMTS-like 4	GO:0002020 ; GO:0004222 ; GO:0005515 ; GO:0005575 ; GO:0005614 ; GO:0006508 ; GO:0006915 ; GO:0030198 ; GO:0043065 ;	IPR000884:Thrombospondin, type 1 repeat,IPR010294:ADAM-TS Spacer 1,IPR010909:PLAC,	---NA---
TCONS_00042680	APPL1	8.22619	0	0	NA	0.19	1	Control_Specific	adaptor protein, phosphotyrosine interaction, PH domain and leucine zipper containing 1	GO:0005515 ; GO:0005634 ; GO:0005737 ; GO:0005829 ; GO:0006915 ; GO:0007049 ; GO:0007165 ; GO:0008283 ; GO:0008286 ; GO:0010008 ; GO:0010008 ; GO:0012506 ; GO:0016581 ; GO:0031901 ; GO:0042802 ; GO:0042981 ; GO:0043065 ; GO:0043422 ; GO:0046324 ; GO:0070062 ; GO:0090003 ;	IPR001849:Pleckstrin homology,IPR006020:Phosphotyrosine interaction region,IPR011993:Pleckstrin homology-type,	hsa05200:Pathways in cancer,hsa05210:Colorectal cancer,
TCONS_00042679	APPL1	564.272	610.973	1.08276	0.11	0.61	1	BaseLine	adaptor protein, phosphotyrosine interaction, PH domain and leucine zipper containing 1	GO:0005515 ; GO:0005634 ; GO:0005737 ; GO:0005829 ; GO:0006915 ; GO:0007049 ; GO:0007165 ; GO:0008283 ; GO:0008286 ; GO:0010008 ; GO:0010008 ; GO:0012506 ; GO:0016581 ; GO:0031901 ; GO:0042802 ; GO:0042981 ; GO:0043065 ; GO:0043422 ; GO:0046324 ; GO:0070062 ; GO:0090003 ;	IPR001849:Pleckstrin homology,IPR006020:Phosphotyrosine interaction region,IPR011993:Pleckstrin homology-type,	hsa05200:Pathways in cancer,hsa05210:Colorectal cancer,
TCONS_00042681	APPL1	75.3411	64.6041	0.857489	-0.22	0.8	1	BaseLine	adaptor protein, phosphotyrosine interaction, PH domain and leucine zipper containing 1	GO:0005515 ; GO:0005634 ; GO:0005737 ; GO:0005829 ; GO:0006915 ; GO:0007049 ; GO:0007165 ; GO:0008283 ; GO:0008286 ; GO:0010008 ; GO:0010008 ; GO:0012506 ; GO:0016581 ; GO:0031901 ; GO:0042802 ; GO:0042981 ; GO:0043065 ; GO:0043422 ; GO:0046324 ; GO:0070062 ; GO:0090003 ;	IPR001849:Pleckstrin homology,IPR006020:Phosphotyrosine interaction region,IPR011993:Pleckstrin homology-type,	hsa05200:Pathways in cancer,hsa05210:Colorectal cancer,
TCONS_00015877	APPL2	138.605	158.519	1.14367	0.19	0.7	1	BaseLine	adaptor protein, phosphotyrosine interaction, PH domain and leucine zipper containing 2	GO:0005515 ; GO:0005634 ; GO:0005737 ; GO:0007049 ; GO:0007165 ; GO:0008283 ; GO:0010008 ; GO:0016581 ; GO:0031901 ; GO:0070062 ;	IPR001849:Pleckstrin homology,IPR006020:Phosphotyrosine interaction region,IPR011993:Pleckstrin homology-type,	---NA---
TCONS_00015874	APPL2	4.45467	6.5476	1.46983	0.56	0.88	1	BaseLine	adaptor protein, phosphotyrosine interaction, PH domain and leucine zipper containing 2	GO:0005515 ; GO:0005634 ; GO:0005737 ; GO:0007049 ; GO:0007165 ; GO:0008283 ; GO:0010008 ; GO:0016581 ; GO:0031901 ; GO:0070062 ;	IPR001849:Pleckstrin homology,IPR006020:Phosphotyrosine interaction region,IPR011993:Pleckstrin homology-type,	---NA---
TCONS_00027760	LOC653653	4.41153	3.93066	0.890999	-0.17	1	1	BaseLine	NA	NA	---NA---	---NA---
TCONS_00021599	AP3B2	58.9425	7.17356	0.121704	-3.04	0	0.03	DownRegulated	adaptor-related protein complex 3, beta 2 subunit	GO:0005215 ; GO:0005634 ; GO:0005730 ; GO:0005737 ; GO:0005794 ; GO:0006886 ; GO:0006892 ; GO:0008089 ; GO:0030123 ; GO:0030137 ; GO:0030665 ; GO:0048490 ;	IPR002553:Clathrin/coatomer adaptor, adaptin-like, N-terminal,IPR008153:Clathrin adaptor, gamma-adaptin, appendage,IPR011989:Armadillo-like helical,IPR013041:Coatomer/clathrin adaptor appendage, Ig-like subdomain,IPR016024:Armadillo-type fold,IPR026739:AP complex subunit beta,IPR026740:AP-3 complex subunit beta,	hsa04142:Lysosome,
TCONS_00021598	AP3B2	0	13.6909	-	NA	0.09	1	Wild_Specific	adaptor-related protein complex 3, beta 2 subunit	GO:0005215 ; GO:0005634 ; GO:0005730 ; GO:0005737 ; GO:0005794 ; GO:0006886 ; GO:0006892 ; GO:0008089 ; GO:0030123 ; GO:0030137 ; GO:0030665 ; GO:0048490 ;	IPR002553:Clathrin/coatomer adaptor, adaptin-like, N-terminal,IPR008153:Clathrin adaptor, gamma-adaptin, appendage,IPR011989:Armadillo-like helical,IPR013041:Coatomer/clathrin adaptor appendage, Ig-like subdomain,IPR016024:Armadillo-type fold,IPR026739:AP complex subunit beta,IPR026740:AP-3 complex subunit beta,	hsa04142:Lysosome,
TCONS_00021600	AP3B2	18.8398	39.1936	2.08036	1.06	0.49	1	BaseLine	adaptor-related protein complex 3, beta 2 subunit	GO:0005215 ; GO:0005634 ; GO:0005730 ; GO:0005737 ; GO:0005794 ; GO:0006886 ; GO:0006892 ; GO:0008089 ; GO:0030123 ; GO:0030137 ; GO:0030665 ; GO:0048490 ;	IPR002553:Clathrin/coatomer adaptor, adaptin-like, N-terminal,IPR008153:Clathrin adaptor, gamma-adaptin, appendage,IPR011989:Armadillo-like helical,IPR013041:Coatomer/clathrin adaptor appendage, Ig-like subdomain,IPR016024:Armadillo-type fold,IPR026739:AP complex subunit beta,IPR026740:AP-3 complex subunit beta,	hsa04142:Lysosome,
TCONS_00021597	AP3B2	5.65551	0.944201	0.166953	-2.58	0.53	1	BaseLine	adaptor-related protein complex 3, beta 2 subunit	GO:0005215 ; GO:0005634 ; GO:0005730 ; GO:0005737 ; GO:0005794 ; GO:0006886 ; GO:0006892 ; GO:0008089 ; GO:0030123 ; GO:0030137 ; GO:0030665 ; GO:0048490 ;	IPR002553:Clathrin/coatomer adaptor, adaptin-like, N-terminal,IPR008153:Clathrin adaptor, gamma-adaptin, appendage,IPR011989:Armadillo-like helical,IPR013041:Coatomer/clathrin adaptor appendage, Ig-like subdomain,IPR016024:Armadillo-type fold,IPR026739:AP complex subunit beta,IPR026740:AP-3 complex subunit beta,	hsa04142:Lysosome,
TCONS_00012094	AP5B1	6.68378	0	0	NA	0.23	1	Control_Specific	adaptor-related protein complex 5, beta 1 subunit	GO:0005515 ; GO:0005765 ; GO:0015031 ; GO:0016197 ; GO:0030119 ;	GO:0005515~protein binding,	---NA---
TCONS_00012093	AP5B1	694.72	734.21	1.05684	0.08	0.68	1	BaseLine	adaptor-related protein complex 5, beta 1 subunit	GO:0005515 ; GO:0005765 ; GO:0015031 ; GO:0016197 ; GO:0030119 ;	GO:0005515~protein binding,	---NA---
TCONS_00041389	AP1B1	168.368	274.005	1.62742	0.7	0.09	0.99	BaseLine	adaptor-related protein complex 1, beta 1 subunit	GO:0000139 ; GO:0005215 ; GO:0005515 ; GO:0005765 ; GO:0005829 ; GO:0006886 ; GO:0006892 ; GO:0008565 ; GO:0016032 ; GO:0019886 ; GO:0019901 ; GO:0030131 ; GO:0030659 ; GO:0030665 ; GO:0032588 ; GO:0050690 ; GO:0061024 ;	IPR002553:Clathrin/coatomer adaptor, adaptin-like, N-terminal,IPR008152:Clathrin adaptor, alpha/beta/gamma-adaptin, appendage, Ig-like subdomain,IPR011989:Armadillo-like helical,IPR012295:Beta2-adaptin/TATA-box binding, C-terminal,IPR013037:Clathrin adaptor, beta-adaptin, appendage, Ig-like subdomain,IPR015151:Clathrin adaptor, beta-adaptin, appendage, C-terminal subdomain,IPR016342:Adaptor prote…	hsa04142:Lysosome,
TCONS_00041394	AP1B1	30.8807	0	0	NA	0.01	1	Control_Specific	adaptor-related protein complex 1, beta 1 subunit	GO:0000139 ; GO:0005215 ; GO:0005515 ; GO:0005765 ; GO:0005829 ; GO:0006886 ; GO:0006892 ; GO:0008565 ; GO:0016032 ; GO:0019886 ; GO:0019901 ; GO:0030131 ; GO:0030659 ; GO:0030665 ; GO:0032588 ; GO:0050690 ; GO:0061024 ;	IPR002553:Clathrin/coatomer adaptor, adaptin-like, N-terminal,IPR008152:Clathrin adaptor, alpha/beta/gamma-adaptin, appendage, Ig-like subdomain,IPR011989:Armadillo-like helical,IPR012295:Beta2-adaptin/TATA-box binding, C-terminal,IPR013037:Clathrin adaptor, beta-adaptin, appendage, Ig-like subdomain,IPR015151:Clathrin adaptor, beta-adaptin, appendage, C-terminal subdomain,IPR016342:Adaptor prote…	hsa04142:Lysosome,
TCONS_00041395	AP1B1	531.666	653.183	1.22856	0.3	0.19	1	BaseLine	adaptor-related protein complex 1, beta 1 subunit	GO:0000139 ; GO:0005215 ; GO:0005515 ; GO:0005765 ; GO:0005829 ; GO:0006886 ; GO:0006892 ; GO:0008565 ; GO:0016032 ; GO:0019886 ; GO:0019901 ; GO:0030131 ; GO:0030659 ; GO:0030665 ; GO:0032588 ; GO:0050690 ; GO:0061024 ;	IPR002553:Clathrin/coatomer adaptor, adaptin-like, N-terminal,IPR008152:Clathrin adaptor, alpha/beta/gamma-adaptin, appendage, Ig-like subdomain,IPR011989:Armadillo-like helical,IPR012295:Beta2-adaptin/TATA-box binding, C-terminal,IPR013037:Clathrin adaptor, beta-adaptin, appendage, Ig-like subdomain,IPR015151:Clathrin adaptor, beta-adaptin, appendage, C-terminal subdomain,IPR016342:Adaptor prote…	hsa04142:Lysosome,
TCONS_00041391	AP1B1	6.85279	0	0	NA	0.22	1	Control_Specific	adaptor-related protein complex 1, beta 1 subunit	GO:0000139 ; GO:0005215 ; GO:0005515 ; GO:0005765 ; GO:0005829 ; GO:0006886 ; GO:0006892 ; GO:0008565 ; GO:0016032 ; GO:0019886 ; GO:0019901 ; GO:0030131 ; GO:0030659 ; GO:0030665 ; GO:0032588 ; GO:0050690 ; GO:0061024 ;	IPR002553:Clathrin/coatomer adaptor, adaptin-like, N-terminal,IPR008152:Clathrin adaptor, alpha/beta/gamma-adaptin, appendage, Ig-like subdomain,IPR011989:Armadillo-like helical,IPR012295:Beta2-adaptin/TATA-box binding, C-terminal,IPR013037:Clathrin adaptor, beta-adaptin, appendage, Ig-like subdomain,IPR015151:Clathrin adaptor, beta-adaptin, appendage, C-terminal subdomain,IPR016342:Adaptor prote…	hsa04142:Lysosome,
TCONS_00041392	AP1B1	129.351	84.0326	0.649649	-0.62	0.37	1	BaseLine	adaptor-related protein complex 1, beta 1 subunit	GO:0000139 ; GO:0005215 ; GO:0005515 ; GO:0005765 ; GO:0005829 ; GO:0006886 ; GO:0006892 ; GO:0008565 ; GO:0016032 ; GO:0019886 ; GO:0019901 ; GO:0030131 ; GO:0030659 ; GO:0030665 ; GO:0032588 ; GO:0050690 ; GO:0061024 ;	IPR002553:Clathrin/coatomer adaptor, adaptin-like, N-terminal,IPR008152:Clathrin adaptor, alpha/beta/gamma-adaptin, appendage, Ig-like subdomain,IPR011989:Armadillo-like helical,IPR012295:Beta2-adaptin/TATA-box binding, C-terminal,IPR013037:Clathrin adaptor, beta-adaptin, appendage, Ig-like subdomain,IPR015151:Clathrin adaptor, beta-adaptin, appendage, C-terminal subdomain,IPR016342:Adaptor prote…	hsa04142:Lysosome,
TCONS_00041388	AP1B1	128.664	85.6238	0.665483	-0.59	0.41	1	BaseLine	adaptor-related protein complex 1, beta 1 subunit	GO:0000139 ; GO:0005215 ; GO:0005515 ; GO:0005765 ; GO:0005829 ; GO:0006886 ; GO:0006892 ; GO:0008565 ; GO:0016032 ; GO:0019886 ; GO:0019901 ; GO:0030131 ; GO:0030659 ; GO:0030665 ; GO:0032588 ; GO:0050690 ; GO:0061024 ;	IPR002553:Clathrin/coatomer adaptor, adaptin-like, N-terminal,IPR008152:Clathrin adaptor, alpha/beta/gamma-adaptin, appendage, Ig-like subdomain,IPR011989:Armadillo-like helical,IPR012295:Beta2-adaptin/TATA-box binding, C-terminal,IPR013037:Clathrin adaptor, beta-adaptin, appendage, Ig-like subdomain,IPR015151:Clathrin adaptor, beta-adaptin, appendage, C-terminal subdomain,IPR016342:Adaptor prote…	hsa04142:Lysosome,
TCONS_00041390	AP1B1	13.8817	18.0726	1.3019	0.38	0.84	1	BaseLine	adaptor-related protein complex 1, beta 1 subunit	GO:0000139 ; GO:0005215 ; GO:0005515 ; GO:0005765 ; GO:0005829 ; GO:0006886 ; GO:0006892 ; GO:0008565 ; GO:0016032 ; GO:0019886 ; GO:0019901 ; GO:0030131 ; GO:0030659 ; GO:0030665 ; GO:0032588 ; GO:0050690 ; GO:0061024 ;	IPR002553:Clathrin/coatomer adaptor, adaptin-like, N-terminal,IPR008152:Clathrin adaptor, alpha/beta/gamma-adaptin, appendage, Ig-like subdomain,IPR011989:Armadillo-like helical,IPR012295:Beta2-adaptin/TATA-box binding, C-terminal,IPR013037:Clathrin adaptor, beta-adaptin, appendage, Ig-like subdomain,IPR015151:Clathrin adaptor, beta-adaptin, appendage, C-terminal subdomain,IPR016342:Adaptor prote…	hsa04142:Lysosome,
TCONS_00041393	AP1B1	3.08482	1.93969	0.628785	-0.67	0.93	1	BaseLine	adaptor-related protein complex 1, beta 1 subunit	GO:0000139 ; GO:0005215 ; GO:0005515 ; GO:0005765 ; GO:0005829 ; GO:0006886 ; GO:0006892 ; GO:0008565 ; GO:0016032 ; GO:0019886 ; GO:0019901 ; GO:0030131 ; GO:0030659 ; GO:0030665 ; GO:0032588 ; GO:0050690 ; GO:0061024 ;	IPR002553:Clathrin/coatomer adaptor, adaptin-like, N-terminal,IPR008152:Clathrin adaptor, alpha/beta/gamma-adaptin, appendage, Ig-like subdomain,IPR011989:Armadillo-like helical,IPR012295:Beta2-adaptin/TATA-box binding, C-terminal,IPR013037:Clathrin adaptor, beta-adaptin, appendage, Ig-like subdomain,IPR015151:Clathrin adaptor, beta-adaptin, appendage, C-terminal subdomain,IPR016342:Adaptor prote…	hsa04142:Lysosome,
TCONS_00024236	AP1G1	43.7016	165.914	3.79651	1.92	0	0.01	Upregulated	adaptor-related protein complex 1, gamma 1 subunit	GO:0000139 ; GO:0005215 ; GO:0005515 ; GO:0005737 ; GO:0005765 ; GO:0005794 ; GO:0005829 ; GO:0006886 ; GO:0006892 ; GO:0008565 ; GO:0016020 ; GO:0016032 ; GO:0017137 ; GO:0019886 ; GO:0019894 ; GO:0030119 ; GO:0030131 ; GO:0030136 ; GO:0030659 ; GO:0030665 ; GO:0030742 ; GO:0032438 ; GO:0032588 ; GO:0035646 ; GO:0043231 ; GO:0043323 ; GO:0045954 ; GO:0048471 ; GO:0050690 ; GO:0055037 ; GO:006102…	IPR002553:Clathrin/coatomer adaptor, adaptin-like, N-terminal,IPR008152:Clathrin adaptor, alpha/beta/gamma-adaptin, appendage, Ig-like subdomain,IPR008153:Clathrin adaptor, gamma-adaptin, appendage,IPR011989:Armadillo-like helical,IPR017107:Adaptor protein complex AP-1, gamma subunit,	hsa04142:Lysosome,
TCONS_00024235	AP1G1	222.568	7.74823	0.0348128	-4.84	0	0	DownRegulated	adaptor-related protein complex 1, gamma 1 subunit	GO:0000139 ; GO:0005215 ; GO:0005515 ; GO:0005737 ; GO:0005765 ; GO:0005794 ; GO:0005829 ; GO:0006886 ; GO:0006892 ; GO:0008565 ; GO:0016020 ; GO:0016032 ; GO:0017137 ; GO:0019886 ; GO:0019894 ; GO:0030119 ; GO:0030131 ; GO:0030136 ; GO:0030659 ; GO:0030665 ; GO:0030742 ; GO:0032438 ; GO:0032588 ; GO:0035646 ; GO:0043231 ; GO:0043323 ; GO:0045954 ; GO:0048471 ; GO:0050690 ; GO:0055037 ; GO:006102…	IPR002553:Clathrin/coatomer adaptor, adaptin-like, N-terminal,IPR008152:Clathrin adaptor, alpha/beta/gamma-adaptin, appendage, Ig-like subdomain,IPR008153:Clathrin adaptor, gamma-adaptin, appendage,IPR011989:Armadillo-like helical,IPR017107:Adaptor protein complex AP-1, gamma subunit,	hsa04142:Lysosome,
TCONS_00024240	AP1G1	131.033	88.4051	0.674677	-0.57	0.44	0.88	BaseLine	adaptor-related protein complex 1, gamma 1 subunit	GO:0000139 ; GO:0005215 ; GO:0005515 ; GO:0005737 ; GO:0005765 ; GO:0005794 ; GO:0005829 ; GO:0006886 ; GO:0006892 ; GO:0008565 ; GO:0016020 ; GO:0016032 ; GO:0017137 ; GO:0019886 ; GO:0019894 ; GO:0030119 ; GO:0030131 ; GO:0030136 ; GO:0030659 ; GO:0030665 ; GO:0030742 ; GO:0032438 ; GO:0032588 ; GO:0035646 ; GO:0043231 ; GO:0043323 ; GO:0045954 ; GO:0048471 ; GO:0050690 ; GO:0055037 ; GO:006102…	IPR002553:Clathrin/coatomer adaptor, adaptin-like, N-terminal,IPR008152:Clathrin adaptor, alpha/beta/gamma-adaptin, appendage, Ig-like subdomain,IPR008153:Clathrin adaptor, gamma-adaptin, appendage,IPR011989:Armadillo-like helical,IPR017107:Adaptor protein complex AP-1, gamma subunit,	hsa04142:Lysosome,
TCONS_00024237	AP1G1	0	80.6016	-	NA	0	1	Wild_Specific	adaptor-related protein complex 1, gamma 1 subunit	GO:0000139 ; GO:0005215 ; GO:0005515 ; GO:0005737 ; GO:0005765 ; GO:0005794 ; GO:0005829 ; GO:0006886 ; GO:0006892 ; GO:0008565 ; GO:0016020 ; GO:0016032 ; GO:0017137 ; GO:0019886 ; GO:0019894 ; GO:0030119 ; GO:0030131 ; GO:0030136 ; GO:0030659 ; GO:0030665 ; GO:0030742 ; GO:0032438 ; GO:0032588 ; GO:0035646 ; GO:0043231 ; GO:0043323 ; GO:0045954 ; GO:0048471 ; GO:0050690 ; GO:0055037 ; GO:006102…	IPR002553:Clathrin/coatomer adaptor, adaptin-like, N-terminal,IPR008152:Clathrin adaptor, alpha/beta/gamma-adaptin, appendage, Ig-like subdomain,IPR008153:Clathrin adaptor, gamma-adaptin, appendage,IPR011989:Armadillo-like helical,IPR017107:Adaptor protein complex AP-1, gamma subunit,	hsa04142:Lysosome,
TCONS_00024238	AP1G1	366.771	433.023	1.18063	0.24	0.33	1	BaseLine	adaptor-related protein complex 1, gamma 1 subunit	GO:0000139 ; GO:0005215 ; GO:0005515 ; GO:0005737 ; GO:0005765 ; GO:0005794 ; GO:0005829 ; GO:0006886 ; GO:0006892 ; GO:0008565 ; GO:0016020 ; GO:0016032 ; GO:0017137 ; GO:0019886 ; GO:0019894 ; GO:0030119 ; GO:0030131 ; GO:0030136 ; GO:0030659 ; GO:0030665 ; GO:0030742 ; GO:0032438 ; GO:0032588 ; GO:0035646 ; GO:0043231 ; GO:0043323 ; GO:0045954 ; GO:0048471 ; GO:0050690 ; GO:0055037 ; GO:006102…	IPR002553:Clathrin/coatomer adaptor, adaptin-like, N-terminal,IPR008152:Clathrin adaptor, alpha/beta/gamma-adaptin, appendage, Ig-like subdomain,IPR008153:Clathrin adaptor, gamma-adaptin, appendage,IPR011989:Armadillo-like helical,IPR017107:Adaptor protein complex AP-1, gamma subunit,	hsa04142:Lysosome,
TCONS_00018791	AP1G2	316.167	243.176	0.76914	-0.38	0.28	1	BaseLine	adaptor-related protein complex 1, gamma 2 subunit	GO:0005515 ; GO:0005794 ; GO:0005798 ; GO:0006886 ; GO:0008565 ; GO:0010008 ; GO:0016020 ; GO:0016032 ; GO:0016192 ; GO:0030121 ; GO:0030133 ;	IPR002553:Clathrin/coatomer adaptor, adaptin-like, N-terminal,IPR008152:Clathrin adaptor, alpha/beta/gamma-adaptin, appendage, Ig-like subdomain,IPR008153:Clathrin adaptor, gamma-adaptin, appendage,IPR011989:Armadillo-like helical,IPR017107:Adaptor protein complex AP-1, gamma subunit,	---NA---
TCONS_00018792	AP1G2	125.716	87.2334	0.693893	-0.53	0.43	1	BaseLine	adaptor-related protein complex 1, gamma 2 subunit	GO:0005515 ; GO:0005794 ; GO:0005798 ; GO:0006886 ; GO:0008565 ; GO:0010008 ; GO:0016020 ; GO:0016032 ; GO:0016192 ; GO:0030121 ; GO:0030133 ;	IPR002553:Clathrin/coatomer adaptor, adaptin-like, N-terminal,IPR008152:Clathrin adaptor, alpha/beta/gamma-adaptin, appendage, Ig-like subdomain,IPR008153:Clathrin adaptor, gamma-adaptin, appendage,IPR011989:Armadillo-like helical,IPR017107:Adaptor protein complex AP-1, gamma subunit,	---NA---
TCONS_00018795	AP1G2	24.5852	14.4089	0.586082	-0.77	0.66	1	BaseLine	adaptor-related protein complex 1, gamma 2 subunit	GO:0005515 ; GO:0005794 ; GO:0005798 ; GO:0006886 ; GO:0008565 ; GO:0010008 ; GO:0016020 ; GO:0016032 ; GO:0016192 ; GO:0030121 ; GO:0030133 ;	IPR002553:Clathrin/coatomer adaptor, adaptin-like, N-terminal,IPR008152:Clathrin adaptor, alpha/beta/gamma-adaptin, appendage, Ig-like subdomain,IPR008153:Clathrin adaptor, gamma-adaptin, appendage,IPR011989:Armadillo-like helical,IPR017107:Adaptor protein complex AP-1, gamma subunit,	---NA---
TCONS_00018797	AP1G2	446.467	468.834	1.0501	0.07	0.81	1	BaseLine	adaptor-related protein complex 1, gamma 2 subunit	GO:0005515 ; GO:0005794 ; GO:0005798 ; GO:0006886 ; GO:0008565 ; GO:0010008 ; GO:0016020 ; GO:0016032 ; GO:0016192 ; GO:0030121 ; GO:0030133 ;	IPR002553:Clathrin/coatomer adaptor, adaptin-like, N-terminal,IPR008152:Clathrin adaptor, alpha/beta/gamma-adaptin, appendage, Ig-like subdomain,IPR008153:Clathrin adaptor, gamma-adaptin, appendage,IPR011989:Armadillo-like helical,IPR017107:Adaptor protein complex AP-1, gamma subunit,	---NA---
TCONS_00018793	AP1G2	195.955	181.159	0.924493	-0.11	0.83	1	BaseLine	adaptor-related protein complex 1, gamma 2 subunit	GO:0005515 ; GO:0005794 ; GO:0005798 ; GO:0006886 ; GO:0008565 ; GO:0010008 ; GO:0016020 ; GO:0016032 ; GO:0016192 ; GO:0030121 ; GO:0030133 ;	IPR002553:Clathrin/coatomer adaptor, adaptin-like, N-terminal,IPR008152:Clathrin adaptor, alpha/beta/gamma-adaptin, appendage, Ig-like subdomain,IPR008153:Clathrin adaptor, gamma-adaptin, appendage,IPR011989:Armadillo-like helical,IPR017107:Adaptor protein complex AP-1, gamma subunit,	---NA---
TCONS_00029996	AP1M1	1052.16	1108.66	1.05369	0.08	0.62	1	BaseLine	adaptor-related protein complex 1, mu 1 subunit	GO:0000139 ; GO:0005515 ; GO:0005765 ; GO:0005829 ; GO:0006886 ; GO:0006892 ; GO:0016020 ; GO:0016032 ; GO:0019886 ; GO:0030131 ; GO:0030659 ; GO:0030665 ; GO:0032438 ; GO:0032588 ; GO:0035646 ; GO:0050690 ; GO:0061024 ; GO:0070062 ;	IPR001392:Clathrin adaptor, mu subunit,IPR008968:Clathrin adaptor, mu subunit, C-terminal,IPR018240:Clathrin adaptor, mu subunit, conserved site,	hsa04142:Lysosome,
TCONS_00029995	AP1M1	40.0022	45.1967	1.12986	0.18	0.92	1	BaseLine	adaptor-related protein complex 1, mu 1 subunit	GO:0000139 ; GO:0005515 ; GO:0005765 ; GO:0005829 ; GO:0006886 ; GO:0006892 ; GO:0016020 ; GO:0016032 ; GO:0019886 ; GO:0030131 ; GO:0030659 ; GO:0030665 ; GO:0032438 ; GO:0032588 ; GO:0035646 ; GO:0050690 ; GO:0061024 ; GO:0070062 ;	IPR001392:Clathrin adaptor, mu subunit,IPR008968:Clathrin adaptor, mu subunit, C-terminal,IPR018240:Clathrin adaptor, mu subunit, conserved site,	hsa04142:Lysosome,
TCONS_00031951	AP1M2	0.514137	0	0	NA	1	1	Control_Specific	adaptor-related protein complex 1, mu 2 subunit	GO:0000139 ; GO:0005765 ; GO:0005829 ; GO:0006605 ; GO:0006892 ; GO:0006903 ; GO:0016032 ; GO:0019886 ; GO:0030131 ; GO:0030659 ; GO:0030665 ; GO:0032588 ; GO:0050690 ; GO:0061024 ;	IPR001392:Clathrin adaptor, mu subunit,IPR008968:Clathrin adaptor, mu subunit, C-terminal,IPR018240:Clathrin adaptor, mu subunit, conserved site,	hsa04142:Lysosome,
TCONS_00057186	AP1S1	14.6511	0	0	NA	0.08	1	Control_Specific	adaptor-related protein complex 1, sigma 1 subunit	GO:0000139 ; GO:0005765 ; GO:0005829 ; GO:0005905 ; GO:0006886 ; GO:0006892 ; GO:0006898 ; GO:0008565 ; GO:0009615 ; GO:0016020 ; GO:0016032 ; GO:0019886 ; GO:0030121 ; GO:0030659 ; GO:0032588 ; GO:0050690 ; GO:0061024 ; GO:0070062 ;	IPR000804:Clathrin adaptor, sigma subunit/coatomer, zeta subunit,IPR015604:Clathrin adaptor AP1, sigma subunit,IPR016635:Adaptor protein complex, sigma subunit,	hsa04142:Lysosome,
TCONS_00057189	AP1S1	6.59394	8.96991	1.36033	0.44	0.88	1	BaseLine	adaptor-related protein complex 1, sigma 1 subunit	GO:0000139 ; GO:0005765 ; GO:0005829 ; GO:0005905 ; GO:0006886 ; GO:0006892 ; GO:0006898 ; GO:0008565 ; GO:0009615 ; GO:0016020 ; GO:0016032 ; GO:0019886 ; GO:0030121 ; GO:0030659 ; GO:0032588 ; GO:0050690 ; GO:0061024 ; GO:0070062 ;	IPR000804:Clathrin adaptor, sigma subunit/coatomer, zeta subunit,IPR015604:Clathrin adaptor AP1, sigma subunit,IPR016635:Adaptor protein complex, sigma subunit,	hsa04142:Lysosome,
TCONS_00057187	AP1S1	457.993	469.974	1.02616	0.04	0.88	1	BaseLine	adaptor-related protein complex 1, sigma 1 subunit	GO:0000139 ; GO:0005765 ; GO:0005829 ; GO:0005905 ; GO:0006886 ; GO:0006892 ; GO:0006898 ; GO:0008565 ; GO:0009615 ; GO:0016020 ; GO:0016032 ; GO:0019886 ; GO:0030121 ; GO:0030659 ; GO:0032588 ; GO:0050690 ; GO:0061024 ; GO:0070062 ;	IPR000804:Clathrin adaptor, sigma subunit/coatomer, zeta subunit,IPR015604:Clathrin adaptor AP1, sigma subunit,IPR016635:Adaptor protein complex, sigma subunit,	hsa04142:Lysosome,
TCONS_00057188	AP1S1	27.3716	32.45	1.18554	0.25	0.91	1	BaseLine	adaptor-related protein complex 1, sigma 1 subunit	GO:0000139 ; GO:0005765 ; GO:0005829 ; GO:0005905 ; GO:0006886 ; GO:0006892 ; GO:0006898 ; GO:0008565 ; GO:0009615 ; GO:0016020 ; GO:0016032 ; GO:0019886 ; GO:0030121 ; GO:0030659 ; GO:0032588 ; GO:0050690 ; GO:0061024 ; GO:0070062 ;	IPR000804:Clathrin adaptor, sigma subunit/coatomer, zeta subunit,IPR015604:Clathrin adaptor AP1, sigma subunit,IPR016635:Adaptor protein complex, sigma subunit,	hsa04142:Lysosome,
TCONS_00065676	AP1S2	9.7686	3.66371	0.37505	-1.41	0.63	1	BaseLine	adaptor-related protein complex 1, sigma 2 subunit	GO:0000139 ; GO:0005765 ; GO:0005829 ; GO:0005905 ; GO:0006886 ; GO:0006892 ; GO:0008565 ; GO:0016032 ; GO:0019886 ; GO:0030119 ; GO:0030659 ; GO:0032588 ; GO:0050690 ; GO:0061024 ;	IPR000804:Clathrin adaptor, sigma subunit/coatomer, zeta subunit,IPR015604:Clathrin adaptor AP1, sigma subunit,IPR016635:Adaptor protein complex, sigma subunit,	hsa04142:Lysosome,
TCONS_00065677	AP1S2	123.825	119.038	0.96134	-0.06	0.93	1	BaseLine	adaptor-related protein complex 1, sigma 2 subunit	GO:0000139 ; GO:0005765 ; GO:0005829 ; GO:0005905 ; GO:0006886 ; GO:0006892 ; GO:0008565 ; GO:0016032 ; GO:0019886 ; GO:0030119 ; GO:0030659 ; GO:0032588 ; GO:0050690 ; GO:0061024 ;	IPR000804:Clathrin adaptor, sigma subunit/coatomer, zeta subunit,IPR015604:Clathrin adaptor AP1, sigma subunit,IPR016635:Adaptor protein complex, sigma subunit,	hsa04142:Lysosome,
TCONS_00037520	AP1S3	0	10.3862	-	NA	0.13	1	Wild_Specific	adaptor-related protein complex 1, sigma 3 subunit	GO:0000139 ; GO:0005765 ; GO:0005829 ; GO:0005905 ; GO:0006886 ; GO:0006892 ; GO:0008565 ; GO:0016032 ; GO:0019886 ; GO:0030117 ; GO:0030659 ; GO:0032588 ; GO:0050690 ; GO:0061024 ;	IPR000804:Clathrin adaptor, sigma subunit/coatomer, zeta subunit,IPR015604:Clathrin adaptor AP1, sigma subunit,IPR016635:Adaptor protein complex, sigma subunit,	hsa04142:Lysosome,
TCONS_00037521	AP1S3	52.7262	42.9598	0.814772	-0.3	0.79	1	BaseLine	adaptor-related protein complex 1, sigma 3 subunit	GO:0000139 ; GO:0005765 ; GO:0005829 ; GO:0005905 ; GO:0006886 ; GO:0006892 ; GO:0008565 ; GO:0016032 ; GO:0019886 ; GO:0030117 ; GO:0030659 ; GO:0032588 ; GO:0050690 ; GO:0061024 ;	IPR000804:Clathrin adaptor, sigma subunit/coatomer, zeta subunit,IPR015604:Clathrin adaptor AP1, sigma subunit,IPR016635:Adaptor protein complex, sigma subunit,	hsa04142:Lysosome,
TCONS_00030973	AP2A1	7.53593	21.6338	2.87075	1.52	0.48	1	BaseLine	adaptor-related protein complex 2, alpha 1 subunit	GO:0005515 ; GO:0005829 ; GO:0005886 ; GO:0006886 ; GO:0006895 ; GO:0006897 ; GO:0007173 ; GO:0007268 ; GO:0007411 ; GO:0008022 ; GO:0008565 ; GO:0016020 ; GO:0016032 ; GO:0016323 ; GO:0016324 ; GO:0019886 ; GO:0019901 ; GO:0030122 ; GO:0030130 ; GO:0030666 ; GO:0030669 ; GO:0042059 ; GO:0048011 ; GO:0050690 ; GO:1900126 ; GO:1900126 ;	IPR002553:Clathrin/coatomer adaptor, adaptin-like, N-terminal,IPR003164:Clathrin adaptor, alpha-adaptin, appendage, C-terminal subdomain,IPR008152:Clathrin adaptor, alpha/beta/gamma-adaptin, appendage, Ig-like subdomain,IPR011989:Armadillo-like helical,IPR013038:Clathrin adaptor, alpha-adaptin, appendage, Ig-like subdomain,IPR015873:Clathrin alpha-adaptin/coatomer adaptor, appendage, C-terminal s…	hsa04144:Endocytosis,hsa05016:Huntington's disease,
TCONS_00030974	AP2A1	1161.77	1146.99	0.987278	-0.02	0.94	1	BaseLine	adaptor-related protein complex 2, alpha 1 subunit	GO:0005515 ; GO:0005829 ; GO:0005886 ; GO:0006886 ; GO:0006895 ; GO:0006897 ; GO:0007173 ; GO:0007268 ; GO:0007411 ; GO:0008022 ; GO:0008565 ; GO:0016020 ; GO:0016032 ; GO:0016323 ; GO:0016324 ; GO:0019886 ; GO:0019901 ; GO:0030122 ; GO:0030130 ; GO:0030666 ; GO:0030669 ; GO:0042059 ; GO:0048011 ; GO:0050690 ; GO:1900126 ; GO:1900126 ;	IPR002553:Clathrin/coatomer adaptor, adaptin-like, N-terminal,IPR003164:Clathrin adaptor, alpha-adaptin, appendage, C-terminal subdomain,IPR008152:Clathrin adaptor, alpha/beta/gamma-adaptin, appendage, Ig-like subdomain,IPR011989:Armadillo-like helical,IPR013038:Clathrin adaptor, alpha-adaptin, appendage, Ig-like subdomain,IPR015873:Clathrin alpha-adaptin/coatomer adaptor, appendage, C-terminal s…	hsa04144:Endocytosis,hsa05016:Huntington's disease,
TCONS_00009344	AP2A2	25.1927	0.472101	0.0187396	-5.74	0	0.05	DownRegulated	adaptor-related protein complex 2, alpha 2 subunit	GO:0003674 ; GO:0005515 ; GO:0005829 ; GO:0005886 ; GO:0005905 ; GO:0006886 ; GO:0006897 ; GO:0007173 ; GO:0007268 ; GO:0007411 ; GO:0008289 ; GO:0008565 ; GO:0016032 ; GO:0019886 ; GO:0019901 ; GO:0030131 ; GO:0030666 ; GO:0030669 ; GO:0042059 ; GO:0048011 ; GO:0050690 ;	IPR002553:Clathrin/coatomer adaptor, adaptin-like, N-terminal,IPR003164:Clathrin adaptor, alpha-adaptin, appendage, C-terminal subdomain,IPR008152:Clathrin adaptor, alpha/beta/gamma-adaptin, appendage, Ig-like subdomain,IPR011989:Armadillo-like helical,IPR013038:Clathrin adaptor, alpha-adaptin, appendage, Ig-like subdomain,IPR015873:Clathrin alpha-adaptin/coatomer adaptor, appendage, C-terminal s…	hsa04144:Endocytosis,hsa05016:Huntington's disease,
TCONS_00009348	AP2A2	143.06	204.301	1.42808	0.51	0.28	0.99	BaseLine	adaptor-related protein complex 2, alpha 2 subunit	GO:0003674 ; GO:0005515 ; GO:0005829 ; GO:0005886 ; GO:0005905 ; GO:0006886 ; GO:0006897 ; GO:0007173 ; GO:0007268 ; GO:0007411 ; GO:0008289 ; GO:0008565 ; GO:0016032 ; GO:0019886 ; GO:0019901 ; GO:0030131 ; GO:0030666 ; GO:0030669 ; GO:0042059 ; GO:0048011 ; GO:0050690 ;	IPR002553:Clathrin/coatomer adaptor, adaptin-like, N-terminal,IPR003164:Clathrin adaptor, alpha-adaptin, appendage, C-terminal subdomain,IPR008152:Clathrin adaptor, alpha/beta/gamma-adaptin, appendage, Ig-like subdomain,IPR011989:Armadillo-like helical,IPR013038:Clathrin adaptor, alpha-adaptin, appendage, Ig-like subdomain,IPR015873:Clathrin alpha-adaptin/coatomer adaptor, appendage, C-terminal s…	hsa04144:Endocytosis,hsa05016:Huntington's disease,
TCONS_00009349	AP2A2	301.66	465.779	1.54406	0.63	0.03	1	BaseLine	adaptor-related protein complex 2, alpha 2 subunit	GO:0003674 ; GO:0005515 ; GO:0005829 ; GO:0005886 ; GO:0005905 ; GO:0006886 ; GO:0006897 ; GO:0007173 ; GO:0007268 ; GO:0007411 ; GO:0008289 ; GO:0008565 ; GO:0016032 ; GO:0019886 ; GO:0019901 ; GO:0030131 ; GO:0030666 ; GO:0030669 ; GO:0042059 ; GO:0048011 ; GO:0050690 ;	IPR002553:Clathrin/coatomer adaptor, adaptin-like, N-terminal,IPR003164:Clathrin adaptor, alpha-adaptin, appendage, C-terminal subdomain,IPR008152:Clathrin adaptor, alpha/beta/gamma-adaptin, appendage, Ig-like subdomain,IPR011989:Armadillo-like helical,IPR013038:Clathrin adaptor, alpha-adaptin, appendage, Ig-like subdomain,IPR015873:Clathrin alpha-adaptin/coatomer adaptor, appendage, C-terminal s…	hsa04144:Endocytosis,hsa05016:Huntington's disease,
TCONS_00009345	AP2A2	231.028	120.441	0.521327	-0.94	0.04	1	BaseLine	adaptor-related protein complex 2, alpha 2 subunit	GO:0003674 ; GO:0005515 ; GO:0005829 ; GO:0005886 ; GO:0005905 ; GO:0006886 ; GO:0006897 ; GO:0007173 ; GO:0007268 ; GO:0007411 ; GO:0008289 ; GO:0008565 ; GO:0016032 ; GO:0019886 ; GO:0019901 ; GO:0030131 ; GO:0030666 ; GO:0030669 ; GO:0042059 ; GO:0048011 ; GO:0050690 ;	IPR002553:Clathrin/coatomer adaptor, adaptin-like, N-terminal,IPR003164:Clathrin adaptor, alpha-adaptin, appendage, C-terminal subdomain,IPR008152:Clathrin adaptor, alpha/beta/gamma-adaptin, appendage, Ig-like subdomain,IPR011989:Armadillo-like helical,IPR013038:Clathrin adaptor, alpha-adaptin, appendage, Ig-like subdomain,IPR015873:Clathrin alpha-adaptin/coatomer adaptor, appendage, C-terminal s…	hsa04144:Endocytosis,hsa05016:Huntington's disease,
TCONS_00009346	AP2A2	9.89091	0	0	NA	0.14	1	Control_Specific	adaptor-related protein complex 2, alpha 2 subunit	GO:0003674 ; GO:0005515 ; GO:0005829 ; GO:0005886 ; GO:0005905 ; GO:0006886 ; GO:0006897 ; GO:0007173 ; GO:0007268 ; GO:0007411 ; GO:0008289 ; GO:0008565 ; GO:0016032 ; GO:0019886 ; GO:0019901 ; GO:0030131 ; GO:0030666 ; GO:0030669 ; GO:0042059 ; GO:0048011 ; GO:0050690 ;	IPR002553:Clathrin/coatomer adaptor, adaptin-like, N-terminal,IPR003164:Clathrin adaptor, alpha-adaptin, appendage, C-terminal subdomain,IPR008152:Clathrin adaptor, alpha/beta/gamma-adaptin, appendage, Ig-like subdomain,IPR011989:Armadillo-like helical,IPR013038:Clathrin adaptor, alpha-adaptin, appendage, Ig-like subdomain,IPR015873:Clathrin alpha-adaptin/coatomer adaptor, appendage, C-terminal s…	hsa04144:Endocytosis,hsa05016:Huntington's disease,
TCONS_00009347	AP2A2	9.25447	28.8073	3.1128	1.64	0.35	1	BaseLine	adaptor-related protein complex 2, alpha 2 subunit	GO:0003674 ; GO:0005515 ; GO:0005829 ; GO:0005886 ; GO:0005905 ; GO:0006886 ; GO:0006897 ; GO:0007173 ; GO:0007268 ; GO:0007411 ; GO:0008289 ; GO:0008565 ; GO:0016032 ; GO:0019886 ; GO:0019901 ; GO:0030131 ; GO:0030666 ; GO:0030669 ; GO:0042059 ; GO:0048011 ; GO:0050690 ;	IPR002553:Clathrin/coatomer adaptor, adaptin-like, N-terminal,IPR003164:Clathrin adaptor, alpha-adaptin, appendage, C-terminal subdomain,IPR008152:Clathrin adaptor, alpha/beta/gamma-adaptin, appendage, Ig-like subdomain,IPR011989:Armadillo-like helical,IPR013038:Clathrin adaptor, alpha-adaptin, appendage, Ig-like subdomain,IPR015873:Clathrin alpha-adaptin/coatomer adaptor, appendage, C-terminal s…	hsa04144:Endocytosis,hsa05016:Huntington's disease,
TCONS_00025219	AP2B1	137.531	42.3944	0.308254	-1.7	0	0.02	DownRegulated	adaptor-related protein complex 2, beta 1 subunit	GO:0005515 ; GO:0005802 ; GO:0005829 ; GO:0005886 ; GO:0005905 ; GO:0006886 ; GO:0006897 ; GO:0007173 ; GO:0007268 ; GO:0007411 ; GO:0008565 ; GO:0016020 ; GO:0016032 ; GO:0019886 ; GO:0030131 ; GO:0030276 ; GO:0030666 ; GO:0030669 ; GO:0032403 ; GO:0042059 ; GO:0043231 ; GO:0048011 ; GO:0048268 ; GO:0050690 ;	IPR002553:Clathrin/coatomer adaptor, adaptin-like, N-terminal,IPR008152:Clathrin adaptor, alpha/beta/gamma-adaptin, appendage, Ig-like subdomain,IPR011989:Armadillo-like helical,IPR012295:Beta2-adaptin/TATA-box binding, C-terminal,IPR013037:Clathrin adaptor, beta-adaptin, appendage, Ig-like subdomain,IPR015151:Clathrin adaptor, beta-adaptin, appendage, C-terminal subdomain,IPR016342:Adaptor prote…	hsa04144:Endocytosis,hsa05016:Huntington's disease,
TCONS_00025217	AP2B1	6.72336	76.0082	11.3051	3.5	0.01	0.03	Upregulated	adaptor-related protein complex 2, beta 1 subunit	GO:0005515 ; GO:0005802 ; GO:0005829 ; GO:0005886 ; GO:0005905 ; GO:0006886 ; GO:0006897 ; GO:0007173 ; GO:0007268 ; GO:0007411 ; GO:0008565 ; GO:0016020 ; GO:0016032 ; GO:0019886 ; GO:0030131 ; GO:0030276 ; GO:0030666 ; GO:0030669 ; GO:0032403 ; GO:0042059 ; GO:0043231 ; GO:0048011 ; GO:0048268 ; GO:0050690 ;	IPR002553:Clathrin/coatomer adaptor, adaptin-like, N-terminal,IPR008152:Clathrin adaptor, alpha/beta/gamma-adaptin, appendage, Ig-like subdomain,IPR011989:Armadillo-like helical,IPR012295:Beta2-adaptin/TATA-box binding, C-terminal,IPR013037:Clathrin adaptor, beta-adaptin, appendage, Ig-like subdomain,IPR015151:Clathrin adaptor, beta-adaptin, appendage, C-terminal subdomain,IPR016342:Adaptor prote…	hsa04144:Endocytosis,hsa05016:Huntington's disease,
TCONS_00025221	AP2B1	881.585	1141.96	1.29535	0.37	0.01	0.99	BaseLine	adaptor-related protein complex 2, beta 1 subunit	GO:0005515 ; GO:0005802 ; GO:0005829 ; GO:0005886 ; GO:0005905 ; GO:0006886 ; GO:0006897 ; GO:0007173 ; GO:0007268 ; GO:0007411 ; GO:0008565 ; GO:0016020 ; GO:0016032 ; GO:0019886 ; GO:0030131 ; GO:0030276 ; GO:0030666 ; GO:0030669 ; GO:0032403 ; GO:0042059 ; GO:0043231 ; GO:0048011 ; GO:0048268 ; GO:0050690 ;	IPR002553:Clathrin/coatomer adaptor, adaptin-like, N-terminal,IPR008152:Clathrin adaptor, alpha/beta/gamma-adaptin, appendage, Ig-like subdomain,IPR011989:Armadillo-like helical,IPR012295:Beta2-adaptin/TATA-box binding, C-terminal,IPR013037:Clathrin adaptor, beta-adaptin, appendage, Ig-like subdomain,IPR015151:Clathrin adaptor, beta-adaptin, appendage, C-terminal subdomain,IPR016342:Adaptor prote…	hsa04144:Endocytosis,hsa05016:Huntington's disease,
TCONS_00025218	AP2B1	46.1287	94.0269	2.03836	1.03	0.24	0.99	BaseLine	adaptor-related protein complex 2, beta 1 subunit	GO:0005515 ; GO:0005802 ; GO:0005829 ; GO:0005886 ; GO:0005905 ; GO:0006886 ; GO:0006897 ; GO:0007173 ; GO:0007268 ; GO:0007411 ; GO:0008565 ; GO:0016020 ; GO:0016032 ; GO:0019886 ; GO:0030131 ; GO:0030276 ; GO:0030666 ; GO:0030669 ; GO:0032403 ; GO:0042059 ; GO:0043231 ; GO:0048011 ; GO:0048268 ; GO:0050690 ;	IPR002553:Clathrin/coatomer adaptor, adaptin-like, N-terminal,IPR008152:Clathrin adaptor, alpha/beta/gamma-adaptin, appendage, Ig-like subdomain,IPR011989:Armadillo-like helical,IPR012295:Beta2-adaptin/TATA-box binding, C-terminal,IPR013037:Clathrin adaptor, beta-adaptin, appendage, Ig-like subdomain,IPR015151:Clathrin adaptor, beta-adaptin, appendage, C-terminal subdomain,IPR016342:Adaptor prote…	hsa04144:Endocytosis,hsa05016:Huntington's disease,
TCONS_00025216	AP2B1	432.973	345.699	0.79843	-0.32	0.25	0.99	BaseLine	adaptor-related protein complex 2, beta 1 subunit	GO:0005515 ; GO:0005802 ; GO:0005829 ; GO:0005886 ; GO:0005905 ; GO:0006886 ; GO:0006897 ; GO:0007173 ; GO:0007268 ; GO:0007411 ; GO:0008565 ; GO:0016020 ; GO:0016032 ; GO:0019886 ; GO:0030131 ; GO:0030276 ; GO:0030666 ; GO:0030669 ; GO:0032403 ; GO:0042059 ; GO:0043231 ; GO:0048011 ; GO:0048268 ; GO:0050690 ;	IPR002553:Clathrin/coatomer adaptor, adaptin-like, N-terminal,IPR008152:Clathrin adaptor, alpha/beta/gamma-adaptin, appendage, Ig-like subdomain,IPR011989:Armadillo-like helical,IPR012295:Beta2-adaptin/TATA-box binding, C-terminal,IPR013037:Clathrin adaptor, beta-adaptin, appendage, Ig-like subdomain,IPR015151:Clathrin adaptor, beta-adaptin, appendage, C-terminal subdomain,IPR016342:Adaptor prote…	hsa04144:Endocytosis,hsa05016:Huntington's disease,
TCONS_00025220	AP2B1	498.291	432.937	0.868845	-0.2	0.42	1	BaseLine	adaptor-related protein complex 2, beta 1 subunit	GO:0005515 ; GO:0005802 ; GO:0005829 ; GO:0005886 ; GO:0005905 ; GO:0006886 ; GO:0006897 ; GO:0007173 ; GO:0007268 ; GO:0007411 ; GO:0008565 ; GO:0016020 ; GO:0016032 ; GO:0019886 ; GO:0030131 ; GO:0030276 ; GO:0030666 ; GO:0030669 ; GO:0032403 ; GO:0042059 ; GO:0043231 ; GO:0048011 ; GO:0048268 ; GO:0050690 ;	IPR002553:Clathrin/coatomer adaptor, adaptin-like, N-terminal,IPR008152:Clathrin adaptor, alpha/beta/gamma-adaptin, appendage, Ig-like subdomain,IPR011989:Armadillo-like helical,IPR012295:Beta2-adaptin/TATA-box binding, C-terminal,IPR013037:Clathrin adaptor, beta-adaptin, appendage, Ig-like subdomain,IPR015151:Clathrin adaptor, beta-adaptin, appendage, C-terminal subdomain,IPR016342:Adaptor prote…	hsa04144:Endocytosis,hsa05016:Huntington's disease,
TCONS_00043493	AP2M1	590.821	757.525	1.28216	0.36	0.09	0.99	BaseLine	adaptor-related protein complex 2, mu 1 subunit	GO:0005215 ; GO:0005515 ; GO:0005739 ; GO:0005765 ; GO:0005829 ; GO:0005886 ; GO:0005905 ; GO:0006886 ; GO:0006897 ; GO:0007173 ; GO:0007268 ; GO:0007411 ; GO:0008289 ; GO:0016032 ; GO:0019886 ; GO:0030131 ; GO:0030666 ; GO:0030669 ; GO:0042059 ; GO:0048011 ; GO:0050690 ; GO:0061024 ; GO:0070062 ;	IPR001392:Clathrin adaptor, mu subunit,IPR008968:Clathrin adaptor, mu subunit, C-terminal,IPR015629:Clathrin coat associated protein AP-50,IPR018240:Clathrin adaptor, mu subunit, conserved site,	hsa04144:Endocytosis,hsa05016:Huntington's disease,
TCONS_00043492	AP2M1	2890.28	2876.75	0.995319	-0.01	0.94	1	BaseLine	adaptor-related protein complex 2, mu 1 subunit	GO:0005215 ; GO:0005515 ; GO:0005739 ; GO:0005765 ; GO:0005829 ; GO:0005886 ; GO:0005905 ; GO:0006886 ; GO:0006897 ; GO:0007173 ; GO:0007268 ; GO:0007411 ; GO:0008289 ; GO:0016032 ; GO:0019886 ; GO:0030131 ; GO:0030666 ; GO:0030669 ; GO:0042059 ; GO:0048011 ; GO:0050690 ; GO:0061024 ; GO:0070062 ;	IPR001392:Clathrin adaptor, mu subunit,IPR008968:Clathrin adaptor, mu subunit, C-terminal,IPR015629:Clathrin coat associated protein AP-50,IPR018240:Clathrin adaptor, mu subunit, conserved site,	hsa04144:Endocytosis,hsa05016:Huntington's disease,
TCONS_00032916	AP2S1	960.695	1022.63	1.06447	0.09	0.59	1	BaseLine	adaptor-related protein complex 2, sigma 1 subunit	GO:0005215 ; GO:0005829 ; GO:0005886 ; GO:0006886 ; GO:0006897 ; GO:0007173 ; GO:0007268 ; GO:0007411 ; GO:0008565 ; GO:0016032 ; GO:0019886 ; GO:0030100 ; GO:0030122 ; GO:0030666 ; GO:0030669 ; GO:0042059 ; GO:0048011 ; GO:0048268 ; GO:0050690 ;	IPR000804:Clathrin adaptor, sigma subunit/coatomer, zeta subunit,IPR016635:Adaptor protein complex, sigma subunit,	hsa04144:Endocytosis,hsa05016:Huntington's disease,
TCONS_00032917	AP2S1	11.8216	6.49631	0.549529	-0.86	0.74	1	BaseLine	adaptor-related protein complex 2, sigma 1 subunit	GO:0005215 ; GO:0005829 ; GO:0005886 ; GO:0006886 ; GO:0006897 ; GO:0007173 ; GO:0007268 ; GO:0007411 ; GO:0008565 ; GO:0016032 ; GO:0019886 ; GO:0030100 ; GO:0030122 ; GO:0030666 ; GO:0030669 ; GO:0042059 ; GO:0048011 ; GO:0048268 ; GO:0050690 ;	IPR000804:Clathrin adaptor, sigma subunit/coatomer, zeta subunit,IPR016635:Adaptor protein complex, sigma subunit,	hsa04144:Endocytosis,hsa05016:Huntington's disease,
TCONS_00049891	AP3B1	300.081	287.994	0.959723	-0.06	0.89	1	BaseLine	adaptor-related protein complex 3, beta 1 subunit	GO:0005765 ; GO:0005794 ; GO:0006622 ; GO:0006886 ; GO:0007596 ; GO:0008089 ; GO:0016020 ; GO:0019903 ; GO:0030123 ; GO:0030665 ; GO:0030742 ; GO:0032438 ; GO:0048007 ; GO:0048490 ; GO:0051138 ;	IPR002553:Clathrin/coatomer adaptor, adaptin-like, N-terminal,IPR011989:Armadillo-like helical,IPR017108:Adaptor protein complex AP-3, beta subunit,	hsa04142:Lysosome,
TCONS_00049890	AP3B1	109.091	105.214	0.964462	-0.05	0.94	1	BaseLine	adaptor-related protein complex 3, beta 1 subunit	GO:0005765 ; GO:0005794 ; GO:0006622 ; GO:0006886 ; GO:0007596 ; GO:0008089 ; GO:0016020 ; GO:0019903 ; GO:0030123 ; GO:0030665 ; GO:0030742 ; GO:0032438 ; GO:0048007 ; GO:0048490 ; GO:0051138 ;	IPR002553:Clathrin/coatomer adaptor, adaptin-like, N-terminal,IPR011989:Armadillo-like helical,IPR017108:Adaptor protein complex AP-3, beta subunit,	hsa04142:Lysosome,
TCONS_00049889	AP3B1	1.88398	1.4163	0.751759	-0.41	1	1	BaseLine	adaptor-related protein complex 3, beta 1 subunit	GO:0005765 ; GO:0005794 ; GO:0006622 ; GO:0006886 ; GO:0007596 ; GO:0008089 ; GO:0016020 ; GO:0019903 ; GO:0030123 ; GO:0030665 ; GO:0030742 ; GO:0032438 ; GO:0048007 ; GO:0048490 ; GO:0051138 ;	IPR002553:Clathrin/coatomer adaptor, adaptin-like, N-terminal,IPR011989:Armadillo-like helical,IPR017108:Adaptor protein complex AP-3, beta subunit,	hsa04142:Lysosome,
TCONS_00031587	AP3D1	610.79	336.209	0.55045	-0.86	0	0.99	BaseLine	adaptor-related protein complex 3, delta 1 subunit	GO:0000139 ; GO:0005215 ; GO:0005765 ; GO:0005794 ; GO:0006726 ; GO:0006886 ; GO:0008089 ; GO:0008565 ; GO:0010008 ; GO:0016020 ; GO:0030117 ; GO:0032438 ; GO:0033365 ; GO:0035646 ; GO:0043195 ; GO:0048007 ; GO:0048490 ; GO:0048499 ; GO:0051138 ; GO:0061088 ; GO:0072657 ;	IPR002553:Clathrin/coatomer adaptor, adaptin-like, N-terminal,IPR010474:Bovine leukaemia virus receptor,IPR011989:Armadillo-like helical,IPR017105:Adaptor protein complex AP-3, delta subunit,	hsa04142:Lysosome,
TCONS_00031585	AP3D1	34.1345	87.0191	2.5493	1.35	0.15	0.99	BaseLine	adaptor-related protein complex 3, delta 1 subunit	GO:0000139 ; GO:0005215 ; GO:0005765 ; GO:0005794 ; GO:0006726 ; GO:0006886 ; GO:0008089 ; GO:0008565 ; GO:0010008 ; GO:0016020 ; GO:0030117 ; GO:0032438 ; GO:0033365 ; GO:0035646 ; GO:0043195 ; GO:0048007 ; GO:0048490 ; GO:0048499 ; GO:0051138 ; GO:0061088 ; GO:0072657 ;	IPR002553:Clathrin/coatomer adaptor, adaptin-like, N-terminal,IPR010474:Bovine leukaemia virus receptor,IPR011989:Armadillo-like helical,IPR017105:Adaptor protein complex AP-3, delta subunit,	hsa04142:Lysosome,
TCONS_00031582	AP3D1	18.3688	32.8616	1.78899	0.84	0.6	0.99	BaseLine	adaptor-related protein complex 3, delta 1 subunit	GO:0000139 ; GO:0005215 ; GO:0005765 ; GO:0005794 ; GO:0006726 ; GO:0006886 ; GO:0008089 ; GO:0008565 ; GO:0010008 ; GO:0016020 ; GO:0030117 ; GO:0032438 ; GO:0033365 ; GO:0035646 ; GO:0043195 ; GO:0048007 ; GO:0048490 ; GO:0048499 ; GO:0051138 ; GO:0061088 ; GO:0072657 ;	IPR002553:Clathrin/coatomer adaptor, adaptin-like, N-terminal,IPR010474:Bovine leukaemia virus receptor,IPR011989:Armadillo-like helical,IPR017105:Adaptor protein complex AP-3, delta subunit,	hsa04142:Lysosome,
TCONS_00031588	AP3D1	362.255	505.319	1.39492	0.48	0.07	1	BaseLine	adaptor-related protein complex 3, delta 1 subunit	GO:0000139 ; GO:0005215 ; GO:0005765 ; GO:0005794 ; GO:0006726 ; GO:0006886 ; GO:0008089 ; GO:0008565 ; GO:0010008 ; GO:0016020 ; GO:0030117 ; GO:0032438 ; GO:0033365 ; GO:0035646 ; GO:0043195 ; GO:0048007 ; GO:0048490 ; GO:0048499 ; GO:0051138 ; GO:0061088 ; GO:0072657 ;	IPR002553:Clathrin/coatomer adaptor, adaptin-like, N-terminal,IPR010474:Bovine leukaemia virus receptor,IPR011989:Armadillo-like helical,IPR017105:Adaptor protein complex AP-3, delta subunit,	hsa04142:Lysosome,
TCONS_00031584	AP3D1	0	13.0847	-	NA	0.1	1	Wild_Specific	adaptor-related protein complex 3, delta 1 subunit	GO:0000139 ; GO:0005215 ; GO:0005765 ; GO:0005794 ; GO:0006726 ; GO:0006886 ; GO:0008089 ; GO:0008565 ; GO:0010008 ; GO:0016020 ; GO:0030117 ; GO:0032438 ; GO:0033365 ; GO:0035646 ; GO:0043195 ; GO:0048007 ; GO:0048490 ; GO:0048499 ; GO:0051138 ; GO:0061088 ; GO:0072657 ;	IPR002553:Clathrin/coatomer adaptor, adaptin-like, N-terminal,IPR010474:Bovine leukaemia virus receptor,IPR011989:Armadillo-like helical,IPR017105:Adaptor protein complex AP-3, delta subunit,	hsa04142:Lysosome,
TCONS_00031589	AP3D1	0	1.04677	-	NA	0.64	1	Wild_Specific	adaptor-related protein complex 3, delta 1 subunit	GO:0000139 ; GO:0005215 ; GO:0005765 ; GO:0005794 ; GO:0006726 ; GO:0006886 ; GO:0008089 ; GO:0008565 ; GO:0010008 ; GO:0016020 ; GO:0030117 ; GO:0032438 ; GO:0033365 ; GO:0035646 ; GO:0043195 ; GO:0048007 ; GO:0048490 ; GO:0048499 ; GO:0051138 ; GO:0061088 ; GO:0072657 ;	IPR002553:Clathrin/coatomer adaptor, adaptin-like, N-terminal,IPR010474:Bovine leukaemia virus receptor,IPR011989:Armadillo-like helical,IPR017105:Adaptor protein complex AP-3, delta subunit,	hsa04142:Lysosome,
TCONS_00031583	AP3D1	568.202	607.709	1.06953	0.1	0.68	1	BaseLine	adaptor-related protein complex 3, delta 1 subunit	GO:0000139 ; GO:0005215 ; GO:0005765 ; GO:0005794 ; GO:0006726 ; GO:0006886 ; GO:0008089 ; GO:0008565 ; GO:0010008 ; GO:0016020 ; GO:0030117 ; GO:0032438 ; GO:0033365 ; GO:0035646 ; GO:0043195 ; GO:0048007 ; GO:0048490 ; GO:0048499 ; GO:0051138 ; GO:0061088 ; GO:0072657 ;	IPR002553:Clathrin/coatomer adaptor, adaptin-like, N-terminal,IPR010474:Bovine leukaemia virus receptor,IPR011989:Armadillo-like helical,IPR017105:Adaptor protein complex AP-3, delta subunit,	hsa04142:Lysosome,
TCONS_00008580	AP3M1	98.5204	138.641	1.40723	0.49	0.39	1	BaseLine	adaptor-related protein complex 3, mu 1 subunit	GO:0005515 ; GO:0005764 ; GO:0005765 ; GO:0005794 ; GO:0006622 ; GO:0008089 ; GO:0017137 ; GO:0030131 ; GO:0030659 ; GO:0048490 ;	IPR000804:Clathrin adaptor, sigma subunit/coatomer, zeta subunit,IPR001392:Clathrin adaptor, mu subunit,IPR008968:Clathrin adaptor, mu subunit, C-terminal,IPR018240:Clathrin adaptor, mu subunit, conserved site,	hsa04142:Lysosome,
TCONS_00008578	AP3M1	238.823	191.491	0.801813	-0.32	0.41	1	BaseLine	adaptor-related protein complex 3, mu 1 subunit	GO:0005515 ; GO:0005764 ; GO:0005765 ; GO:0005794 ; GO:0006622 ; GO:0008089 ; GO:0017137 ; GO:0030131 ; GO:0030659 ; GO:0048490 ;	IPR000804:Clathrin adaptor, sigma subunit/coatomer, zeta subunit,IPR001392:Clathrin adaptor, mu subunit,IPR008968:Clathrin adaptor, mu subunit, C-terminal,IPR018240:Clathrin adaptor, mu subunit, conserved site,	hsa04142:Lysosome,
TCONS_00008579	AP3M1	51.6548	45.7938	0.886535	-0.17	0.93	1	BaseLine	adaptor-related protein complex 3, mu 1 subunit	GO:0005515 ; GO:0005764 ; GO:0005765 ; GO:0005794 ; GO:0006622 ; GO:0008089 ; GO:0017137 ; GO:0030131 ; GO:0030659 ; GO:0048490 ;	IPR000804:Clathrin adaptor, sigma subunit/coatomer, zeta subunit,IPR001392:Clathrin adaptor, mu subunit,IPR008968:Clathrin adaptor, mu subunit, C-terminal,IPR018240:Clathrin adaptor, mu subunit, conserved site,	hsa04142:Lysosome,
TCONS_00059746	AP3M2	0	42.3549	-	NA	0	1	Wild_Specific	adaptor-related protein complex 3, mu 2 subunit	GO:0005794 ; GO:0006886 ; GO:0008089 ; GO:0030119 ; GO:0030131 ; GO:0030659 ; GO:0048490 ;	IPR000804:Clathrin adaptor, sigma subunit/coatomer, zeta subunit,IPR001392:Clathrin adaptor, mu subunit,IPR008968:Clathrin adaptor, mu subunit, C-terminal,IPR018240:Clathrin adaptor, mu subunit, conserved site,	hsa04142:Lysosome,
TCONS_00059744	AP3M2	0	13.2188	-	NA	0.09	1	Wild_Specific	adaptor-related protein complex 3, mu 2 subunit	GO:0005794 ; GO:0006886 ; GO:0008089 ; GO:0030119 ; GO:0030131 ; GO:0030659 ; GO:0048490 ;	IPR000804:Clathrin adaptor, sigma subunit/coatomer, zeta subunit,IPR001392:Clathrin adaptor, mu subunit,IPR008968:Clathrin adaptor, mu subunit, C-terminal,IPR018240:Clathrin adaptor, mu subunit, conserved site,	hsa04142:Lysosome,
TCONS_00059747	AP3M2	141.288	91.0312	0.644297	-0.63	0.31	1	BaseLine	adaptor-related protein complex 3, mu 2 subunit	GO:0005794 ; GO:0006886 ; GO:0008089 ; GO:0030119 ; GO:0030131 ; GO:0030659 ; GO:0048490 ;	IPR000804:Clathrin adaptor, sigma subunit/coatomer, zeta subunit,IPR001392:Clathrin adaptor, mu subunit,IPR008968:Clathrin adaptor, mu subunit, C-terminal,IPR018240:Clathrin adaptor, mu subunit, conserved site,	hsa04142:Lysosome,
TCONS_00059743	AP3M2	17.8618	26.7243	1.49617	0.58	0.72	1	BaseLine	adaptor-related protein complex 3, mu 2 subunit	GO:0005794 ; GO:0006886 ; GO:0008089 ; GO:0030119 ; GO:0030131 ; GO:0030659 ; GO:0048490 ;	IPR000804:Clathrin adaptor, sigma subunit/coatomer, zeta subunit,IPR001392:Clathrin adaptor, mu subunit,IPR008968:Clathrin adaptor, mu subunit, C-terminal,IPR018240:Clathrin adaptor, mu subunit, conserved site,	hsa04142:Lysosome,
TCONS_00059745	AP3M2	151.11	138.444	0.916179	-0.13	0.79	1	BaseLine	adaptor-related protein complex 3, mu 2 subunit	GO:0005794 ; GO:0006886 ; GO:0008089 ; GO:0030119 ; GO:0030131 ; GO:0030659 ; GO:0048490 ;	IPR000804:Clathrin adaptor, sigma subunit/coatomer, zeta subunit,IPR001392:Clathrin adaptor, mu subunit,IPR008968:Clathrin adaptor, mu subunit, C-terminal,IPR018240:Clathrin adaptor, mu subunit, conserved site,	hsa04142:Lysosome,
TCONS_00048715	AP3S1	569.907	561.22	0.984757	-0.02	0.92	1	BaseLine	adaptor-related protein complex 3, sigma 1 subunit	GO:0005215 ; GO:0005515 ; GO:0005794 ; GO:0006886 ; GO:0008089 ; GO:0008286 ; GO:0008565 ; GO:0030119 ; GO:0030123 ; GO:0030133 ; GO:0030659 ; GO:0048490 ;	IPR000804:Clathrin adaptor, sigma subunit/coatomer, zeta subunit,IPR016635:Adaptor protein complex, sigma subunit,	hsa04142:Lysosome,
TCONS_00021680	AP3S2	13.835	34.5238	2.4954	1.32	0.4	1	BaseLine	adaptor-related protein complex 3, sigma 2 subunit	GO:0005794 ; GO:0006886 ; GO:0008089 ; GO:0008565 ; GO:0030123 ; GO:0030659 ; GO:0048490 ;	IPR000804:Clathrin adaptor, sigma subunit/coatomer, zeta subunit,IPR016635:Adaptor protein complex, sigma subunit,	hsa04142:Lysosome,
TCONS_00021681	AP3S2	15.6758	28.9099	1.84423	0.88	0.61	1	BaseLine	adaptor-related protein complex 3, sigma 2 subunit	GO:0005794 ; GO:0006886 ; GO:0008089 ; GO:0008565 ; GO:0030123 ; GO:0030659 ; GO:0048490 ;	IPR000804:Clathrin adaptor, sigma subunit/coatomer, zeta subunit,IPR016635:Adaptor protein complex, sigma subunit,	hsa04142:Lysosome,
TCONS_00021679	AP3S2	396.541	407.731	1.02822	0.04	0.87	1	BaseLine	adaptor-related protein complex 3, sigma 2 subunit	GO:0005794 ; GO:0006886 ; GO:0008089 ; GO:0008565 ; GO:0030123 ; GO:0030659 ; GO:0048490 ;	IPR000804:Clathrin adaptor, sigma subunit/coatomer, zeta subunit,IPR016635:Adaptor protein complex, sigma subunit,	hsa04142:Lysosome,
TCONS_00004888	AP4B1	0	8.96991	-	NA	0.16	1	Wild_Specific	adaptor-related protein complex 4, beta 1 subunit	GO:0005215 ; GO:0005802 ; GO:0005905 ; GO:0006886 ; GO:0008565 ; GO:0016192 ; GO:0030131 ;	IPR002553:Clathrin/coatomer adaptor, adaptin-like, N-terminal,IPR011989:Armadillo-like helical,IPR015151:Clathrin adaptor, beta-adaptin, appendage, C-terminal subdomain,IPR016342:Adaptor protein complex, beta subunit,	hsa04142:Lysosome,
TCONS_00004889	AP4B1	0	15.7016	-	NA	0.07	1	Wild_Specific	adaptor-related protein complex 4, beta 1 subunit	GO:0005215 ; GO:0005802 ; GO:0005905 ; GO:0006886 ; GO:0008565 ; GO:0016192 ; GO:0030131 ;	IPR002553:Clathrin/coatomer adaptor, adaptin-like, N-terminal,IPR011989:Armadillo-like helical,IPR015151:Clathrin adaptor, beta-adaptin, appendage, C-terminal subdomain,IPR016342:Adaptor protein complex, beta subunit,	hsa04142:Lysosome,
TCONS_00004886	AP4B1	11.4369	3.3047	0.288952	-1.79	0.55	1	BaseLine	adaptor-related protein complex 4, beta 1 subunit	GO:0005215 ; GO:0005802 ; GO:0005905 ; GO:0006886 ; GO:0008565 ; GO:0016192 ; GO:0030131 ;	IPR002553:Clathrin/coatomer adaptor, adaptin-like, N-terminal,IPR011989:Armadillo-like helical,IPR015151:Clathrin adaptor, beta-adaptin, appendage, C-terminal subdomain,IPR016342:Adaptor protein complex, beta subunit,	hsa04142:Lysosome,
TCONS_00004885	AP4B1	286.972	261.157	0.910044	-0.14	0.72	1	BaseLine	adaptor-related protein complex 4, beta 1 subunit	GO:0005215 ; GO:0005802 ; GO:0005905 ; GO:0006886 ; GO:0008565 ; GO:0016192 ; GO:0030131 ;	IPR002553:Clathrin/coatomer adaptor, adaptin-like, N-terminal,IPR011989:Armadillo-like helical,IPR015151:Clathrin adaptor, beta-adaptin, appendage, C-terminal subdomain,IPR016342:Adaptor protein complex, beta subunit,	hsa04142:Lysosome,
TCONS_00004890	AP4B1	21.1984	25.7801	1.21614	0.28	0.88	1	BaseLine	adaptor-related protein complex 4, beta 1 subunit	GO:0005215 ; GO:0005802 ; GO:0005905 ; GO:0006886 ; GO:0008565 ; GO:0016192 ; GO:0030131 ;	IPR002553:Clathrin/coatomer adaptor, adaptin-like, N-terminal,IPR011989:Armadillo-like helical,IPR015151:Clathrin adaptor, beta-adaptin, appendage, C-terminal subdomain,IPR016342:Adaptor protein complex, beta subunit,	hsa04142:Lysosome,
TCONS_00004887	AP4B1	2.57068	3.77681	1.46918	0.56	0.88	1	BaseLine	adaptor-related protein complex 4, beta 1 subunit	GO:0005215 ; GO:0005802 ; GO:0005905 ; GO:0006886 ; GO:0008565 ; GO:0016192 ; GO:0030131 ;	IPR002553:Clathrin/coatomer adaptor, adaptin-like, N-terminal,IPR011989:Armadillo-like helical,IPR015151:Clathrin adaptor, beta-adaptin, appendage, C-terminal subdomain,IPR016342:Adaptor protein complex, beta subunit,	hsa04142:Lysosome,
TCONS_00020114	AP4E1	102.677	109.209	1.06362	0.09	0.89	1	BaseLine	adaptor-related protein complex 4, epsilon 1 subunit	GO:0005794 ; GO:0005905 ; GO:0006886 ; GO:0016192 ; GO:0030117 ;	IPR002553:Clathrin/coatomer adaptor, adaptin-like, N-terminal,IPR011710:Coatomer, beta subunit, C-terminal,IPR011989:Armadillo-like helical,IPR017109:Adaptor protein complex AP-4, epsilon subunit,	hsa04142:Lysosome,
TCONS_00020115	AP4E1	123.731	131.771	1.06498	0.09	0.89	1	BaseLine	adaptor-related protein complex 4, epsilon 1 subunit	GO:0005794 ; GO:0005905 ; GO:0006886 ; GO:0016192 ; GO:0030117 ;	IPR002553:Clathrin/coatomer adaptor, adaptin-like, N-terminal,IPR011710:Coatomer, beta subunit, C-terminal,IPR011989:Armadillo-like helical,IPR017109:Adaptor protein complex AP-4, epsilon subunit,	hsa04142:Lysosome,
TCONS_00057107	AP4M1	274.079	285.408	1.04133	0.06	0.87	1	BaseLine	adaptor-related protein complex 4, mu 1 subunit	GO:0000138 ; GO:0005215 ; GO:0005802 ; GO:0005905 ; GO:0006886 ; GO:0006895 ; GO:0016192 ; GO:0030119 ; GO:0030131 ; GO:0070062 ;	IPR000804:Clathrin adaptor, sigma subunit/coatomer, zeta subunit,IPR001392:Clathrin adaptor, mu subunit,IPR008968:Clathrin adaptor, mu subunit, C-terminal,IPR018240:Clathrin adaptor, mu subunit, conserved site,	hsa04142:Lysosome,
TCONS_00017674	AP4S1	3.29697	0	0	NA	0.36	1	Control_Specific	adaptor-related protein complex 4, sigma 1 subunit	GO:0005215 ; GO:0005794 ; GO:0005905 ; GO:0008565 ; GO:0015031 ;	IPR000804:Clathrin adaptor, sigma subunit/coatomer, zeta subunit,IPR016635:Adaptor protein complex, sigma subunit,	hsa04142:Lysosome,
TCONS_00017677	AP4S1	62.7465	45.156	0.719657	-0.47	0.63	1	BaseLine	adaptor-related protein complex 4, sigma 1 subunit	GO:0005215 ; GO:0005794 ; GO:0005905 ; GO:0008565 ; GO:0015031 ;	IPR000804:Clathrin adaptor, sigma subunit/coatomer, zeta subunit,IPR016635:Adaptor protein complex, sigma subunit,	hsa04142:Lysosome,
[truncated: 47,163 more rows]

## Sheet: CC-tat_Vs_EV
Supplementary Table 1 - Overview of global gene modulation by CS and CC-Tat expression in stable Jurkat cells.
id	Gene_Name	baseMean_Control	baseMean_Variant	foldChange	log2FoldChange	pval	padj	Expression	Full_name_from_nomenclature_authority	GO	INTERPRO	KEGG_PATHWAY
[truncated: 48,031 more rows]
