# Supplementary material for: The Signature Amino Acid Residue Serine 31 of HIV-1C Tat Potentiates an Activated Phenotype in Endothelial Cells
Source: Front Immunol. 2020 Sep 25;11:529614. doi: 10.3389/fimmu.2020.529614 (PMC7546421; doi:10.3389/fimmu.2020.529614)
Supplement: Supplementary file 2 [file Table_2.xlsx]

## Sheet: CS-tat_vs_EV
Supplementary Table 2 - Differential expression analysis of CS-Tat vs. EV and CC-Tat vs. EV.
id	Gene_Name	baseMean_Control	baseMean_Wild	foldChange	log2FoldChange	pval	padj	Expression	Full_name_from_nomenclature_authority	GO	INTERPRO	KEGG_PATHWAY
TCONS_00039805	AGPAT3	57.5833	0.523387	0.00908921	-6.78	0	1	DownRegulated	1-acylglycerol-3-phosphate O-acyltransferase 3	GO:0003841 ; GO:0005635 ; GO:0005783 ; GO:0005789 ; GO:0005886 ; GO:0006644 ; GO:0006654 ; GO:0008654 ; GO:0016020 ; GO:0016021 ; GO:0016024 ; GO:0019432 ; GO:0044255 ; GO:0044281 ; GO:0046474 ;	IPR002123:Phospholipid/glycerol acyltransferase,	hsa00561:Glycerolipid metabolism,hsa00564:Glycerophospholipid metabolism,hsa00565:Ether lipid metabolism,
TCONS_00045041	XRN1	19.0231	78.9434	4.14988	2.05	0	0.05	Upregulated	5'-3' exoribonuclease 1	GO:0000288 ; GO:0000932 ; GO:0000956 ; GO:0003677 ; GO:0005515 ; GO:0005829 ; GO:0008409 ; GO:0010467 ; GO:0016020 ; GO:0016070 ; GO:0016071 ; GO:0016075 ; GO:0043928 ; GO:0044822 ; GO:0071028 ; GO:0071044 ; GO:0090305 ;	IPR004859:Putative 5-3 exonuclease,IPR016494:5'-3' exoribonuclease 1,	hsa03018:RNA degradation,
TCONS_00038027	XRN2	256.714	561.639	2.1878	1.13	0	0	Upregulated	5'-3' exoribonuclease 2	GO:0000738 ; GO:0004518 ; GO:0004534 ; GO:0005634 ; GO:0005730 ; GO:0006353 ; GO:0006355 ; GO:0006396 ; GO:0006397 ; GO:0006401 ; GO:0007283 ; GO:0008270 ; GO:0008409 ; GO:0016020 ; GO:0016049 ; GO:0016070 ; GO:0016235 ; GO:0044822 ; GO:0090503 ; GO:0090503 ;	IPR001878:Zinc finger, CCHC-type,IPR004859:Putative 5-3 exonuclease,IPR017151:5'-3' exoribonuclease 2,	hsa03018:RNA degradation,
TCONS_00048103	MTRR	144.739	0.472101	0.00326173	-8.26	0	0	DownRegulated	5-methyltetrahydrofolate-homocysteine methyltransferase reductase	GO:0000096 ; GO:0003958 ; GO:0005506 ; GO:0005634 ; GO:0005730 ; GO:0005737 ; GO:0005829 ; GO:0006306 ; GO:0006555 ; GO:0006766 ; GO:0006767 ; GO:0006805 ; GO:0009086 ; GO:0009235 ; GO:0010181 ; GO:0016709 ; GO:0016723 ; GO:0030586 ; GO:0032259 ; GO:0034641 ; GO:0044281 ; GO:0045111 ; GO:0046655 ; GO:0050660 ; GO:0050660 ; GO:0050661 ; GO:0055114 ;	IPR001094:Flavodoxin-like,IPR001433:Oxidoreductase FAD/NAD(P)-binding,IPR001709:Flavoprotein pyridine nucleotide cytochrome reductase,IPR003097:FAD-binding, type 1,IPR008254:Flavodoxin/nitric oxide synthase,IPR017927:Ferredoxin reductase-type FAD-binding domain,	---NA---
TCONS_00048105	MTRR	44.2158	214.687	4.85545	2.28	0	0	Upregulated	5-methyltetrahydrofolate-homocysteine methyltransferase reductase	GO:0000096 ; GO:0003958 ; GO:0005506 ; GO:0005634 ; GO:0005730 ; GO:0005737 ; GO:0005829 ; GO:0006306 ; GO:0006555 ; GO:0006766 ; GO:0006767 ; GO:0006805 ; GO:0009086 ; GO:0009235 ; GO:0010181 ; GO:0016709 ; GO:0016723 ; GO:0030586 ; GO:0032259 ; GO:0034641 ; GO:0044281 ; GO:0045111 ; GO:0046655 ; GO:0050660 ; GO:0050660 ; GO:0050661 ; GO:0055114 ;	IPR001094:Flavodoxin-like,IPR001433:Oxidoreductase FAD/NAD(P)-binding,IPR001709:Flavoprotein pyridine nucleotide cytochrome reductase,IPR003097:FAD-binding, type 1,IPR008254:Flavodoxin/nitric oxide synthase,IPR017927:Ferredoxin reductase-type FAD-binding domain,	---NA---
TCONS_00048104	MTRR	14.91	78.7053	5.2787	2.4	0	0.03	Upregulated	5-methyltetrahydrofolate-homocysteine methyltransferase reductase	GO:0000096 ; GO:0003958 ; GO:0005506 ; GO:0005634 ; GO:0005730 ; GO:0005737 ; GO:0005829 ; GO:0006306 ; GO:0006555 ; GO:0006766 ; GO:0006767 ; GO:0006805 ; GO:0009086 ; GO:0009235 ; GO:0010181 ; GO:0016709 ; GO:0016723 ; GO:0030586 ; GO:0032259 ; GO:0034641 ; GO:0044281 ; GO:0045111 ; GO:0046655 ; GO:0050660 ; GO:0050660 ; GO:0050661 ; GO:0055114 ;	IPR001094:Flavodoxin-like,IPR001433:Oxidoreductase FAD/NAD(P)-binding,IPR001709:Flavoprotein pyridine nucleotide cytochrome reductase,IPR003097:FAD-binding, type 1,IPR008254:Flavodoxin/nitric oxide synthase,IPR017927:Ferredoxin reductase-type FAD-binding domain,	---NA---
TCONS_00056982	AKAP9	327.704	27.9355	0.085246	-3.55	0	0	DownRegulated	A kinase (PRKA) anchor protein 9	GO:0000086 ; GO:0000242 ; GO:0000278 ; GO:0005102 ; GO:0005515 ; GO:0005794 ; GO:0005813 ; GO:0005829 ; GO:0005856 ; GO:0006810 ; GO:0007165 ; GO:0007268 ; GO:0008076 ; GO:0032947 ; GO:0043231 ; GO:0044325 ;	IPR000719:Protein kinase, core,IPR005479:Carbamoyl phosphate synthetase, large subunit, ATP-binding,IPR008271:Serine/threonine protein kinase, active site,IPR017441:Protein kinase, ATP binding site,IPR017442:Serine/threonine protein kinase-related,IPR019528:Pericentrin/AKAP-450 centrosomal targeting domain,	---NA---
TCONS_00056981	AKAP9	20.6015	300.966	14.6089	3.87	0	0	Upregulated	A kinase (PRKA) anchor protein 9	GO:0000086 ; GO:0000242 ; GO:0000278 ; GO:0005102 ; GO:0005515 ; GO:0005794 ; GO:0005813 ; GO:0005829 ; GO:0005856 ; GO:0006810 ; GO:0007165 ; GO:0007268 ; GO:0008076 ; GO:0032947 ; GO:0043231 ; GO:0044325 ;	IPR000719:Protein kinase, core,IPR005479:Carbamoyl phosphate synthetase, large subunit, ATP-binding,IPR008271:Serine/threonine protein kinase, active site,IPR017441:Protein kinase, ATP binding site,IPR017442:Serine/threonine protein kinase-related,IPR019528:Pericentrin/AKAP-450 centrosomal targeting domain,	---NA---
TCONS_00062225	PALM2-AKAP2	1.45613	74.321	51.0401	5.67	0	0	Upregulated	PALM2-AKAP2 readthrough	#NA	IPR004965:Paralemmin,IPR018459:RII binding domain,	---NA---
TCONS_00062219	AKAP2	227.224	83.621	0.368012	-1.44	0.01	0.06	DownRegulated	A kinase (PRKA) anchor protein 2	#NA	IPR004965:Paralemmin,IPR018459:RII binding domain,	---NA---
TCONS_00032160	AKAP8	132.953	37.2236	0.279975	-1.84	0.02	0.25	DownRegulated	A kinase (PRKA) anchor protein 8	GO:0000793 ; GO:0001939 ; GO:0003690 ; GO:0005634 ; GO:0005730 ; GO:0005739 ; GO:0005794 ; GO:0007067 ; GO:0007076 ; GO:0007165 ; GO:0008270 ; GO:0016020 ; GO:0016363 ; GO:0034237 ; GO:0044822 ;	IPR007071:A-kinase anchoring protein 95 (AKAP95),IPR015880:Zinc finger, C2H2-like,IPR018459:RII binding domain,	---NA---
TCONS_00032674	ADCK4	94.4433	12.5613	0.133003	-2.91	0	0.01	DownRegulated	aarF domain containing kinase 4	GO:0004674 ; GO:0005829 ; GO:0005886 ; GO:0006468 ; GO:0016021 ; GO:0031966 ;	IPR004147:ABC-1,	---NA---
TCONS_00015298	AAAS	42.9576	3.66371	0.0852867	-3.55	0.04	0.06	DownRegulated	achalasia, adrenocortical insufficiency, alacrimia	GO:0000278 ; GO:0003674 ; GO:0005634 ; GO:0005635 ; GO:0005643 ; GO:0005643 ; GO:0005730 ; GO:0005737 ; GO:0005813 ; GO:0005975 ; GO:0006913 ; GO:0007077 ; GO:0007612 ; GO:0008645 ; GO:0009566 ; GO:0010827 ; GO:0015031 ; GO:0015758 ; GO:0016020 ; GO:0016032 ; GO:0019221 ; GO:0031965 ; GO:0044281 ; GO:0046822 ; GO:0051028 ; GO:0055085 ;	IPR001680:WD40 repeat,IPR015943:WD40/YVTN repeat-like,IPR017986:WD40 repeat, region,IPR019775:WD40 repeat, conserved site,IPR019781:WD40 repeat, subgroup,IPR019782:WD40 repeat 2,	---NA---
TCONS_00005083	ANP32E	15.5464	160.214	10.3055	3.37	0	0	Upregulated	acidic (leucine-rich) nuclear phosphoprotein 32 family, member E	GO:0000812 ; GO:0005634 ; GO:0005634 ; GO:0016023 ; GO:0019212 ; GO:0042393 ; GO:0043086 ; GO:0043086 ; GO:0043486 ;	IPR001611:Leucine-rich repeat,IPR003603:U2A'/phosphoprotein 32 family A, C-terminal,	---NA---
TCONS_00035696	ADI1	136.649	44.8995	0.328575	-1.61	0.03	0.02	DownRegulated	acireductone dioxygenase 1	GO:0000096 ; GO:0005506 ; GO:0005515 ; GO:0005634 ; GO:0005730 ; GO:0005737 ; GO:0005794 ; GO:0005829 ; GO:0005886 ; GO:0006595 ; GO:0010309 ; GO:0016491 ; GO:0019509 ; GO:0019509 ; GO:0019509 ; GO:0034641 ; GO:0044281 ; GO:0055114 ;	IPR004313:Acireductone dioxygenase, ARD,IPR014710:RmlC-like jelly roll fold,	hsa00270:Cysteine and methionine metabolism,
TCONS_00039326	ADNP	27.3178	0.472101	0.0172818	-5.85	0	0.03	DownRegulated	activity-dependent neuroprotector homeobox	GO:0003682 ; GO:0003700 ; GO:0005515 ; GO:0005615 ; GO:0005634 ; GO:0006351 ; GO:0006355 ; GO:0043524 ; GO:0043565 ; GO:0046872 ;	IPR001356:Homeobox,IPR007087:Zinc finger, C2H2-type,IPR015880:Zinc finger, C2H2-like,IPR017871:ABC transporter, conserved site,IPR017970:Homeobox, conserved site,	---NA---
TCONS_00039325	ADNP	134.542	43.812	0.325637	-1.62	0.04	0.46	DownRegulated	activity-dependent neuroprotector homeobox	GO:0003682 ; GO:0003700 ; GO:0005515 ; GO:0005615 ; GO:0005634 ; GO:0006351 ; GO:0006355 ; GO:0043524 ; GO:0043565 ; GO:0046872 ;	IPR001356:Homeobox,IPR007087:Zinc finger, C2H2-type,IPR015880:Zinc finger, C2H2-like,IPR017871:ABC transporter, conserved site,IPR017970:Homeobox, conserved site,	---NA---
TCONS_00023172	ACSF3	257.489	6.28065	0.0243919	-5.36	0	0	DownRegulated	acyl-CoA synthetase family member 3	GO:0005524 ; GO:0005739 ; GO:0006631 ; GO:0006633 ; GO:0016878 ; GO:0090409 ; GO:0090410 ;	IPR000873:AMP-dependent synthetase and ligase,	---NA---
TCONS_00023169	ACSF3	107.114	239.276	2.23386	1.16	0	0.02	Upregulated	acyl-CoA synthetase family member 3	GO:0005524 ; GO:0005739 ; GO:0006631 ; GO:0006633 ; GO:0016878 ; GO:0090409 ; GO:0090410 ;	IPR000873:AMP-dependent synthetase and ligase,	---NA---
TCONS_00023171	ACSF3	71.2925	2.09355	0.0293656	-5.09	0	0.74	DownRegulated	acyl-CoA synthetase family member 3	GO:0005524 ; GO:0005739 ; GO:0006631 ; GO:0006633 ; GO:0016878 ; GO:0090409 ; GO:0090410 ;	IPR000873:AMP-dependent synthetase and ligase,	---NA---
TCONS_00066364	ACSL4	83.3191	13.875	0.166529	-2.59	0.02	0.62	DownRegulated	acyl-CoA synthetase long-chain family member 4	GO:0001676 ; GO:0001676 ; GO:0004467 ; GO:0005524 ; GO:0005737 ; GO:0005741 ; GO:0005778 ; GO:0005789 ; GO:0005811 ; GO:0006629 ; GO:0007584 ; GO:0008610 ; GO:0015908 ; GO:0016020 ; GO:0016021 ; GO:0019432 ; GO:0030307 ; GO:0031957 ; GO:0032307 ; GO:0035338 ; GO:0043025 ; GO:0044255 ; GO:0044281 ; GO:0047676 ; GO:0060136 ; GO:0060996 ; GO:0070062 ; GO:0070672 ;	IPR000873:AMP-dependent synthetase and ligase,	hsa00071:Fatty acid metabolism,hsa03320:PPAR signaling pathway,hsa04920:Adipocytokine signaling pathway,
TCONS_00001323	ACADM	90.6971	246.223	2.71479	1.44	0	0.01	Upregulated	acyl-CoA dehydrogenase, C-4 to C-12 straight chain	GO:0001889 ; GO:0003995 ; GO:0003995 ; GO:0003995 ; GO:0005634 ; GO:0005739 ; GO:0005759 ; GO:0005978 ; GO:0006111 ; GO:0006635 ; GO:0006635 ; GO:0009409 ; GO:0009791 ; GO:0019254 ; GO:0030424 ; GO:0033539 ; GO:0033539 ; GO:0042594 ; GO:0042802 ; GO:0044255 ; GO:0044281 ; GO:0045329 ; GO:0050660 ; GO:0051791 ; GO:0051793 ; GO:0055007 ; GO:0055114 ; GO:0070062 ; GO:0070991 ;	IPR006089:Acyl-CoA dehydrogenase, conserved site,IPR006090:Acyl-CoA oxidase/dehydrogenase, type 1,IPR006091:Acyl-CoA oxidase/dehydrogenase, central region,IPR006092:Acyl-CoA dehydrogenase, N-terminal,IPR013764:Acyl-CoA oxidase/dehydrogenase, type1/2, C-terminal,IPR013786:Acyl-CoA dehydrogenase/oxidase, N-terminal,	hsa00071:Fatty acid metabolism,hsa00280:Valine, leucine and isoleucine degradation,hsa00410:beta-Alanine metabolism,hsa00640:Propanoate metabolism,hsa03320:PPAR signaling pathway,
TCONS_00021162	ADAM10	39.5636	124.602	3.1494	1.66	0	0.04	Upregulated	ADAM metallopeptidase domain 10	GO:0001701 ; GO:0004175 ; GO:0004222 ; GO:0004222 ; GO:0005102 ; GO:0005178 ; GO:0005515 ; GO:0005634 ; GO:0005737 ; GO:0005794 ; GO:0005798 ; GO:0005886 ; GO:0006468 ; GO:0006509 ; GO:0006509 ; GO:0007162 ; GO:0007162 ; GO:0007173 ; GO:0007219 ; GO:0007219 ; GO:0007220 ; GO:0007229 ; GO:0007267 ; GO:0008219 ; GO:0008237 ; GO:0008237 ; GO:0008237 ; GO:0008270 ; GO:0008284 ; GO:0009986 ; GO:001082…	IPR001590:Peptidase M12B, ADAM/reprolysin,IPR001762:Blood coagulation inhibitor, Disintegrin,IPR001818:Peptidase M10A and M12B, matrixin and adamalysin,IPR002870:Peptidase M12B, propeptide,IPR006025:Peptidase M, neutral zinc metallopeptidases, zinc-binding site,IPR018358:Disintegrin, conserved site,	hsa05010:Alzheimer's disease,hsa05120:Epithelial cell signaling in Helicobacter pylori infection,
TCONS_00035728	ADAM17	3.76797	53.755	14.2663	3.83	0	0.02	Upregulated	ADAM metallopeptidase domain 17	GO:0001666 ; GO:0001934 ; GO:0002446 ; GO:0002467 ; GO:0002690 ; GO:0004222 ; GO:0004222 ; GO:0004222 ; GO:0005112 ; GO:0005138 ; GO:0005178 ; GO:0005515 ; GO:0005737 ; GO:0005886 ; GO:0005887 ; GO:0005911 ; GO:0005925 ; GO:0006508 ; GO:0006509 ; GO:0006509 ; GO:0006915 ; GO:0007155 ; GO:0007173 ; GO:0007173 ; GO:0007219 ; GO:0007220 ; GO:0008237 ; GO:0008237 ; GO:0008237 ; GO:0008270 ; GO:000828…	IPR001590:Peptidase M12B, ADAM/reprolysin,IPR001762:Blood coagulation inhibitor, Disintegrin,IPR001818:Peptidase M10A and M12B, matrixin and adamalysin,IPR006025:Peptidase M, neutral zinc metallopeptidases, zinc-binding site,IPR018358:Disintegrin, conserved site,	hsa04330:Notch signaling pathway,hsa05010:Alzheimer's disease,hsa05120:Epithelial cell signaling in Helicobacter pylori infection,
TCONS_00021599	AP3B2	58.9425	7.17356	0.121704	-3.04	0	0.03	DownRegulated	adaptor-related protein complex 3, beta 2 subunit	GO:0005215 ; GO:0005634 ; GO:0005730 ; GO:0005737 ; GO:0005794 ; GO:0006886 ; GO:0006892 ; GO:0008089 ; GO:0030123 ; GO:0030137 ; GO:0030665 ; GO:0048490 ;	IPR002553:Clathrin/coatomer adaptor, adaptin-like, N-terminal,IPR008153:Clathrin adaptor, gamma-adaptin, appendage,IPR011989:Armadillo-like helical,IPR013041:Coatomer/clathrin adaptor appendage, Ig-like subdomain,IPR016024:Armadillo-type fold,IPR026739:AP complex subunit beta,IPR026740:AP-3 complex subunit beta,	hsa04142:Lysosome,
TCONS_00024236	AP1G1	43.7016	165.914	3.79651	1.92	0	0.01	Upregulated	adaptor-related protein complex 1, gamma 1 subunit	GO:0000139 ; GO:0005215 ; GO:0005515 ; GO:0005737 ; GO:0005765 ; GO:0005794 ; GO:0005829 ; GO:0006886 ; GO:0006892 ; GO:0008565 ; GO:0016020 ; GO:0016032 ; GO:0017137 ; GO:0019886 ; GO:0019894 ; GO:0030119 ; GO:0030131 ; GO:0030136 ; GO:0030659 ; GO:0030665 ; GO:0030742 ; GO:0032438 ; GO:0032588 ; GO:0035646 ; GO:0043231 ; GO:0043323 ; GO:0045954 ; GO:0048471 ; GO:0050690 ; GO:0055037 ; GO:006102…	IPR002553:Clathrin/coatomer adaptor, adaptin-like, N-terminal,IPR008152:Clathrin adaptor, alpha/beta/gamma-adaptin, appendage, Ig-like subdomain,IPR008153:Clathrin adaptor, gamma-adaptin, appendage,IPR011989:Armadillo-like helical,IPR017107:Adaptor protein complex AP-1, gamma subunit,	hsa04142:Lysosome,
TCONS_00024235	AP1G1	222.568	7.74823	0.0348128	-4.84	0	0	DownRegulated	adaptor-related protein complex 1, gamma 1 subunit	GO:0000139 ; GO:0005215 ; GO:0005515 ; GO:0005737 ; GO:0005765 ; GO:0005794 ; GO:0005829 ; GO:0006886 ; GO:0006892 ; GO:0008565 ; GO:0016020 ; GO:0016032 ; GO:0017137 ; GO:0019886 ; GO:0019894 ; GO:0030119 ; GO:0030131 ; GO:0030136 ; GO:0030659 ; GO:0030665 ; GO:0030742 ; GO:0032438 ; GO:0032588 ; GO:0035646 ; GO:0043231 ; GO:0043323 ; GO:0045954 ; GO:0048471 ; GO:0050690 ; GO:0055037 ; GO:006102…	IPR002553:Clathrin/coatomer adaptor, adaptin-like, N-terminal,IPR008152:Clathrin adaptor, alpha/beta/gamma-adaptin, appendage, Ig-like subdomain,IPR008153:Clathrin adaptor, gamma-adaptin, appendage,IPR011989:Armadillo-like helical,IPR017107:Adaptor protein complex AP-1, gamma subunit,	hsa04142:Lysosome,
TCONS_00009344	AP2A2	25.1927	0.472101	0.0187396	-5.74	0	0.05	DownRegulated	adaptor-related protein complex 2, alpha 2 subunit	GO:0003674 ; GO:0005515 ; GO:0005829 ; GO:0005886 ; GO:0005905 ; GO:0006886 ; GO:0006897 ; GO:0007173 ; GO:0007268 ; GO:0007411 ; GO:0008289 ; GO:0008565 ; GO:0016032 ; GO:0019886 ; GO:0019901 ; GO:0030131 ; GO:0030666 ; GO:0030669 ; GO:0042059 ; GO:0048011 ; GO:0050690 ;	IPR002553:Clathrin/coatomer adaptor, adaptin-like, N-terminal,IPR003164:Clathrin adaptor, alpha-adaptin, appendage, C-terminal subdomain,IPR008152:Clathrin adaptor, alpha/beta/gamma-adaptin, appendage, Ig-like subdomain,IPR011989:Armadillo-like helical,IPR013038:Clathrin adaptor, alpha-adaptin, appendage, Ig-like subdomain,IPR015873:Clathrin alpha-adaptin/coatomer adaptor, appendage, C-terminal s…	hsa04144:Endocytosis,hsa05016:Huntington's disease,
TCONS_00025219	AP2B1	137.531	42.3944	0.308254	-1.7	0	0.02	DownRegulated	adaptor-related protein complex 2, beta 1 subunit	GO:0005515 ; GO:0005802 ; GO:0005829 ; GO:0005886 ; GO:0005905 ; GO:0006886 ; GO:0006897 ; GO:0007173 ; GO:0007268 ; GO:0007411 ; GO:0008565 ; GO:0016020 ; GO:0016032 ; GO:0019886 ; GO:0030131 ; GO:0030276 ; GO:0030666 ; GO:0030669 ; GO:0032403 ; GO:0042059 ; GO:0043231 ; GO:0048011 ; GO:0048268 ; GO:0050690 ;	IPR002553:Clathrin/coatomer adaptor, adaptin-like, N-terminal,IPR008152:Clathrin adaptor, alpha/beta/gamma-adaptin, appendage, Ig-like subdomain,IPR011989:Armadillo-like helical,IPR012295:Beta2-adaptin/TATA-box binding, C-terminal,IPR013037:Clathrin adaptor, beta-adaptin, appendage, Ig-like subdomain,IPR015151:Clathrin adaptor, beta-adaptin, appendage, C-terminal subdomain,IPR016342:Adaptor prote…	hsa04144:Endocytosis,hsa05016:Huntington's disease,
TCONS_00025217	AP2B1	6.72336	76.0082	11.3051	3.5	0.01	0.03	Upregulated	adaptor-related protein complex 2, beta 1 subunit	GO:0005515 ; GO:0005802 ; GO:0005829 ; GO:0005886 ; GO:0005905 ; GO:0006886 ; GO:0006897 ; GO:0007173 ; GO:0007268 ; GO:0007411 ; GO:0008565 ; GO:0016020 ; GO:0016032 ; GO:0019886 ; GO:0030131 ; GO:0030276 ; GO:0030666 ; GO:0030669 ; GO:0032403 ; GO:0042059 ; GO:0043231 ; GO:0048011 ; GO:0048268 ; GO:0050690 ;	IPR002553:Clathrin/coatomer adaptor, adaptin-like, N-terminal,IPR008152:Clathrin adaptor, alpha/beta/gamma-adaptin, appendage, Ig-like subdomain,IPR011989:Armadillo-like helical,IPR012295:Beta2-adaptin/TATA-box binding, C-terminal,IPR013037:Clathrin adaptor, beta-adaptin, appendage, Ig-like subdomain,IPR015151:Clathrin adaptor, beta-adaptin, appendage, C-terminal subdomain,IPR016342:Adaptor prote…	hsa04144:Endocytosis,hsa05016:Huntington's disease,
TCONS_00005271	ADAR	123.943	29.8857	0.241123	-2.05	0	0.02	DownRegulated	adenosine deaminase, RNA-specific	GO:0003677 ; GO:0003726 ; GO:0003726 ; GO:0005515 ; GO:0005634 ; GO:0005634 ; GO:0005654 ; GO:0005730 ; GO:0005737 ; GO:0005737 ; GO:0006382 ; GO:0006382 ; GO:0006382 ; GO:0006397 ; GO:0006606 ; GO:0006611 ; GO:0009615 ; GO:0010467 ; GO:0016020 ; GO:0016553 ; GO:0016556 ; GO:0019221 ; GO:0031047 ; GO:0035455 ; GO:0043066 ; GO:0044387 ; GO:0044387 ; GO:0044530 ; GO:0044822 ; GO:0045070 ; GO:004507…	IPR000607:Double-stranded RNA-specific adenosine deaminase (DRADA),IPR001159:Double-stranded RNA binding,IPR002466:Adenosine deaminase/editase,IPR011991:Winged helix repressor DNA-binding,IPR014720:Double-stranded RNA-binding-like,	hsa04623:Cytosolic DNA-sensing pathway,
TCONS_00039863	ADARB1	92.5091	11.9353	0.129018	-2.95	0	0.01	DownRegulated	adenosine deaminase, RNA-specific, B1	GO:0003723 ; GO:0003725 ; GO:0003726 ; GO:0003729 ; GO:0004000 ; GO:0005515 ; GO:0005634 ; GO:0005654 ; GO:0005730 ; GO:0006382 ; GO:0006382 ; GO:0006396 ; GO:0006397 ; GO:0008285 ; GO:0010467 ; GO:0016553 ; GO:0016556 ; GO:0030336 ; GO:0044387 ; GO:0044822 ; GO:0045070 ; GO:0045087 ; GO:0046872 ; GO:0051607 ; GO:0051726 ;	IPR001159:Double-stranded RNA binding,IPR002466:Adenosine deaminase/editase,IPR014720:Double-stranded RNA-binding-like,	---NA---
TCONS_00013021	ADIPOR2	497.441	103.19	0.207442	-2.27	0	0	DownRegulated	adiponectin receptor 2	GO:0004872 ; GO:0005886 ; GO:0007507 ; GO:0007565 ; GO:0007584 ; GO:0009755 ; GO:0016021 ; GO:0019395 ; GO:0030308 ; GO:0033211 ; GO:0042562 ; GO:0042562 ; GO:0042802 ; GO:0046326 ; GO:0046982 ;	IPR004254:Hly-III related,	hsa04920:Adipocytokine signaling pathway,
TCONS_00013019	ADIPOR2	11.2643	220.263	19.5541	4.29	0	0	Upregulated	adiponectin receptor 2	GO:0004872 ; GO:0005886 ; GO:0007507 ; GO:0007565 ; GO:0007584 ; GO:0009755 ; GO:0016021 ; GO:0019395 ; GO:0030308 ; GO:0033211 ; GO:0042562 ; GO:0042562 ; GO:0042802 ; GO:0046326 ; GO:0046982 ;	IPR004254:Hly-III related,	hsa04920:Adipocytokine signaling pathway,
TCONS_00013020	ADIPOR2	127.33	290.592	2.28219	1.19	0	0.01	Upregulated	adiponectin receptor 2	GO:0004872 ; GO:0005886 ; GO:0007507 ; GO:0007565 ; GO:0007584 ; GO:0009755 ; GO:0016021 ; GO:0019395 ; GO:0030308 ; GO:0033211 ; GO:0042562 ; GO:0042562 ; GO:0042802 ; GO:0046326 ; GO:0046982 ;	IPR004254:Hly-III related,	hsa04920:Adipocytokine signaling pathway,
TCONS_00038417	ARFGEF2	65.8095	2.93518	0.0446011	-4.49	0	1	DownRegulated	ADP-ribosylation factor guanine nucleotide-exchange factor 2 (brefeldin A-inhibited)	GO:0000139 ; GO:0001881 ; GO:0005085 ; GO:0005086 ; GO:0005086 ; GO:0005515 ; GO:0005802 ; GO:0005802 ; GO:0005815 ; GO:0005829 ; GO:0005879 ; GO:0006887 ; GO:0006893 ; GO:0007032 ; GO:0010256 ; GO:0015031 ; GO:0016020 ; GO:0016023 ; GO:0016192 ; GO:0017022 ; GO:0030054 ; GO:0031410 ; GO:0032012 ; GO:0032279 ; GO:0032280 ; GO:0032760 ; GO:0034237 ; GO:0035556 ; GO:0043197 ; GO:0043547 ; GO:004354…	IPR000904:SEC7-like,IPR015403:Protein of unknown function DUF1981, SEC7 associated,	---NA---
TCONS_00006731	ARL5B	240.933	71.6738	0.297484	-1.75	0	0	DownRegulated	ADP-ribosylation factor-like 5B	GO:0005525 ; GO:0005622 ; GO:0007264 ;	IPR005225:Small GTP-binding protein,IPR006688:ADP-ribosylation factor,IPR006689:ARF/SAR superfamily,	---NA---
TCONS_00006729	ARL5B	16.4849	100.557	6.09999	2.61	0	0.01	Upregulated	ADP-ribosylation factor-like 5B	GO:0005525 ; GO:0005622 ; GO:0007264 ;	IPR005225:Small GTP-binding protein,IPR006688:ADP-ribosylation factor,IPR006689:ARF/SAR superfamily,	---NA---
TCONS_00040590	ADRBK2	192.572	90.855	0.471797	-1.08	0	0.04	DownRegulated	adrenergic, beta, receptor kinase 2	GO:0004672 ; GO:0004703 ; GO:0005524 ; GO:0006468 ; GO:0007165 ; GO:0031623 ; GO:0038032 ; GO:0047696 ;	IPR000239:GPCR kinase,IPR000342:Regulator of G protein signalling,IPR000719:Protein kinase, core,IPR000961:AGC-kinase, C-terminal,IPR001849:Pleckstrin homology,IPR002290:Serine/threonine protein kinase,IPR008271:Serine/threonine protein kinase, active site,IPR011993:Pleckstrin homology-type,IPR015743:Beta-adrenergic receptor kinase,IPR017441:Protein kinase, ATP binding site,IPR017442:Serine/threo…	hsa04062:Chemokine signaling pathway,hsa04144:Endocytosis,hsa04740:Olfactory transduction,
TCONS_00023267	AFG3L1P	130.803	47.0851	0.359969	-1.47	0	0.05	DownRegulated	AFG3-like AAA ATPase 1, pseudogene	#NA	---NA---
TCONS_00010585	ACER3	0.941992	29.3307	31.1369	4.96	0	0.04	Upregulated	alkaline ceramidase 3	GO:0005789 ; GO:0006665 ; GO:0006672 ; GO:0008284 ; GO:0030148 ; GO:0030173 ; GO:0030176 ; GO:0044281 ; GO:0046512 ; GO:0070774 ; GO:0071602 ;	IPR008901:Alkaline phytoceramidase,	hsa00600:Sphingolipid metabolism,
TCONS_00021315	AAGAB	100.164	217.591	2.17235	1.12	0	0.04	Upregulated	alpha- and gamma-adaptin binding protein	GO:0005634 ; GO:0005730 ; GO:0005737 ; GO:0005829 ; GO:0015031 ;	IPR019341:Alpha- and gamma-adaptin-binding protein p34,	---NA---
TCONS_00066366	AMMECR1	28.7774	1.04677	0.0363748	-4.78	0.04	0.31	DownRegulated	Alport syndrome, mental retardation, midface hypoplasia and elliptocytosis chromosomal region gene 1	GO:0003674 ; GO:0005515 ; GO:0005575 ; GO:0008150 ;	IPR002733:AMMECR1,	---NA---
TCONS_00046362	AIMP1	92.1066	21.8705	0.237448	-2.07	0.04	0.34	DownRegulated	aminoacyl tRNA synthetase complex-interacting multifunctional protein 1	GO:0000049 ; GO:0001525 ; GO:0001937 ; GO:0005125 ; GO:0005515 ; GO:0005615 ; GO:0005634 ; GO:0005783 ; GO:0005794 ; GO:0005829 ; GO:0006006 ; GO:0006418 ; GO:0006915 ; GO:0006935 ; GO:0006954 ; GO:0007155 ; GO:0007165 ; GO:0007267 ; GO:0009611 ; GO:0009986 ; GO:0010467 ; GO:0016020 ; GO:0017101 ; GO:0030133 ; GO:0042803 ; GO:0050900 ;	IPR002547:tRNA-binding region,IPR012340:Nucleic acid-binding, OB-fold,	---NA---
TCONS_00010683	AMOTL1	11.3039	158.767	14.0453	3.81	0	0.06	Upregulated	angiomotin like 1	GO:0003365 ; GO:0005515 ; GO:0005737 ; GO:0005829 ; GO:0005923 ; GO:0008180 ; GO:0016055 ; GO:0016324 ; GO:0030027 ; GO:0030054 ; GO:0031410 ; GO:0035329 ; GO:0042802 ; GO:0043536 ;	IPR009114:Angiomotin,	hsa04530:Tight junction,
TCONS_00049550	ANKH	33.9117	193.089	5.69388	2.51	0	0	Upregulated	ANKH inorganic pyrophosphate transport regulator	GO:0001501 ; GO:0005315 ; GO:0005886 ; GO:0005887 ; GO:0007626 ; GO:0015114 ; GO:0016021 ; GO:0019867 ; GO:0030500 ; GO:0030500 ; GO:0030504 ; GO:0030505 ; GO:0030505 ; GO:0035435 ;	IPR009887:Progressive ankylosis,	---NA---
TCONS_00043824	ANKRD28	299.98	63.6915	0.212319	-2.24	0	0.12	DownRegulated	ankyrin repeat domain 28	GO:0005515 ; GO:0005654 ;	IPR002110:Ankyrin,	---NA---
TCONS_00043822	ANKRD28	157.215	347.075	2.20765	1.14	0	0.865794	Upregulated	ankyrin repeat domain 28	GO:0005515 ; GO:0005654 ;	IPR002110:Ankyrin,	---NA---
TCONS_00027106	SYNRG	185.241	72.4431	0.391075	-1.35	0.02	0.07	DownRegulated	synergin, gamma	GO:0005509 ; GO:0005737 ; GO:0005794 ; GO:0006886 ; GO:0006897 ; GO:0030121 ;	IPR000261:EPS15 homology (EH),IPR011992:EF-Hand type,	---NA---
TCONS_00009756	API5	19.354	84.2798	4.35465	2.12	0.05	0.29	Upregulated	apoptosis inhibitor 5	GO:0005515 ; GO:0005634 ; GO:0005681 ; GO:0005730 ; GO:0005737 ; GO:0006915 ; GO:0016020 ; GO:0017134 ; GO:0043066 ; GO:0043066 ; GO:0043066 ; GO:0044822 ; GO:2000270 ;	IPR008383:Apoptosis inhibitory 5,	---NA---
TCONS_00014087	APAF1	4.23896	59.2677	13.9817	3.81	0.01	0.07	Upregulated	apoptotic peptidase activating factor 1	GO:0000166 ; GO:0001843 ; GO:0005515 ; GO:0005524 ; GO:0005634 ; GO:0005829 ; GO:0006309 ; GO:0006915 ; GO:0006919 ; GO:0006952 ; GO:0007399 ; GO:0008635 ; GO:0008635 ; GO:0008656 ; GO:0030900 ; GO:0042802 ; GO:0042981 ; GO:0043065 ; GO:0043293 ; GO:0043293 ; GO:0043531 ; GO:0051402 ; GO:0070062 ; GO:0072432 ; GO:0097193 ; GO:2001235 ;	IPR001315:Caspase Recruitment,IPR001680:WD40 repeat,IPR002182:NB-ARC,IPR011029:DEATH-like,IPR015943:WD40/YVTN repeat-like,IPR017251:Apoptotic protease-activating factor 1,IPR017986:WD40 repeat, region,IPR019775:WD40 repeat, conserved site,IPR019781:WD40 repeat, subgroup,IPR019782:WD40 repeat 2,	hsa04115:p53 signaling pathway,hsa04210:Apoptosis,hsa05010:Alzheimer's disease,hsa05012:Parkinson's disease,hsa05014:Amyotrophic lateral sclerosis (ALS),hsa05016:Huntington's disease,hsa05222:Small cell lung cancer,
TCONS_00020863	AQR	278.865	3.14032	0.0112611	-6.47	0	0.04	DownRegulated	aquarius intron-binding spliceosomal factor	GO:0000398 ; GO:0005515 ; GO:0005634 ; GO:0016020 ; GO:0044822 ; GO:0071013 ;	---NA---	hsa03040:Spliceosome,
TCONS_00025941	AMZ2	16.9665	125.029	7.36916	2.88	0	0.35	Upregulated	archaelysin family metallopeptidase 2	GO:0006508 ; GO:0008237 ; GO:0008270 ;	IPR006025:Peptidase M, neutral zinc metallopeptidases, zinc-binding site,IPR012962:Peptidase M54, archaemetzincin,	---NA---
TCONS_00010873	ARCN1	28.2597	125.133	4.42796	2.15	0.01	0.02	Upregulated	archain 1	GO:0005737 ; GO:0005783 ; GO:0005794 ; GO:0005829 ; GO:0006886 ; GO:0006890 ; GO:0008344 ; GO:0016020 ; GO:0021691 ; GO:0030126 ; GO:0030131 ; GO:0043231 ; GO:0043473 ; GO:0044822 ; GO:0048205 ; GO:0061024 ;	IPR008968:Clathrin adaptor, mu subunit, C-terminal,	---NA---
TCONS_00057732	AGAP3	37.2625	153.972	4.13209	2.05	0	0.01	Upregulated	ArfGAP with GTPase domain, ankyrin repeat and PH domain 3	GO:0000060 ; GO:0003924 ; GO:0005525 ; GO:0005634 ; GO:0005737 ; GO:0006184 ; GO:0007264 ; GO:0008060 ; GO:0008270 ; GO:0016020 ; GO:0031593 ; GO:0032312 ; GO:0034614 ; GO:0043161 ; GO:0043547 ; GO:0071944 ;	IPR001164:Arf GTPase activating protein,IPR001806:Ras GTPase,IPR001849:Pleckstrin homology,IPR002110:Ankyrin,IPR008968:Clathrin adaptor, mu subunit, C-terminal,IPR011993:Pleckstrin homology-type,IPR013684:Miro-like,IPR018240:Clathrin adaptor, mu subunit, conserved site,	---NA---
TCONS_00043180	ARMC8	11.3902	74.918	6.57742	2.72	0	0.03	Upregulated	armadillo repeat containing 8	#NA	IPR000225:Armadillo,IPR011989:Armadillo-like helical,	---NA---
TCONS_00010391	AIP	11.311	76.2002	6.73681	2.75	0	0.02	Upregulated	aryl hydrocarbon receptor interacting protein	GO:0003713 ; GO:0004871 ; GO:0005515 ; GO:0005634 ; GO:0005730 ; GO:0005737 ; GO:0005829 ; GO:0005829 ; GO:0005886 ; GO:0006626 ; GO:0006805 ; GO:0007165 ; GO:0008134 ; GO:0010738 ; GO:0022417 ; GO:0036004 ; GO:0051082 ; GO:0051344 ; GO:2001141 ; GO:2001141 ;	IPR001179:Peptidyl-prolyl cis-trans isomerase, FKBP-type,IPR011990:Tetratricopeptide-like helical,IPR013026:Tetratricopeptide region,IPR013105:Tetratricopeptide TPR2,IPR019734:Tetratricopeptide repeat,	---NA---
TCONS_00012634	ALG9	101.997	10.5808	0.103737	-3.27	0	0	DownRegulated	ALG9, alpha-1,2-mannosyltransferase	GO:0005789 ; GO:0006488 ; GO:0016020 ; GO:0016021 ; GO:0018279 ; GO:0043687 ; GO:0044267 ; GO:0052918 ; GO:0052926 ; GO:0097502 ;	IPR005599:Alg9-like mannosyltransferase,	hsa00510:N-Glycan biosynthesis,
TCONS_00012640	ALG9	135.416	7.9639	0.0588105	-4.09	0	0.08	DownRegulated	ALG9, alpha-1,2-mannosyltransferase	GO:0005789 ; GO:0006488 ; GO:0016020 ; GO:0016021 ; GO:0018279 ; GO:0043687 ; GO:0044267 ; GO:0052918 ; GO:0052926 ; GO:0097502 ;	IPR005599:Alg9-like mannosyltransferase,	hsa00510:N-Glycan biosynthesis,
TCONS_00012635	ALG9	4.62723	121.747	26.3109	4.72	0	0.934064	Upregulated	ALG9, alpha-1,2-mannosyltransferase	GO:0005789 ; GO:0006488 ; GO:0016020 ; GO:0016021 ; GO:0018279 ; GO:0043687 ; GO:0044267 ; GO:0052918 ; GO:0052926 ; GO:0097502 ;	IPR005599:Alg9-like mannosyltransferase,	hsa00510:N-Glycan biosynthesis,
TCONS_00012639	ALG9	3.04168	99.6106	32.7485	5.03	0	0.99	Upregulated	ALG9, alpha-1,2-mannosyltransferase	GO:0005789 ; GO:0006488 ; GO:0016020 ; GO:0016021 ; GO:0018279 ; GO:0043687 ; GO:0044267 ; GO:0052918 ; GO:0052926 ; GO:0097502 ;	IPR005599:Alg9-like mannosyltransferase,	hsa00510:N-Glycan biosynthesis,
TCONS_00003868	AHDC1	110.288	31.1586	0.28252	-1.82	0	0.05	DownRegulated	AT hook, DNA binding motif, containing 1	GO:0003677 ;	IPR017956:AT hook, DNA-binding, conserved site,	---NA---
TCONS_00052180	ARID1B	263.023	127.958	0.486488	-1.04	0.02	1	DownRegulated	AT rich interactive domain 1B (SWI1-like)	GO:0003677 ; GO:0003713 ; GO:0005515 ; GO:0005634 ; GO:0005730 ; GO:0005737 ; GO:0006351 ; GO:0007399 ; GO:0016514 ; GO:0048096 ;	IPR001606:AT-rich interaction region,	---NA---
TCONS_00006341	ARID4B	216.894	72.1065	0.33245	-1.59	0	0.01	DownRegulated	AT rich interactive domain 4B (RBP1-like)	GO:0003674 ; GO:0003677 ; GO:0005515 ; GO:0005575 ; GO:0005634 ; GO:0005737 ; GO:0006349 ; GO:0006351 ; GO:0006355 ; GO:0008150 ; GO:0034773 ; GO:0036124 ;	IPR000953:Chromo domain,IPR001606:AT-rich interaction region,IPR002999:Tudor domain,IPR012603:RBB1NT,	---NA---
TCONS_00007017	ARID5B	9.41992	217.911	23.133	4.53	0	0.04	Upregulated	AT rich interactive domain 5B (MRF1-like)	GO:0001822 ; GO:0001889 ; GO:0003677 ; GO:0003713 ; GO:0005515 ; GO:0005634 ; GO:0006351 ; GO:0008584 ; GO:0008585 ; GO:0009791 ; GO:0010761 ; GO:0030325 ; GO:0035264 ; GO:0044212 ; GO:0045444 ; GO:0045892 ; GO:0048008 ; GO:0048468 ; GO:0048644 ; GO:0048705 ; GO:0051091 ; GO:0060021 ; GO:0060325 ; GO:0060612 ; GO:0060613 ;	IPR001606:AT-rich interaction region,	---NA---
TCONS_00007018	ARID5B	326.899	109.605	0.335287	-1.58	0	0.2	DownRegulated	AT rich interactive domain 5B (MRF1-like)	GO:0001822 ; GO:0001889 ; GO:0003677 ; GO:0003713 ; GO:0005515 ; GO:0005634 ; GO:0006351 ; GO:0008584 ; GO:0008585 ; GO:0009791 ; GO:0010761 ; GO:0030325 ; GO:0035264 ; GO:0044212 ; GO:0045444 ; GO:0045892 ; GO:0048008 ; GO:0048468 ; GO:0048644 ; GO:0048705 ; GO:0051091 ; GO:0060021 ; GO:0060325 ; GO:0060612 ; GO:0060613 ;	IPR001606:AT-rich interaction region,	---NA---
TCONS_00035534	ATG16L1	17.4268	92.846	5.32776	2.41	0	0.03	Upregulated	autophagy related 16-like 1 (S. cerevisiae)	GO:0000045 ; GO:0000421 ; GO:0005515 ; GO:0005776 ; GO:0005930 ; GO:0015031 ; GO:0034045 ; GO:0042802 ; GO:0051260 ;	IPR001680:WD40 repeat,IPR013923:Autophagy-related protein 16,IPR015943:WD40/YVTN repeat-like,IPR017986:WD40 repeat, region,IPR019775:WD40 repeat, conserved site,IPR019781:WD40 repeat, subgroup,IPR019782:WD40 repeat 2,	---NA---
TCONS_00063610	AKNA	103.971	1.46759	0.0141153	-6.15	0	0	DownRegulated	AT-hook transcription factor	GO:0000978 ; GO:0001077 ; GO:0005634 ; GO:0006351 ; GO:0016020 ; GO:0045944 ;	---NA---	---NA---
TCONS_00063608	AKNA	193.298	489.116	2.53038	1.34	0	0	Upregulated	AT-hook transcription factor	GO:0000978 ; GO:0001077 ; GO:0005634 ; GO:0006351 ; GO:0016020 ; GO:0045944 ;	---NA---	---NA---
TCONS_00036000	ATL2	0.470996	98.502	209.136	7.71	0	0	Upregulated	atlastin GTPase 2	GO:0003924 ; GO:0005515 ; GO:0005525 ; GO:0005783 ; GO:0005789 ; GO:0006184 ; GO:0006184 ; GO:0006888 ; GO:0007029 ; GO:0007030 ; GO:0016020 ; GO:0016021 ; GO:0042802 ; GO:0051260 ;	IPR015894:Guanylate-binding protein, N-terminal,	---NA---
TCONS_00035997	ATL2	98.6894	6.60941	0.0669718	-3.9	0	1	DownRegulated	atlastin GTPase 2	GO:0003924 ; GO:0005515 ; GO:0005525 ; GO:0005783 ; GO:0005789 ; GO:0006184 ; GO:0006184 ; GO:0006888 ; GO:0007029 ; GO:0007030 ; GO:0016020 ; GO:0016021 ; GO:0042802 ; GO:0051260 ;	IPR015894:Guanylate-binding protein, N-terminal,	---NA---
TCONS_00035825	ATAD2B	1.02827	31.1586	30.3019	4.92	0	0.03	Upregulated	ATPase family, AAA domain containing 2B	GO:0005524 ; GO:0005634 ; GO:0008152 ; GO:0017111 ; GO:0070577 ;	IPR001487:Bromodomain,IPR003593:ATPase, AAA+ type, core,IPR003959:ATPase, AAA-type, core,IPR003960:ATPase, AAA-type, conserved site,IPR018359:Bromodomain, conserved site,	---NA---
TCONS_00066629	ATP11C	111.065	22.7121	0.204494	-2.29	0.02	0.36	DownRegulated	ATPase, class VI, type 11C	GO:0000287 ; GO:0004012 ; GO:0005515 ; GO:0005524 ; GO:0005765 ; GO:0005783 ; GO:0005789 ; GO:0005886 ; GO:0005886 ; GO:0006812 ; GO:0008152 ; GO:0016021 ; GO:0019829 ; GO:0034220 ; GO:0045332 ; GO:0055085 ;	GO:0000287~magnesium ion binding,GO:0004012~phospholipid-translocating ATPase activity,GO:0005515~protein binding,GO:0005524~ATP binding,	IPR001757:Cation-transporting P-type ATPase,IPR006539:Phospholipid-transporting P-type ATPase, subfamily IV,IPR008250:P-type ATPase, A domain,IPR018303:P-type ATPase, phosphorylation site,IPR023214:HAD-like domain,IPR023299:P-type ATPase, cytoplasmic domain N,
TCONS_00043104	ATP2C1	83.4881	9.90359	0.118623	-3.08	0	0.01	DownRegulated	ATPase, Ca++ transporting, type 2C, member 1	GO:0000139 ; GO:0000139 ; GO:0004871 ; GO:0005388 ; GO:0005388 ; GO:0005388 ; GO:0005509 ; GO:0005524 ; GO:0005524 ; GO:0005794 ; GO:0005802 ; GO:0006816 ; GO:0006816 ; GO:0006828 ; GO:0006874 ; GO:0006874 ; GO:0007165 ; GO:0008152 ; GO:0008544 ; GO:0015410 ; GO:0016020 ; GO:0016021 ; GO:0016339 ; GO:0030026 ; GO:0030145 ; GO:0031532 ; GO:0032468 ; GO:0032472 ; GO:0034220 ; GO:0043123 ; GO:004687…	IPR000695:ATPase, P-type, H+ transporting proton pump,IPR001757:ATPase, P-type, K/Mg/Cd/Cu/Zn/Na/Ca/Na/H-transporter,IPR004014:ATPase, P-type cation-transporter, N-terminal,IPR005834:Haloacid dehalogenase-like hydrolase,IPR006068:ATPase, P-type cation-transporter, C-terminal,IPR006413:ATPase, P-type, calcium-transporting, PMR1-type,IPR008250:ATPase, P-type, ATPase-associated region,IPR018303:ATPa…	---NA---
TCONS_00043095	ATP2C1	62.4445	5.23387	0.0838163	-3.58	0.01	0.02	DownRegulated	ATPase, Ca++ transporting, type 2C, member 1	GO:0000139 ; GO:0000139 ; GO:0004871 ; GO:0005388 ; GO:0005388 ; GO:0005388 ; GO:0005509 ; GO:0005524 ; GO:0005524 ; GO:0005794 ; GO:0005802 ; GO:0006816 ; GO:0006816 ; GO:0006828 ; GO:0006874 ; GO:0006874 ; GO:0007165 ; GO:0008152 ; GO:0008544 ; GO:0015410 ; GO:0016020 ; GO:0016021 ; GO:0016339 ; GO:0030026 ; GO:0030145 ; GO:0031532 ; GO:0032468 ; GO:0032472 ; GO:0034220 ; GO:0043123 ; GO:004687…	IPR000695:ATPase, P-type, H+ transporting proton pump,IPR001757:ATPase, P-type, K/Mg/Cd/Cu/Zn/Na/Ca/Na/H-transporter,IPR004014:ATPase, P-type cation-transporter, N-terminal,IPR005834:Haloacid dehalogenase-like hydrolase,IPR006068:ATPase, P-type cation-transporter, C-terminal,IPR006413:ATPase, P-type, calcium-transporting, PMR1-type,IPR008250:ATPase, P-type, ATPase-associated region,IPR018303:ATPa…	---NA---
TCONS_00002010	ATP8B2	196.376	57.5936	0.293283	-1.77	0	0	DownRegulated	ATPase, aminophospholipid transporter, class I, type 8B, member 2	GO:0000287 ; GO:0004012 ; GO:0005524 ; GO:0005794 ; GO:0005886 ; GO:0005886 ; GO:0006200 ; GO:0006812 ; GO:0016021 ; GO:0016887 ; GO:0019829 ; GO:0034220 ; GO:0045332 ; GO:0055085 ;	IPR001757:ATPase, P-type, K/Mg/Cd/Cu/Zn/Na/Ca/Na/H-transporter,IPR006539:ATPase, P-type, phospholipid-translocating, flippase,IPR008250:ATPase, P-type, ATPase-associated region,IPR013200:HAD superfamily hydrolase-like, type 3,IPR018303:ATPase, P-type phosphorylation site,	---NA---
TCONS_00002004	ATP8B2	105.111	229.437	2.18281	1.13	0	0.02	Upregulated	ATPase, aminophospholipid transporter, class I, type 8B, member 2	GO:0000287 ; GO:0004012 ; GO:0005524 ; GO:0005794 ; GO:0005886 ; GO:0005886 ; GO:0006200 ; GO:0006812 ; GO:0016021 ; GO:0016887 ; GO:0019829 ; GO:0034220 ; GO:0045332 ; GO:0055085 ;	IPR001757:ATPase, P-type, K/Mg/Cd/Cu/Zn/Na/Ca/Na/H-transporter,IPR006539:ATPase, P-type, phospholipid-translocating, flippase,IPR008250:ATPase, P-type, ATPase-associated region,IPR013200:HAD superfamily hydrolase-like, type 3,IPR018303:ATPase, P-type phosphorylation site,	---NA---
TCONS_00016830	ATP11A	199.619	71.2451	0.356906	-1.49	0	0.01	DownRegulated	ATPase, class VI, type 11A	GO:0000287 ; GO:0004012 ; GO:0005515 ; GO:0005524 ; GO:0005765 ; GO:0005769 ; GO:0005783 ; GO:0005886 ; GO:0006812 ; GO:0008152 ; GO:0016020 ; GO:0016021 ; GO:0019829 ; GO:0045332 ; GO:0055037 ;	IPR001757:ATPase, P-type, K/Mg/Cd/Cu/Zn/Na/Ca/Na/H-transporter,IPR006539:ATPase, P-type, phospholipid-translocating, flippase,IPR008250:ATPase, P-type, ATPase-associated region,IPR018303:ATPase, P-type phosphorylation site,	---NA---
TCONS_00017228	ATP7B	65.1984	3.03775	0.0465924	-4.42	0	0	DownRegulated	ATPase, Cu++ transporting, beta polypeptide	GO:0000139 ; GO:0004008 ; GO:0004008 ; GO:0005507 ; GO:0005515 ; GO:0005524 ; GO:0005739 ; GO:0005770 ; GO:0005802 ; GO:0005887 ; GO:0006825 ; GO:0006878 ; GO:0006882 ; GO:0007595 ; GO:0008152 ; GO:0015677 ; GO:0015680 ; GO:0016020 ; GO:0016023 ; GO:0016323 ; GO:0034220 ; GO:0046688 ; GO:0048471 ; GO:0051208 ; GO:0055085 ; GO:0060003 ;	IPR001757:ATPase, P-type, K/Mg/Cd/Cu/Zn/Na/Ca/Na/H-transporter,IPR001877:ATPase 1, copper-transporting,IPR005834:Haloacid dehalogenase-like hydrolase,IPR006121:Heavy metal transport/detoxification protein,IPR006122:Copper ion-binding,IPR006403:ATPase, P type, cation/copper-transporter,IPR006416:ATPase, P-type, heavy metal translocating,IPR008250:ATPase, P-type, ATPase-associated region,IPR017969:…	---NA---
TCONS_00032707	ATP1A3	148.873	37.1605	0.249611	-2	0.01	0.76	DownRegulated	ATPase, Na+/K+ transporting, alpha 3 polypeptide	GO:0005391 ; GO:0005524 ; GO:0005634 ; GO:0005783 ; GO:0005794 ; GO:0005886 ; GO:0005886 ; GO:0005890 ; GO:0006754 ; GO:0006813 ; GO:0007613 ; GO:0008344 ; GO:0008542 ; GO:0016021 ; GO:0030424 ; GO:0031748 ; GO:0034220 ; GO:0035235 ; GO:0035725 ; GO:0035725 ; GO:0042493 ; GO:0043209 ; GO:0044326 ; GO:0044327 ; GO:0045202 ; GO:0046872 ; GO:0055085 ;	IPR001757:ATPase, P-type, K/Mg/Cd/Cu/Zn/Na/Ca/Na/H-transporter,IPR004014:ATPase, P-type cation-transporter, N-terminal,IPR005775:ATPase, P-type cation exchange, alpha subunit, eukaryotic,IPR005834:Haloacid dehalogenase-like hydrolase,IPR006068:ATPase, P-type cation-transporter, C-terminal,IPR006069:ATPase, P-type cation exchange, alpha subunit,IPR008250:ATPase, P-type, ATPase-associated region,IP…	hsa04260:Cardiac muscle contraction,hsa04960:Aldosterone-regulated sodium reabsorption,
TCONS_00064061	ABCA2	196.21	38.824	0.197869	-2.34	0	0.03	DownRegulated	ATP-binding cassette, sub-family A (ABC1), member 2	GO:0000166 ; GO:0005524 ; GO:0005524 ; GO:0005764 ; GO:0005765 ; GO:0005768 ; GO:0005815 ; GO:0006200 ; GO:0006200 ; GO:0006357 ; GO:0006629 ; GO:0006810 ; GO:0010008 ; GO:0016020 ; GO:0016021 ; GO:0016021 ; GO:0016023 ; GO:0016887 ; GO:0032383 ; GO:0042493 ; GO:0042626 ; GO:0042632 ; GO:0043190 ; GO:0048545 ; GO:0055085 ;	IPR002345:Lipocalin,IPR003439:ABC transporter-like,IPR003593:ATPase, AAA+ type, core,IPR013032:EGF-like region, conserved site,IPR017871:ABC transporter, conserved site,	hsa02010:ABC transporters,hsa04142:Lysosome,
TCONS_00006270	ABCB10	109.396	239.872	2.19268	1.13	0.02	0.231695	Upregulated	ATP-binding cassette, sub-family B (MDR/TAP), member 10	GO:0005215 ; GO:0005524 ; GO:0005743 ; GO:0006200 ; GO:0006810 ; GO:0032592 ; GO:0042626 ; GO:0042803 ; GO:0055085 ;	IPR001140:ABC transporter, transmembrane region,IPR003439:ABC transporter-like,IPR003593:ATPase, AAA+ type, core,IPR017871:ABC transporter, conserved site,IPR017940:ABC transporter integral membrane type 1,	hsa02010:ABC transporters,
TCONS_00001461	ABCD3	137.289	38.4348	0.279955	-1.84	0	0.02	DownRegulated	ATP-binding cassette, sub-family D (ALD), member 3	GO:0005515 ; GO:0005524 ; GO:0005743 ; GO:0005777 ; GO:0005778 ; GO:0005778 ; GO:0005782 ; GO:0005829 ; GO:0006200 ; GO:0006200 ; GO:0006635 ; GO:0007031 ; GO:0007031 ; GO:0016020 ; GO:0016021 ; GO:0016887 ; GO:0042626 ; GO:0042760 ; GO:0042803 ; GO:0043231 ; GO:0055085 ;	IPR003439:ABC transporter-like,IPR003593:ATPase, AAA+ type, core,IPR005283:Peroxysomal long chain fatty acyl transporter,IPR010509:ABC transporter, N-terminal,IPR017871:ABC transporter, conserved site,IPR017940:ABC transporter integral membrane type 1,	hsa02010:ABC transporters,
TCONS_00019225	ABCD4	37.2087	191.206	5.13875	2.36	0	0	Upregulated	ATP-binding cassette, sub-family D (ALD), member 4	GO:0005524 ; GO:0005777 ; GO:0005778 ; GO:0005789 ; GO:0006200 ; GO:0009235 ; GO:0016021 ; GO:0042626 ; GO:0043190 ; GO:0055085 ;	IPR003439:ABC transporter-like,IPR003593:ATPase, AAA+ type, core,IPR010509:ABC transporter, N-terminal,IPR017871:ABC transporter, conserved site,IPR017940:ABC transporter integral membrane type 1,	hsa02010:ABC transporters,
TCONS_00059170	ABCF2	71.8609	10.3862	0.144532	-2.79	0.03	0.21	DownRegulated	ATP-binding cassette, sub-family F (GCN20), member 2	GO:0005215 ; GO:0005524 ; GO:0005740 ; GO:0006200 ; GO:0006810 ; GO:0016020 ; GO:0016887 ; GO:0043190 ;	IPR003439:ABC transporter-like,IPR003593:ATPase, AAA+ type, core,IPR017871:ABC transporter, conserved site,	---NA---
TCONS_00039748	ABCG1	32.7682	111.597	3.40565	1.77	0	0.04	Upregulated	ATP-binding cassette, sub-family G (WHITE), member 1	GO:0000139 ; GO:0005515 ; GO:0005524 ; GO:0005543 ; GO:0005548 ; GO:0005739 ; GO:0005768 ; GO:0005789 ; GO:0005794 ; GO:0005886 ; GO:0005886 ; GO:0005887 ; GO:0006200 ; GO:0006355 ; GO:0008203 ; GO:0009720 ; GO:0009897 ; GO:0010033 ; GO:0010745 ; GO:0010872 ; GO:0010875 ; GO:0010887 ; GO:0015485 ; GO:0017127 ; GO:0017127 ; GO:0019534 ; GO:0032367 ; GO:0033344 ; GO:0033700 ; GO:0033993 ; GO:003404…	IPR003439:ABC transporter-like,IPR003593:ATPase, AAA+ type, core,IPR005284:Pigment precursor permease,IPR013525:ABC-2 type transporter,IPR017871:ABC transporter, conserved site,	hsa02010:ABC transporters,
TCONS_00013159	ATN1	16.9558	91.268	5.38268	2.43	0.02	0.02	Upregulated	atrophin 1	GO:0000122 ; GO:0003714 ; GO:0005515 ; GO:0005634 ; GO:0005730 ; GO:0005737 ; GO:0006351 ; GO:0007417 ; GO:0009404 ; GO:0016363 ; GO:0016477 ; GO:0019904 ; GO:0030011 ; GO:0030054 ; GO:0048471 ; GO:0050827 ; GO:0051402 ;	IPR002951:Atrophin-like,IPR017993:Atrophin-1,	---NA---
TCONS_00039366	AURKA	7.53593	71.0689	9.43067	3.24	0	0.02	Upregulated	aurora kinase A	GO:0000086 ; GO:0000278 ; GO:0004672 ; GO:0004674 ; GO:0004712 ; GO:0005515 ; GO:0005524 ; GO:0005634 ; GO:0005813 ; GO:0005813 ; GO:0005819 ; GO:0005829 ; GO:0005876 ; GO:0006468 ; GO:0007049 ; GO:0007051 ; GO:0007067 ; GO:0015630 ; GO:0019901 ; GO:0030030 ; GO:0030496 ; GO:0031145 ; GO:0031616 ; GO:0031625 ; GO:0031647 ; GO:0032091 ; GO:0043146 ; GO:0045840 ; GO:0046605 ; GO:0046777 ; GO:004801…	IPR000719:Protein kinase, core,IPR002290:Serine/threonine protein kinase,IPR008271:Serine/threonine protein kinase, active site,IPR017441:Protein kinase, ATP binding site,IPR017442:Serine/threonine protein kinase-related,	hsa04114:Oocyte meiosis,
TCONS_00023997	AMFR	23.5498	125.739	5.33929	2.42	0.01	1	Upregulated	autocrine motility factor receptor, E3 ubiquitin protein ligase	GO:0000209 ; GO:0000836 ; GO:0004842 ; GO:0004842 ; GO:0004872 ; GO:0005515 ; GO:0005634 ; GO:0005789 ; GO:0006511 ; GO:0006928 ; GO:0007165 ; GO:0007568 ; GO:0007611 ; GO:0008270 ; GO:0016020 ; GO:0016021 ; GO:0016874 ; GO:0030176 ; GO:0030425 ; GO:0030426 ; GO:0030433 ; GO:0030433 ; GO:0030968 ; GO:0043025 ; GO:0043234 ; GO:0048471 ; GO:0051259 ;	IPR001841:Zinc finger, RING-type,IPR003892:Ubiquitin system component Cue,IPR017907:Zinc finger, RING-type, conserved site,IPR018957:Zinc finger, C3HC4 RING-type,	---NA---
TCONS_00014418	BCL7A	1.02827	55.479	53.9536	5.75	0	0	Upregulated	B-cell CLL/lymphoma 7A	GO:0003674 ; GO:0005575 ; GO:0045892 ;	IPR006804:BCL7, N-terminal,	---NA---
TCONS_00001813	BCL9	0.514137	82.8609	161.165	7.33	0	0	Upregulated	B-cell CLL/lymphoma 9	GO:0005515 ; GO:0005634 ; GO:0005794 ; GO:0005801 ; GO:0008013 ; GO:0014908 ; GO:0017015 ; GO:0035019 ; GO:0035914 ; GO:0045944 ; GO:0060070 ;	IPR015668:B Cell Lymphoma 9,	---NA---
TCONS_00021182	BNIP2	70.1784	172.857	2.46311	1.3	0	0.04	Upregulated	BCL2/adenovirus E1B 19kDa interacting protein 2	GO:0005096 ; GO:0005509 ; GO:0005515 ; GO:0005635 ; GO:0005737 ; GO:0005829 ; GO:0005829 ; GO:0006915 ; GO:0042692 ; GO:0042802 ; GO:0043066 ; GO:0043231 ; GO:0043547 ; GO:0048471 ; GO:0051149 ;	IPR001251:Cellular retinaldehyde-binding/triple function, C-terminal,	---NA---
TCONS_00059579	BNIP3L	28.7917	142.323	4.94321	2.31	0	0	Upregulated	BCL2/adenovirus E1B 19kDa interacting protein 3-like	GO:0005515 ; GO:0005521 ; GO:0005521 ; GO:0005635 ; GO:0005739 ; GO:0005741 ; GO:0005783 ; GO:0016021 ; GO:0016032 ; GO:0031224 ; GO:0035694 ; GO:0042802 ; GO:0042803 ; GO:0043065 ; GO:0043066 ; GO:0046982 ; GO:0051607 ; GO:0097345 ;	IPR010548:BNIP3,	---NA---
TCONS_00052733	BAK1	32.9697	171.983	5.21639	2.38	0	0	Upregulated	BCL2-antagonist/killer 1	GO:0001782 ; GO:0001783 ; GO:0001836 ; GO:0001836 ; GO:0001974 ; GO:0002262 ; GO:0002352 ; GO:0005515 ; GO:0005739 ; GO:0005741 ; GO:0005741 ; GO:0005783 ; GO:0005829 ; GO:0006915 ; GO:0007420 ; GO:0007568 ; GO:0008053 ; GO:0008283 ; GO:0008285 ; GO:0008630 ; GO:0008635 ; GO:0009620 ; GO:0010046 ; GO:0010225 ; GO:0010248 ; GO:0010332 ; GO:0010524 ; GO:0010629 ; GO:0014070 ; GO:0031018 ; GO:003107…	IPR000712:Apoptosis regulator Bcl-2, BH,IPR002475:BCL2-like apoptosis inhibitor,	---NA---
TCONS_00059687	BAG4	51.0904	146.818	2.87369	1.52	0.04	0.17	Upregulated	BCL2-associated athanogene 4	GO:0005057 ; GO:0005634 ; GO:0005829 ; GO:0005886 ; GO:0006457 ; GO:0010763 ; GO:0030838 ; GO:0033138 ; GO:0035556 ; GO:0043066 ; GO:0044822 ; GO:0045785 ; GO:0051087 ; GO:0051291 ; GO:0051496 ; GO:0051897 ; GO:0071356 ; GO:0071364 ; GO:0072659 ; GO:0090367 ; GO:0097178 ; GO:2001145 ;	IPR003103:Apoptosis regulator Bcl-2 protein, BAG,	---NA---
TCONS_00038988	BCL2L1	10.8329	96.2217	8.88236	3.15	0.01	1	Upregulated	BCL2-like 1	GO:0000910 ; GO:0001541 ; GO:0001701 ; GO:0001836 ; GO:0005515 ; GO:0005634 ; GO:0005730 ; GO:0005737 ; GO:0005739 ; GO:0005741 ; GO:0005741 ; GO:0005741 ; GO:0005743 ; GO:0005759 ; GO:0005813 ; GO:0005829 ; GO:0006897 ; GO:0006915 ; GO:0007093 ; GO:0007281 ; GO:0007283 ; GO:0008283 ; GO:0008284 ; GO:0008584 ; GO:0008630 ; GO:0008637 ; GO:0009566 ; GO:0010507 ; GO:0016021 ; GO:0019050 ; GO:001990…	IPR000712:Apoptosis regulator Bcl-2, BH,IPR002475:BCL2-like apoptosis inhibitor,IPR003093:Apoptosis regulator Bcl-2 protein, BH4,IPR004725:Apoptosis regulator Bcl-X protein,IPR013279:Apoptosis regulator, Bcl-X,	hsa04210:Apoptosis,hsa04630:Jak-STAT signaling pathway,hsa05014:Amyotrophic lateral sclerosis (ALS),hsa05200:Pathways in cancer,hsa05212:Pancreatic cancer,hsa05220:Chronic myeloid leukemia,hsa05222:Small cell lung cancer,
TCONS_00034496	BCL2L11	168.616	27.8539	0.165192	-2.6	0	0	DownRegulated	BCL2-like 11 (apoptosis facilitator)	GO:0001701 ; GO:0001782 ; GO:0001783 ; GO:0001822 ; GO:0002262 ; GO:0005515 ; GO:0005741 ; GO:0005829 ; GO:0005829 ; GO:0005874 ; GO:0006915 ; GO:0006919 ; GO:0007160 ; GO:0007283 ; GO:0007420 ; GO:0008017 ; GO:0008017 ; GO:0008584 ; GO:0008630 ; GO:0012505 ; GO:0019898 ; GO:0030879 ; GO:0032464 ; GO:0034976 ; GO:0035148 ; GO:0042475 ; GO:0043029 ; GO:0043065 ; GO:0043065 ; GO:0043280 ; GO:004352…	IPR000712:Apoptosis regulator Bcl-2, BH,IPR014771:Apoptosis, Bim N-terminal,IPR015040:Bcl-x interacting,IPR017288:Apoptosis, Bcl-2-like protein 11,	---NA---
TCONS_00034497	BCL2L11	20.3894	85.4476	4.19079	2.07	0.05	0.209512	Upregulated	BCL2-like 11 (apoptosis facilitator)	GO:0001701 ; GO:0001782 ; GO:0001783 ; GO:0001822 ; GO:0002262 ; GO:0005515 ; GO:0005741 ; GO:0005829 ; GO:0005829 ; GO:0005874 ; GO:0006915 ; GO:0006919 ; GO:0007160 ; GO:0007283 ; GO:0007420 ; GO:0008017 ; GO:0008017 ; GO:0008584 ; GO:0008630 ; GO:0012505 ; GO:0019898 ; GO:0030879 ; GO:0032464 ; GO:0034976 ; GO:0035148 ; GO:0042475 ; GO:0043029 ; GO:0043065 ; GO:0043065 ; GO:0043280 ; GO:004352…	IPR000712:Apoptosis regulator Bcl-2, BH,IPR014771:Apoptosis, Bim N-terminal,IPR015040:Bcl-x interacting,IPR017288:Apoptosis, Bcl-2-like protein 11,	---NA---
TCONS_00053288	BEND3	60.1109	151.068	2.51316	1.33	0	0.04	Upregulated	BEN domain containing 3	#NA	IPR018379:BEN domain,	---NA---
TCONS_00053286	BEND3	82.0395	2.8326	0.0345273	-4.86	0	1	DownRegulated	BEN domain containing 3	#NA	IPR018379:BEN domain,	---NA---
TCONS_00047121	BEND4	4.1131	46.5013	11.3057	3.5	0.03	0.12	Upregulated	BEN domain containing 4	#NA	---NA---	IPR018379:BEN domain,
TCONS_00013442	BICD1	12.7169	117.468	9.23713	3.21	0	0.14	Upregulated	bicaudal D homolog 1 (Drosophila)	GO:0005200 ; GO:0005515 ; GO:0005802 ; GO:0005829 ; GO:0005856 ; GO:0005881 ; GO:0006396 ; GO:0008093 ; GO:0008298 ; GO:0009653 ; GO:0016020 ; GO:0016032 ; GO:0017137 ; GO:0031410 ; GO:0031871 ; GO:0033365 ; GO:0034063 ; GO:0034452 ; GO:0045298 ; GO:0045502 ; GO:0048260 ; GO:0048471 ; GO:0072385 ; GO:0072393 ; GO:0072517 ; GO:1900275 ; GO:1900276 ; GO:1900737 ;	IPR018477:Bicaudal-D protein, microtubule-associated,	---NA---
TCONS_00022184	BFAR	182.767	57.0492	0.312141	-1.68	0	0.01	DownRegulated	bifunctional apoptosis regulator	GO:0005198 ; GO:0005789 ; GO:0005887 ; GO:0006915 ; GO:0008270 ; GO:0016020 ; GO:0043066 ;	IPR001660:Sterile alpha motif SAM,IPR001841:Zinc finger, RING-type,IPR017907:Zinc finger, RING-type, conserved site,IPR018957:Zinc finger, C3HC4 RING-type,	---NA---
TCONS_00046198	BMP2K	107.246	19.8887	0.185449	-2.43	0	0.01	DownRegulated	BMP2 inducible kinase	GO:0004674 ; GO:0005524 ; GO:0005634 ; GO:0005730 ; GO:0006468 ; GO:0019208 ; GO:0030500 ; GO:0050790 ;	IPR000719:Protein kinase, core,IPR008271:Serine/threonine protein kinase, active site,IPR017441:Protein kinase, ATP binding site,IPR017442:Serine/threonine protein kinase-related,	---NA---
TCONS_00014909	BCAT1	230.661	110.899	0.480787	-1.06	0.03	1	DownRegulated	branched chain amino-acid transaminase 1, cytosolic	GO:0000082 ; GO:0004084 ; GO:0005739 ; GO:0005829 ; GO:0008283 ; GO:0009082 ; GO:0009083 ; GO:0034641 ; GO:0042802 ; GO:0044281 ; GO:0052654 ; GO:0052655 ; GO:0052656 ;	IPR001544:Aminotransferase, class IV,IPR005786:Branched-chain amino acid aminotransferase II,IPR018300:Aminotransferase, class IV, conserved site,	hsa00280:Valine, leucine and isoleucine degradation,hsa00290:Valine, leucine and isoleucine biosynthesis,hsa00770:Pantothenate and CoA biosynthesis,
TCONS_00057854	BRAT1	18.3688	134.208	7.30629	2.87	0	0	Upregulated	BRCA1-associated ATM activator 1	GO:0005515 ; GO:0005634 ; GO:0010212 ; GO:0016020 ;	GO:0005515~protein binding,	IPR000357:HEAT,IPR011989:Armadillo-like helical,IPR016024:Armadillo-type fold,
TCONS_00018897	BAZ1A	109.209	19.3561	0.177239	-2.5	0	0.01	DownRegulated	bromodomain adjacent to zinc finger domain, 1A	GO:0000228 ; GO:0004402 ; GO:0005515 ; GO:0006261 ; GO:0006338 ; GO:0006351 ; GO:0006355 ; GO:0008270 ; GO:0008623 ; GO:0016590 ;	IPR001487:Bromodomain,IPR001841:Zinc finger, RING-type,IPR001965:Zinc finger, PHD-type,IPR004022:DDT family,IPR013136:WSTF/Acf1/Cbp146,IPR018359:Bromodomain, conserved site,IPR018500:DDT subgroup,IPR018501:DDT superfamily,IPR019786:Zinc finger, PHD-type, conserved site,IPR019787:Zinc finger, PHD-finger,	---NA---
TCONS_00015444	BAZ2A	217.437	84.1115	0.386832	-1.37	0	0.01	DownRegulated	bromodomain adjacent to zinc finger domain, 2A	GO:0000183 ; GO:0003677 ; GO:0003723 ; GO:0005515 ; GO:0005677 ; GO:0005730 ; GO:0006306 ; GO:0006338 ; GO:0006351 ; GO:0006355 ; GO:0008270 ; GO:0016575 ; GO:0016922 ; GO:0033553 ; GO:0034770 ; GO:0051567 ; GO:0070577 ; GO:0070869 ; GO:0070933 ;	IPR001487:Bromodomain,IPR001739:Methyl-CpG DNA binding,IPR001965:Zinc finger, PHD-type,IPR004022:DDT family,IPR017956:AT hook, DNA-binding, conserved site,IPR018359:Bromodomain, conserved site,IPR018500:DDT subgroup,IPR018501:DDT superfamily,IPR019786:Zinc finger, PHD-type, conserved site,IPR019787:Zinc finger, PHD-finger,	---NA---
TCONS_00015442	BAZ2A	234.26	109.999	0.469561	-1.09	0.04	0.25	DownRegulated	bromodomain adjacent to zinc finger domain, 2A	GO:0000183 ; GO:0003677 ; GO:0003723 ; GO:0005515 ; GO:0005677 ; GO:0005730 ; GO:0006306 ; GO:0006338 ; GO:0006351 ; GO:0006355 ; GO:0008270 ; GO:0016575 ; GO:0016922 ; GO:0033553 ; GO:0034770 ; GO:0051567 ; GO:0070577 ; GO:0070869 ; GO:0070933 ;	IPR001487:Bromodomain,IPR001739:Methyl-CpG DNA binding,IPR001965:Zinc finger, PHD-type,IPR004022:DDT family,IPR017956:AT hook, DNA-binding, conserved site,IPR018359:Bromodomain, conserved site,IPR018500:DDT subgroup,IPR018501:DDT superfamily,IPR019786:Zinc finger, PHD-type, conserved site,IPR019787:Zinc finger, PHD-finger,	---NA---
TCONS_00054224	BRD2	3.59896	107.943	29.9928	4.91	0	0	Upregulated	bromodomain containing 2	GO:0003682 ; GO:0005515 ; GO:0005634 ; GO:0005737 ; GO:0006334 ; GO:0006351 ; GO:0006357 ; GO:0007283 ; GO:0016568 ; GO:0070577 ;	IPR001487:Bromodomain,IPR018359:Bromodomain, conserved site,	---NA---
TCONS_00055663	BRD2	125.489	356.419	2.84024	1.51	0	0	Upregulated	bromodomain containing 2	GO:0003682 ; GO:0005515 ; GO:0005634 ; GO:0005737 ; GO:0006334 ; GO:0006351 ; GO:0006357 ; GO:0007283 ; GO:0016568 ; GO:0070577 ;	IPR001487:Bromodomain,IPR018359:Bromodomain, conserved site,	---NA---
TCONS_00056034	BRD2	3.59896	107.943	29.9928	4.91	0	0	Upregulated	bromodomain containing 2	GO:0003682 ; GO:0005515 ; GO:0005634 ; GO:0005737 ; GO:0006334 ; GO:0006351 ; GO:0006357 ; GO:0007283 ; GO:0016568 ; GO:0070577 ;	IPR001487:Bromodomain,IPR018359:Bromodomain, conserved site,	---NA---
TCONS_00023960	BRD7	168.821	390.3	2.31191	1.21	0	0	Upregulated	bromodomain containing 7	GO:0002039 ; GO:0003713 ; GO:0003714 ; GO:0003714 ; GO:0005515 ; GO:0005634 ; GO:0005737 ; GO:0006351 ; GO:0006357 ; GO:0007049 ; GO:0008134 ; GO:0008285 ; GO:0016055 ; GO:0035066 ; GO:0042393 ; GO:0044212 ; GO:0045892 ; GO:0045893 ; GO:0070577 ; GO:2000134 ;	IPR001487:Bromodomain,IPR018359:Bromodomain, conserved site,	---NA---
TCONS_00051035	BTN3A1	2.57068	76.8774	29.9054	4.9	0	0	Upregulated	butyrophilin, subfamily 3, member A1	GO:0005515 ; GO:0005886 ; GO:0016021 ; GO:0050663 ; GO:0050798 ; GO:0050852 ; GO:0072643 ;	IPR001870:B302 (SPRY)-like,IPR003599:Immunoglobulin subtype,IPR003877:SPla/RYanodine receptor SPRY,IPR003879:Butyrophylin-like,IPR006574:SPRY-associated,IPR007110:Immunoglobulin-like,IPR013106:Immunoglobulin V-set,IPR013783:Immunoglobulin-like fold,IPR018355:SPla/RYanodine receptor subgroup,	---NA---
TCONS_00051010	BTN3A2	114.229	29.8331	0.26117	-1.94	0.02	0.64	DownRegulated	butyrophilin, subfamily 3, member A2	GO:0002456 ; GO:0005886 ; GO:0016020 ; GO:0016021 ; GO:0072643 ;	IPR001870:B302 (SPRY)-like,IPR003599:Immunoglobulin subtype,IPR003877:SPla/RYanodine receptor SPRY,IPR003879:Butyrophylin-like,IPR006574:SPRY-associated,IPR007110:Immunoglobulin-like,IPR013106:Immunoglobulin V-set,IPR013783:Immunoglobulin-like fold,IPR018355:SPla/RYanodine receptor subgroup,	---NA---
TCONS_00038562	CDH4	0.470996	41.8197	88.7899	6.47	0	0.01	Upregulated	cadherin 4, type 1, R-cadherin (retinal)	GO:0005509 ; GO:0005886 ; GO:0005886 ; GO:0005887 ; GO:0007155 ; GO:0007156 ; GO:0007157 ; GO:0007411 ; GO:0034329 ; GO:0034332 ; GO:0045216 ; GO:0045773 ;	IPR000233:Cadherin, cytoplasmic domain,IPR002126:Cadherin,IPR014868:Cadherin prodomain,IPR015919:Cadherin-like,IPR020894:Cadherin conserved site,IPR027397:Catenin binding domain,	hsa04514:Cell adhesion molecules (CAMs),
TCONS_00038559	CDH4	241.146	47.2101	0.195774	-2.35	0	0.95	DownRegulated	cadherin 4, type 1, R-cadherin (retinal)	GO:0005509 ; GO:0005886 ; GO:0005886 ; GO:0005887 ; GO:0007155 ; GO:0007156 ; GO:0007157 ; GO:0007411 ; GO:0034329 ; GO:0034332 ; GO:0045216 ; GO:0045773 ;	IPR000233:Cadherin, cytoplasmic domain,IPR002126:Cadherin,IPR014868:Cadherin prodomain,IPR015919:Cadherin-like,IPR020894:Cadherin conserved site,IPR027397:Catenin binding domain,	hsa04514:Cell adhesion molecules (CAMs),
TCONS_00049410	CANX	993.021	390.735	0.393481	-1.35	0	0	DownRegulated	calnexin	GO:0001948 ; GO:0002474 ; GO:0005509 ; GO:0005515 ; GO:0005783 ; GO:0005788 ; GO:0005789 ; GO:0005840 ; GO:0006457 ; GO:0007568 ; GO:0009306 ; GO:0016020 ; GO:0018279 ; GO:0019886 ; GO:0030424 ; GO:0032839 ; GO:0034185 ; GO:0035255 ; GO:0042470 ; GO:0043025 ; GO:0043197 ; GO:0043234 ; GO:0043687 ; GO:0044267 ; GO:0044822 ; GO:0048488 ; GO:0051082 ; GO:0061077 ; GO:0070062 ; GO:0071556 ; GO:007258…	IPR001580:Calreticulin/calnexin,IPR009033:Calreticulin/calnexin, P,IPR013320:Concanavalin A-like lectin/glucanase, subgroup,IPR018124:Calreticulin/calnexin, conserved site,	hsa04612:Antigen processing and presentation,
TCONS_00021110	ARPP19	236.173	54.6493	0.231395	-2.11	0	0	DownRegulated	cAMP-regulated phosphoprotein, 19kDa	GO:0000086 ; GO:0000278 ; GO:0004864 ; GO:0005102 ; GO:0005654 ; GO:0005737 ; GO:0007067 ; GO:0008601 ; GO:0015459 ; GO:0019212 ; GO:0043086 ; GO:0043086 ; GO:0045722 ; GO:0046326 ; GO:0050790 ; GO:0051721 ;	IPR006760:cAMP-regulated phosphoprotein/endosulphine conserved region,	---NA---
TCONS_00021109	ARPP19	58.0975	150.217	2.58561	1.37	0.03	0.41	Upregulated	cAMP-regulated phosphoprotein, 19kDa	GO:0000086 ; GO:0000278 ; GO:0004864 ; GO:0005102 ; GO:0005654 ; GO:0005737 ; GO:0007067 ; GO:0008601 ; GO:0015459 ; GO:0019212 ; GO:0043086 ; GO:0043086 ; GO:0045722 ; GO:0046326 ; GO:0050790 ; GO:0051721 ;	IPR006760:cAMP-regulated phosphoprotein/endosulphine conserved region,	---NA---
TCONS_00019895	CASC5	108.44	9.80102	0.0903821	-3.47	0	0	DownRegulated	cancer susceptibility candidate 5	GO:0000278 ; GO:0000777 ; GO:0001669 ; GO:0001675 ; GO:0005515 ; GO:0005634 ; GO:0005654 ; GO:0005730 ; GO:0005737 ; GO:0005829 ; GO:0006334 ; GO:0007067 ; GO:0008608 ; GO:0010923 ; GO:0034080 ; GO:0034501 ; GO:0070062 ; GO:0071173 ;	---NA---	---NA---
TCONS_00016201	CLIP1	103.551	9.91411	0.0957418	-3.38	0	0	DownRegulated	CAP-GLY domain containing linker protein 1	GO:0000278 ; GO:0000776 ; GO:0001578 ; GO:0001726 ; GO:0003676 ; GO:0005515 ; GO:0005768 ; GO:0005813 ; GO:0005829 ; GO:0005874 ; GO:0005874 ; GO:0005881 ; GO:0005882 ; GO:0006810 ; GO:0007067 ; GO:0008017 ; GO:0008270 ; GO:0015630 ; GO:0015631 ; GO:0030659 ; GO:0031116 ; GO:0035371 ; GO:0042803 ; GO:0044354 ; GO:0046872 ; GO:0051010 ;	IPR000938:Cytoskeleton-associated protein, CAP-Gly,IPR001878:Zinc finger, CCHC-type,	---NA---
TCONS_00056257	CHST12	183.192	52.5057	0.286616	-1.8	0.01	0.08	DownRegulated	carbohydrate (chondroitin 4) sulfotransferase 12	GO:0000139 ; GO:0005975 ; GO:0016020 ; GO:0016051 ; GO:0030173 ; GO:0030203 ; GO:0030204 ; GO:0030206 ; GO:0030206 ; GO:0030208 ; GO:0044281 ; GO:0047756 ; GO:0050656 ;	IPR005331:Carbohydrate sulfotransferase, 8-13,IPR018011:Carbohydrate sulfotransferase-related,	hsa00532:Chondroitin sulfate biosynthesis,hsa00920:Sulfur metabolism,
TCONS_00016803	CARKD	2.82597	39.6867	14.0435	3.81	0.04	0.92	Upregulated	carbohydrate kinase domain containing	GO:0003674 ; GO:0005524 ; GO:0005575 ; GO:0005739 ; GO:0008150 ; GO:0046496 ; GO:0047453 ;	IPR000631:Uncharacterised protein family, carbohydrate kinase-related,IPR017953:Carbohydrate kinase, predicted, conserved site,	---NA---
TCONS_00016806	CARKD	3.59896	49.4456	13.7389	3.78	0.02	0.99	Upregulated	carbohydrate kinase domain containing	GO:0003674 ; GO:0005524 ; GO:0005575 ; GO:0005739 ; GO:0008150 ; GO:0046496 ; GO:0047453 ;	IPR000631:Uncharacterised protein family, carbohydrate kinase-related,IPR017953:Carbohydrate kinase, predicted, conserved site,	---NA---
TCONS_00041606	CSNK1E	1.02827	141.109	137.229	7.1	0	0.0561086	Upregulated	casein kinase 1, epsilon	#NA	IPR000719:Protein kinase, core,IPR008271:Serine/threonine protein kinase, active site,IPR017441:Protein kinase, ATP binding site,IPR017442:Serine/threonine protein kinase-related,	hsa04310:Wnt signaling pathway,hsa04340:Hedgehog signaling pathway,hsa04710:Circadian rhythm,
TCONS_00028000	CASKIN2	179.844	72.8771	0.405223	-1.3	0.03	0.06	DownRegulated	CASK interacting protein 2	GO:0003674 ; GO:0005737 ; GO:0008150 ;	IPR001452:Src homology-3 domain,IPR001660:Sterile alpha motif SAM,IPR002110:Ankyrin,IPR011511:Variant SH3,IPR013761:Sterile alpha motif-type,	---NA---
TCONS_00035139	CFLAR	65.8349	0.944201	0.014342	-6.12	0	0	DownRegulated	CASP8 and FADD-like apoptosis regulator	GO:0002020 ; GO:0004197 ; GO:0005515 ; GO:0005737 ; GO:0005829 ; GO:0006508 ; GO:0006915 ; GO:0006915 ; GO:0007519 ; GO:0008047 ; GO:0014732 ; GO:0014842 ; GO:0014866 ; GO:0016032 ; GO:0031264 ; GO:0031265 ; GO:0035877 ; GO:0043066 ; GO:0043085 ; GO:0043123 ; GO:0043403 ; GO:0051092 ; GO:0060544 ; GO:0097190 ; GO:0097342 ; GO:1901740 ; GO:1902042 ; GO:2001237 ; GO:2001237 ; GO:2001239 ;	IPR001309:Peptidase C14, ICE, catalytic subunit p20,IPR001875:Death effector,IPR002398:Peptidase C14, caspase precursor p45,IPR011029:DEATH-like,IPR011600:Peptidase C14, caspase catalytic,IPR015917:Peptidase C14, caspase precursor p45, core,	hsa04210:Apoptosis,
TCONS_00035141	CFLAR	1.41299	72.2314	51.1196	5.68	0	0	Upregulated	CASP8 and FADD-like apoptosis regulator	GO:0002020 ; GO:0004197 ; GO:0005515 ; GO:0005737 ; GO:0005829 ; GO:0006508 ; GO:0006915 ; GO:0006915 ; GO:0007519 ; GO:0008047 ; GO:0014732 ; GO:0014842 ; GO:0014866 ; GO:0016032 ; GO:0031264 ; GO:0031265 ; GO:0035877 ; GO:0043066 ; GO:0043085 ; GO:0043123 ; GO:0043403 ; GO:0051092 ; GO:0060544 ; GO:0097190 ; GO:0097342 ; GO:1901740 ; GO:1902042 ; GO:2001237 ; GO:2001237 ; GO:2001239 ;	IPR001309:Peptidase C14, ICE, catalytic subunit p20,IPR001875:Death effector,IPR002398:Peptidase C14, caspase precursor p45,IPR011029:DEATH-like,IPR011600:Peptidase C14, caspase catalytic,IPR015917:Peptidase C14, caspase precursor p45, core,	hsa04210:Apoptosis,
TCONS_00035151	CASP10	76.9733	13.2188	0.171732	-2.54	0.04	0.14	DownRegulated	caspase 10, apoptosis-related cysteine peptidase	GO:0004197 ; GO:0005515 ; GO:0005737 ; GO:0005829 ; GO:0005886 ; GO:0006508 ; GO:0006915 ; GO:0006915 ; GO:0031265 ; GO:0031625 ; GO:0035877 ; GO:0042981 ; GO:0043123 ; GO:0043123 ; GO:0045087 ; GO:0097190 ; GO:0097199 ; GO:0097342 ;	IPR001309:Peptidase C14, ICE, catalytic subunit p20,IPR001875:Death effector domain,IPR002138:Peptidase C14, caspase non-catalytic subunit p10,IPR011029:Death-like domain,IPR015917:Peptidase C14, caspase precursor p45, core,IPR016129:Peptidase C14, ICE, catalytic subunit p20, active site,	hsa04210:Apoptosis,hsa04622:RIG-I-like receptor signaling pathway,hsa04668:TNF signaling pathway,hsa05152:Tuberculosis,hsa05161:Hepatitis B,
TCONS_00057600	CASP2	199.083	55.696	0.279763	-1.84	0	0	DownRegulated	caspase 2, apoptosis-related cysteine peptidase	GO:0001554 ; GO:0003407 ; GO:0004197 ; GO:0005515 ; GO:0005634 ; GO:0005737 ; GO:0005739 ; GO:0005829 ; GO:0006508 ; GO:0006915 ; GO:0006977 ; GO:0007420 ; GO:0007568 ; GO:0008630 ; GO:0008630 ; GO:0016020 ; GO:0016485 ; GO:0019899 ; GO:0019904 ; GO:0035234 ; GO:0043065 ; GO:0043281 ; GO:0043525 ; GO:0048011 ; GO:0071260 ; GO:0097153 ; GO:0097190 ; GO:0097192 ; GO:0097194 ; GO:2001235 ;	IPR001309:Peptidase C14, ICE, catalytic subunit p20,IPR001315:Caspase Recruitment,IPR002138:Peptidase C14, caspase non-catalytic subunit p10,IPR002398:Peptidase C14, caspase precursor p45,IPR011029:DEATH-like,IPR011600:Peptidase C14, caspase catalytic,IPR015917:Peptidase C14, caspase precursor p45, core,IPR016129:Peptidase C14, ICE, catalytic subunit p20, active site,IPR017350:Caspase, interleuki…	---NA---
TCONS_00057602	CASP2	165.56	341.823	2.06465	1.05	0	0	Upregulated	caspase 2, apoptosis-related cysteine peptidase	GO:0001554 ; GO:0003407 ; GO:0004197 ; GO:0005515 ; GO:0005634 ; GO:0005737 ; GO:0005739 ; GO:0005829 ; GO:0006508 ; GO:0006915 ; GO:0006977 ; GO:0007420 ; GO:0007568 ; GO:0008630 ; GO:0008630 ; GO:0016020 ; GO:0016485 ; GO:0019899 ; GO:0019904 ; GO:0035234 ; GO:0043065 ; GO:0043281 ; GO:0043525 ; GO:0048011 ; GO:0071260 ; GO:0097153 ; GO:0097190 ; GO:0097192 ; GO:0097194 ; GO:2001235 ;	IPR001309:Peptidase C14, ICE, catalytic subunit p20,IPR001315:Caspase Recruitment,IPR002138:Peptidase C14, caspase non-catalytic subunit p10,IPR002398:Peptidase C14, caspase precursor p45,IPR011029:DEATH-like,IPR011600:Peptidase C14, caspase catalytic,IPR015917:Peptidase C14, caspase precursor p45, core,IPR016129:Peptidase C14, ICE, catalytic subunit p20, active site,IPR017350:Caspase, interleuki…	---NA---
TCONS_00032965	CARD8	36.7377	2.61694	0.071233	-3.81	0	0.04	DownRegulated	caspase recruitment domain family, member 8	GO:0005515 ; GO:0005634 ; GO:0005730 ; GO:0005737 ; GO:0006919 ; GO:0008656 ; GO:0032089 ; GO:0042803 ; GO:0043124 ; GO:0043280 ; GO:0050718 ; GO:0072559 ;	IPR001315:Caspase Recruitment,IPR011029:DEATH-like,	hsa04621:NOD-like receptor signaling pathway,
TCONS_00041161	CECR1	42.9038	177.043	4.12651	2.04	0	0	Upregulated	cat eye syndrome chromosome region, candidate 1	GO:0004000 ; GO:0005615 ; GO:0005829 ; GO:0006154 ; GO:0007275 ; GO:0008083 ; GO:0008083 ; GO:0008201 ; GO:0008270 ; GO:0031685 ; GO:0042803 ; GO:0043103 ; GO:0043394 ; GO:0046103 ;	IPR001365:Adenosine/AMP deaminase,IPR006331:Adenosine deaminase-related growth factor,IPR013659:Adenosine/AMP deaminase N-terminal,	---NA---
TCONS_00009956	CTNND1	75.5101	13.4134	0.177638	-2.49	0	0.03	DownRegulated	catenin (cadherin-associated protein), delta 1	GO:0001738 ; GO:0005102 ; GO:0005515 ; GO:0005634 ; GO:0005737 ; GO:0005829 ; GO:0005886 ; GO:0005886 ; GO:0005886 ; GO:0005911 ; GO:0005915 ; GO:0006351 ; GO:0006355 ; GO:0007155 ; GO:0007420 ; GO:0007435 ; GO:0016055 ; GO:0016337 ; GO:0019901 ; GO:0019903 ; GO:0019904 ; GO:0030027 ; GO:0030216 ; GO:0030426 ; GO:0030496 ; GO:0034329 ; GO:0034332 ; GO:0043197 ; GO:0045202 ; GO:0045216 ; GO:004529…	IPR000225:Armadillo,IPR011989:Armadillo-like helical,	hsa04520:Adherens junction,hsa04670:Leukocyte transendothelial migration,
TCONS_00044913	CNBP	155.651	59.0126	0.379134	-1.4	0.05	0.03	DownRegulated	CCHC-type zinc finger, nucleic acid binding protein	GO:0003697 ; GO:0003700 ; GO:0003727 ; GO:0005515 ; GO:0005634 ; GO:0005634 ; GO:0005783 ; GO:0005829 ; GO:0006351 ; GO:0006355 ; GO:0006695 ; GO:0008270 ; GO:0008284 ; GO:0044822 ; GO:0045893 ; GO:0045944 ;	IPR001878:Zinc finger, CCHC-type,IPR013084:Zinc finger, CCHC retroviral-type,	---NA---
TCONS_00031180	CNOT3	152.915	57.8816	0.378522	-1.4	0	0.04	DownRegulated	CCR4-NOT transcription complex, subunit 3	GO:0000288 ; GO:0000289 ; GO:0000932 ; GO:0001829 ; GO:0005515 ; GO:0005634 ; GO:0005829 ; GO:0006351 ; GO:0006355 ; GO:0006417 ; GO:0010467 ; GO:0016070 ; GO:0016071 ; GO:0030014 ; GO:0031047 ; GO:2000036 ;	IPR007207:Not CCR4-Not complex component, N-terminal,IPR007282:NOT2/NOT3/NOT5,IPR012270:CCR4-NOT complex, subunit 3/ 5,IPR012270:CCR4-NOT complex, subunits 3 and 5,	hsa03018:RNA degradation,
TCONS_00047304	CNOT6L	86.0699	225.264	2.61722	1.39	0	0.01	Upregulated	CCR4-NOT transcription complex, subunit 6-like	GO:0000288 ; GO:0000289 ; GO:0004535 ; GO:0005515 ; GO:0005634 ; GO:0005737 ; GO:0005829 ; GO:0006351 ; GO:0006355 ; GO:0006417 ; GO:0008284 ; GO:0010467 ; GO:0010606 ; GO:0016070 ; GO:0016071 ; GO:0030014 ; GO:0031047 ; GO:0046872 ; GO:0061157 ; GO:0090503 ; GO:0090503 ;	IPR001611:Leucine-rich repeat,IPR005135:Endonuclease/exonuclease/phosphatase,	hsa03018:RNA degradation,
TCONS_00060510	CNOT7	310.403	153.601	0.494844	-1.01	0	0.01	DownRegulated	CCR4-NOT transcription complex, subunit 7	GO:0000175 ; GO:0000288 ; GO:0000289 ; GO:0000290 ; GO:0000932 ; GO:0003700 ; GO:0003723 ; GO:0004532 ; GO:0004535 ; GO:0004871 ; GO:0005515 ; GO:0005634 ; GO:0005829 ; GO:0005975 ; GO:0006351 ; GO:0006417 ; GO:0007165 ; GO:0008284 ; GO:0008285 ; GO:0010467 ; GO:0016020 ; GO:0016070 ; GO:0016071 ; GO:0030014 ; GO:0030014 ; GO:0031047 ; GO:0033962 ; GO:0035195 ; GO:0043928 ; GO:0045944 ; GO:004687…	IPR006941:Ribonuclease CAF1,	hsa03018:RNA degradation,
TCONS_00002806	CD46	28.2344	96.7806	3.42776	1.78	0.04	1	Upregulated	CD46 molecule, complement regulatory protein	GO:0001848 ; GO:0002079 ; GO:0002250 ; GO:0002456 ; GO:0004872 ; GO:0005515 ; GO:0005794 ; GO:0005886 ; GO:0005887 ; GO:0006508 ; GO:0006958 ; GO:0007338 ; GO:0008593 ; GO:0009986 ; GO:0010628 ; GO:0010629 ; GO:0016032 ; GO:0016323 ; GO:0030449 ; GO:0032613 ; GO:0032733 ; GO:0035581 ; GO:0042102 ; GO:0043382 ; GO:0045087 ; GO:0045296 ; GO:0045591 ; GO:0045916 ; GO:0070062 ; GO:0071636 ;	IPR000436:Sushi/SCR/CCP,IPR016060:Complement control module,IPR017341:Membrane cofactor protein, CD46,	hsa04610:Complement and coagulation cascades,
TCONS_00011610	CD59	93.7282	0.523387	0.0055841	-7.48	0	0.23	DownRegulated	CD59 molecule, complement regulatory protein	GO:0001775 ; GO:0001848 ; GO:0001971 ; GO:0005515 ; GO:0005576 ; GO:0005615 ; GO:0005886 ; GO:0007166 ; GO:0007596 ; GO:0009986 ; GO:0016020 ; GO:0030449 ; GO:0031362 ; GO:0042102 ; GO:0042383 ; GO:0043066 ; GO:0043218 ; GO:0045087 ; GO:0070062 ;	IPR001526:CD59 antigen,IPR016054:Ly-6 antigen / uPA receptor -like,IPR018363:CD59 antigen, conserved site,	hsa04610:Complement and coagulation cascades,hsa04640:Hematopoietic cell lineage,
TCONS_00011614	CD59	260.884	566.66	2.17208	1.12	0	0.89	Upregulated	CD59 molecule, complement regulatory protein	GO:0001775 ; GO:0001848 ; GO:0001971 ; GO:0005515 ; GO:0005576 ; GO:0005615 ; GO:0005886 ; GO:0007166 ; GO:0007596 ; GO:0009986 ; GO:0016020 ; GO:0030449 ; GO:0031362 ; GO:0042102 ; GO:0042383 ; GO:0043066 ; GO:0043218 ; GO:0045087 ; GO:0070062 ;	IPR001526:CD59 antigen,IPR016054:Ly-6 antigen / uPA receptor -like,IPR018363:CD59 antigen, conserved site,	hsa04610:Complement and coagulation cascades,hsa04640:Hematopoietic cell lineage,
TCONS_00011611	CD59	252.179	91.5125	0.362887	-1.46	0	1	DownRegulated	CD59 molecule, complement regulatory protein	GO:0001775 ; GO:0001848 ; GO:0001971 ; GO:0005515 ; GO:0005576 ; GO:0005615 ; GO:0005886 ; GO:0007166 ; GO:0007596 ; GO:0009986 ; GO:0016020 ; GO:0030449 ; GO:0031362 ; GO:0042102 ; GO:0042383 ; GO:0043066 ; GO:0043218 ; GO:0045087 ; GO:0070062 ;	IPR001526:CD59 antigen,IPR016054:Ly-6 antigen / uPA receptor -like,IPR018363:CD59 antigen, conserved site,	hsa04610:Complement and coagulation cascades,hsa04640:Hematopoietic cell lineage,
TCONS_00050913	CD83	142.154	49.4772	0.348053	-1.52	0	0.04	DownRegulated	CD83 molecule	GO:0005886 ; GO:0005887 ; GO:0006952 ; GO:0006959 ; GO:0007165 ; GO:0009897 ; GO:0014070 ; GO:0032713 ; GO:0032733 ; GO:0032743 ; GO:0043372 ;	IPR003599:Immunoglobulin subtype,IPR007110:Immunoglobulin-like,IPR013151:Immunoglobulin,IPR013783:Immunoglobulin-like fold,	---NA---
TCONS_00048792	CDC42SE2	50.1088	215.035	4.29135	2.1	0	0	Upregulated	CDC42 small effector 2	GO:0001891 ; GO:0005198 ; GO:0005515 ; GO:0005737 ; GO:0005856 ; GO:0005886 ; GO:0006909 ; GO:0008360 ; GO:0009966 ; GO:0042995 ; GO:0070062 ;	IPR000095:PAK-box/P21-Rho-binding,	---NA---
TCONS_00048794	CDC42SE2	12.6773	77.7611	6.13389	2.62	0	0.03	Upregulated	CDC42 small effector 2	GO:0001891 ; GO:0005198 ; GO:0005515 ; GO:0005737 ; GO:0005856 ; GO:0005886 ; GO:0006909 ; GO:0008360 ; GO:0009966 ; GO:0042995 ; GO:0070062 ;	IPR000095:PAK-box/P21-Rho-binding,	---NA---
TCONS_00039015	CDK5RAP1	0.514137	42.2313	82.1402	6.36	0	0.01	Upregulated	CDK5 regulatory subunit associated protein 1	GO:0005575 ; GO:0005737 ; GO:0006400 ; GO:0007420 ; GO:0016740 ; GO:0019901 ; GO:0032403 ; GO:0045664 ; GO:0045736 ; GO:0046872 ; GO:0051539 ;	IPR002792:Deoxyribonuclease/rho motif-related TRAM,IPR005839:Uncharacterised protein family UPF0004,IPR006463:tRNA-i(6)A37 modification enzyme MiaB,IPR006638:Elongator protein 3/MiaB/NifB,IPR007197:Radical SAM,IPR013848:Uncharacterised protein family UPF0004, N-terminal,	---NA---
TCONS_00037910	CDS2	100.174	382.441	3.81775	1.93	0	0	Upregulated	CDP-diacylglycerol synthase (phosphatidate cytidylyltransferase) 2	GO:0004605 ; GO:0005743 ; GO:0005783 ; GO:0006644 ; GO:0006655 ; GO:0016020 ; GO:0016021 ; GO:0016024 ; GO:0044281 ; GO:0046474 ;	IPR000374:Phosphatidate cytidylyltransferase,IPR016720:Phosphatidate cytidylyltransferase, eukaryota,	hsa00564:Glycerophospholipid metabolism,hsa04070:Phosphatidylinositol signaling system,
TCONS_00056594	CDK13	3.46954	148.083	42.681	5.42	0	0	Upregulated	cyclin-dependent kinase 13	GO:0000380 ; GO:0000380 ; GO:0002945 ; GO:0004672 ; GO:0004693 ; GO:0005515 ; GO:0005524 ; GO:0005615 ; GO:0007088 ; GO:0007275 ; GO:0008284 ; GO:0008353 ; GO:0016032 ; GO:0016607 ; GO:0019908 ; GO:0030097 ; GO:0030332 ; GO:0044822 ; GO:0070816 ;	IPR000719:Protein kinase, core,IPR002290:Serine/threonine protein kinase,IPR008271:Serine/threonine protein kinase, active site,IPR017441:Protein kinase, ATP binding site,IPR017442:Serine/threonine protein kinase-related,	---NA---
TCONS_00056597	CDK13	106.135	20.4121	0.192321	-2.38	0	0.01	DownRegulated	cyclin-dependent kinase 13	GO:0000380 ; GO:0000380 ; GO:0002945 ; GO:0004672 ; GO:0004693 ; GO:0005515 ; GO:0005524 ; GO:0005615 ; GO:0007088 ; GO:0007275 ; GO:0008284 ; GO:0008353 ; GO:0016032 ; GO:0016607 ; GO:0019908 ; GO:0030097 ; GO:0030332 ; GO:0044822 ; GO:0070816 ;	IPR000719:Protein kinase, core,IPR002290:Serine/threonine protein kinase,IPR008271:Serine/threonine protein kinase, active site,IPR017441:Protein kinase, ATP binding site,IPR017442:Serine/threonine protein kinase-related,	---NA---
TCONS_00053343	CDK19	42.1592	121.759	2.88806	1.53	0	0.04	Upregulated	cyclin-dependent kinase 19	GO:0004693 ; GO:0005524 ; GO:0006468 ; GO:0051726 ;	IPR000719:Protein kinase, core,IPR002290:Serine/threonine protein kinase,IPR008271:Serine/threonine protein kinase, active site,IPR017441:Protein kinase, ATP binding site,IPR017442:Serine/threonine protein kinase-related,	---NA---
TCONS_00053342	CDK19	91.1753	25.1226	0.275542	-1.86	0.05	1	DownRegulated	cyclin-dependent kinase 19	GO:0004693 ; GO:0005524 ; GO:0006468 ; GO:0051726 ;	IPR000719:Protein kinase, core,IPR002290:Serine/threonine protein kinase,IPR008271:Serine/threonine protein kinase, active site,IPR017441:Protein kinase, ATP binding site,IPR017442:Serine/threonine protein kinase-related,	---NA---
TCONS_00051877	CDC40	2.35498	75.185	31.926	5	0	0	Upregulated	cell division cycle 40	GO:0000398 ; GO:0000398 ; GO:0005515 ; GO:0005654 ; GO:0005681 ; GO:0006366 ; GO:0006369 ; GO:0006406 ; GO:0008380 ; GO:0010467 ; GO:0031124 ; GO:0044822 ; GO:0071013 ;	IPR001680:WD40 repeat,IPR015943:WD40/YVTN repeat-like,IPR017986:WD40 repeat, region,IPR019775:WD40 repeat, conserved site,IPR019781:WD40 repeat, subgroup,IPR019782:WD40 repeat 2,	hsa03040:Spliceosome,
TCONS_00062300	CNTRL	67.8234	7.08151	0.104411	-3.26	0.02	0.35	DownRegulated	centriolin	GO:0000086 ; GO:0000278 ; GO:0005515 ; GO:0005737 ; GO:0005813 ; GO:0005829 ; GO:0016020 ; GO:0051301 ;	IPR001611:Leucine-rich repeat,IPR003591:Leucine-rich repeat, typical subtype,
TCONS_00064964	CENPI	65.5832	0.472101	0.0071985	-7.12	0	0	DownRegulated	centromere protein I	GO:0000278 ; GO:0000776 ; GO:0005515 ; GO:0005654 ; GO:0005829 ; GO:0006334 ; GO:0007548 ; GO:0034080 ;	IPR012485:Centromere protein Cenp-I,	---NA---
TCONS_00003416	CEP104	7.71205	80.1913	10.3982	3.38	0	0.01	Upregulated	centrosomal protein 104kDa	GO:0005814 ; GO:0016594 ; GO:0016595 ; GO:0016596 ;	GO:0005515~protein binding,GO:0016594~glycine binding,GO:0016595~glutamate binding,GO:0016596~thienylcyclohexylpiperidine binding,	IPR008979:Galactose-binding domain-like,IPR011989:Armadillo-like helical,IPR016024:Armadillo-type fold,
TCONS_00050092	CEP120	3.08482	66.0941	21.4256	4.42	0	0	Upregulated	centrosomal protein 120kDa	GO:0005737 ; GO:0005813 ; GO:0008022 ; GO:0021987 ; GO:0022008 ; GO:0022027 ; GO:0030953 ; GO:0032880 ; GO:0032886 ;	IPR000008:C2 calcium-dependent membrane targeting,	---NA---
TCONS_00019303	CEP128	0.941992	155.696	165.284	7.37	0	0	Upregulated	centrosomal protein 128kDa	GO:0000922 ; GO:0005737 ; GO:0005814 ; GO:0005815 ;	IPR026652:Centrosomal protein of 128kDa,
TCONS_00038173	CEP250	216.395	81.5064	0.376655	-1.41	0	0.01	DownRegulated	centrosomal protein 250kDa	GO:0000086 ; GO:0000278 ; GO:0000278 ; GO:0005515 ; GO:0005813 ; GO:0005814 ; GO:0005814 ; GO:0005815 ; GO:0005829 ; GO:0005929 ; GO:0008022 ; GO:0008104 ; GO:0010457 ; GO:0019901 ; GO:0019904 ; GO:0030997 ; GO:0031616 ; GO:0033365 ; GO:0043234 ; GO:0048471 ; GO:0070062 ;	---NA---	---NA---
TCONS_00046722	CEP44	0.470996	26.4376	56.1314	5.81	0.03	0.02	Upregulated	centrosomal protein 44kDa	GO:0000922 ; GO:0005737 ; GO:0005813 ; GO:0030496 ;	GO:0005515~protein binding,	---NA---
TCONS_00007372	CEP55	23.1362	267.539	11.5637	3.53	0	0.06	Upregulated	centrosomal protein 55kDa	GO:0000281 ; GO:0005515 ; GO:0005813 ; GO:0005814 ; GO:0007067 ; GO:0016020 ; GO:0030496 ; GO:0032154 ; GO:0045171 ; GO:0045184 ;	---NA---	---NA---
TCONS_00042855	CEP97	130.605	46.5512	0.356426	-1.49	0	0.05	DownRegulated	centrosomal protein 97kDa	GO:0005515 ; GO:0005516 ; GO:0005737 ; GO:0005813 ; GO:0005815 ; GO:0030030 ; GO:0043234 ;	IPR000048:IQ calmodulin-binding region,IPR001611:Leucine-rich repeat,	---NA---
TCONS_00056763	CRCP	113.19	26.9097	0.23774	-2.07	0	0.02	DownRegulated	CGRP receptor component	GO:0000166 ; GO:0001635 ; GO:0001669 ; GO:0003899 ; GO:0005634 ; GO:0005886 ; GO:0006383 ; GO:0007218 ; GO:0009360 ; GO:0045087 ; GO:0051607 ;	IPR006590:RNA polymerase II, Rpb4, core,IPR019000:RNA polymerase III, subunit C17,	---NA---
TCONS_00005439	CCT3	16.9594	83.5592	4.92701	2.3	0.04	0.4	Upregulated	chaperonin containing TCP1, subunit 3 (gamma)	GO:0002199 ; GO:0005515 ; GO:0005524 ; GO:0005737 ; GO:0005829 ; GO:0005832 ; GO:0005856 ; GO:0005874 ; GO:0005886 ; GO:0006457 ; GO:0007339 ; GO:0044267 ; GO:0044297 ; GO:0044822 ; GO:0051082 ; GO:0051084 ; GO:0070062 ;	IPR002194:Chaperonin TCP-1, conserved site,IPR002423:Chaperonin Cpn60/TCP-1,IPR012719:T-complex protein 1, gamma subunit,IPR017998:Chaperone, tailless complex polypeptide 1,	---NA---
TCONS_00026152	CBX2	111.568	2.8326	0.0253891	-5.3	0	0.06	DownRegulated	chromobox homolog 2	GO:0000122 ; GO:0000792 ; GO:0003677 ; GO:0003682 ; GO:0005515 ; GO:0005634 ; GO:0005654 ; GO:0005730 ; GO:0006351 ; GO:0016568 ; GO:0030154 ; GO:0031519 ; GO:0035064 ; GO:0035102 ; GO:0045137 ;	IPR000953:Chromo domain,IPR017956:AT hook, DNA-binding, conserved site,	---NA---
TCONS_00002580	C1orf27	11.8252	81.2197	6.86839	2.78	0.01	0.91	Upregulated	chromosome 1 open reading frame 27	GO:0008270 ; GO:0016021 ; GO:0016491 ; GO:0055114 ;	IPR002085:Alcohol dehydrogenase superfamily, zinc-containing,	---NA---
TCONS_00016016	NAA25	181.279	70.343	0.388038	-1.37	0	0.03	DownRegulated	N(alpha)-acetyltransferase 25, NatB auxiliary subunit	GO:0005737 ;	IPR011990:Tetratricopeptide-like helical,IPR013026:Tetratricopeptide region,IPR019183:N-acetyltransferase B complex, non-catalytic subunit,	---NA---
TCONS_00016922	SKA3	265.062	127.467	0.480896	-1.06	0	0.03	DownRegulated	spindle and kinetochore associated complex subunit 3	GO:0000940 ; GO:0005515 ; GO:0005737 ; GO:0005876 ; GO:0007059 ; GO:0007067 ; GO:0031110 ;	---NA---	---NA---
TCONS_00023902	C16orf58	4.23896	91.5849	21.6055	4.43	0	0	Upregulated	chromosome 16 open reading frame 58	GO:0016020 ; GO:0016021 ;	IPR006968:Protein of unknown function DUF647,	---NA---
TCONS_00021984	C16orf59	1.45613	90.9576	62.4654	5.96	0	0	Upregulated	chromosome 16 open reading frame 59	#NA	---NA---	---NA---
TCONS_00021988	C16orf59	57.5691	6.13731	0.106608	-3.23	0	0.03	DownRegulated	chromosome 16 open reading frame 59	#NA	---NA---	---NA---
TCONS_00028272	C17orf62	163.579	69.3541	0.42398	-1.24	0.04	0.91	DownRegulated	chromosome 17 open reading frame 62	GO:0005515 ; GO:0016021 ;	---NA---	---NA---
TCONS_00016874	CHAMP1	447.121	195.911	0.438162	-1.19	0	0	DownRegulated	chromosome alignment maintaining phosphoprotein 1	GO:0000777 ; GO:0000793 ; GO:0003676 ; GO:0005515 ; GO:0005634 ; GO:0005737 ; GO:0005819 ; GO:0031134 ; GO:0034501 ; GO:0035372 ; GO:0046872 ; GO:0051315 ;	GO:0003676~nucleic acid binding,GO:0005515~protein binding,GO:0046872~metal ion binding,	IPR007087:Zinc finger, C2H2,IPR013087:Zinc finger C2H2-type/integrase DNA-binding domain,IPR015880:Zinc finger, C2H2-like,
TCONS_00016873	CHAMP1	14.1299	274.743	19.4441	4.28	0	0	Upregulated	chromosome alignment maintaining phosphoprotein 1	GO:0000777 ; GO:0000793 ; GO:0003676 ; GO:0005515 ; GO:0005634 ; GO:0005737 ; GO:0005819 ; GO:0031134 ; GO:0034501 ; GO:0035372 ; GO:0046872 ; GO:0051315 ;	GO:0003676~nucleic acid binding,GO:0005515~protein binding,GO:0046872~metal ion binding,	IPR007087:Zinc finger, C2H2,IPR013087:Zinc finger C2H2-type/integrase DNA-binding domain,IPR015880:Zinc finger, C2H2-like,
TCONS_00016870	CHAMP1	143.481	58.6194	0.408552	-1.29	0	0.05	DownRegulated	chromosome alignment maintaining phosphoprotein 1	GO:0000777 ; GO:0000793 ; GO:0003676 ; GO:0005515 ; GO:0005634 ; GO:0005737 ; GO:0005819 ; GO:0031134 ; GO:0034501 ; GO:0035372 ; GO:0046872 ; GO:0051315 ;	GO:0003676~nucleic acid binding,GO:0005515~protein binding,GO:0046872~metal ion binding,	IPR007087:Zinc finger, C2H2,IPR013087:Zinc finger C2H2-type/integrase DNA-binding domain,IPR015880:Zinc finger, C2H2-like,
TCONS_00016872	CHAMP1	21.5938	92.8263	4.29876	2.1	0.03	0.09	Upregulated	chromosome alignment maintaining phosphoprotein 1	GO:0000777 ; GO:0000793 ; GO:0003676 ; GO:0005515 ; GO:0005634 ; GO:0005737 ; GO:0005819 ; GO:0031134 ; GO:0034501 ; GO:0035372 ; GO:0046872 ; GO:0051315 ;	GO:0003676~nucleic acid binding,GO:0005515~protein binding,GO:0046872~metal ion binding,	IPR007087:Zinc finger, C2H2,IPR013087:Zinc finger C2H2-type/integrase DNA-binding domain,IPR015880:Zinc finger, C2H2-like,
TCONS_00003609	CROCCP2	25.7068	94.0374	3.65807	1.87	0	0.05	Upregulated	ciliary rootlet coiled-coil, rootletin pseudogene 2	#NA	---NA---	IPR026733:Rootletin,
TCONS_00001929	CGN	49.4546	152.678	3.08724	1.63	0	0.03	Upregulated	cingulin	GO:0003774 ; GO:0003779 ; GO:0005515 ; GO:0005923 ; GO:0005923 ; GO:0007179 ; GO:0008150 ; GO:0008152 ; GO:0016459 ; GO:0030054 ;	IPR002928:Myosin tail,	hsa04530:Tight junction,
TCONS_00001928	CGN	161.4	50.0427	0.310054	-1.69	0.02	0.04	DownRegulated	cingulin	GO:0003774 ; GO:0003779 ; GO:0005515 ; GO:0005923 ; GO:0005923 ; GO:0007179 ; GO:0008150 ; GO:0008152 ; GO:0016459 ; GO:0030054 ;	IPR002928:Myosin tail,	hsa04530:Tight junction,
TCONS_00013941	CPSF6	95.8385	0.472101	0.004926	-7.67	0	0	DownRegulated	cleavage and polyadenylation specific factor 6, 68kDa	GO:0000166 ; GO:0003723 ; GO:0003729 ; GO:0005515 ; GO:0005634 ; GO:0005730 ; GO:0005849 ; GO:0006378 ; GO:0006397 ; GO:0016020 ; GO:0030529 ; GO:0042382 ; GO:0044822 ; GO:0051262 ;	IPR000504:RNA recognition motif, RNP-1,IPR012677:Nucleotide-binding, alpha-beta plait,	---NA---
TCONS_00038464	CSTF1	30.1869	157.113	5.2047	2.38	0	0.786081	Upregulated	cleavage stimulation factor, 3' pre-RNA, subunit 1, 50kDa	GO:0000398 ; GO:0003723 ; GO:0005515 ; GO:0005634 ; GO:0005654 ; GO:0006366 ; GO:0006369 ; GO:0006378 ; GO:0006379 ; GO:0006396 ; GO:0008380 ; GO:0010467 ; GO:0031124 ; GO:0044822 ;	IPR001680:WD40 repeat,IPR015943:WD40/YVTN repeat-like,IPR017986:WD40 repeat, region,IPR019775:WD40 repeat, conserved site,IPR019781:WD40 repeat, subgroup,IPR019782:WD40 repeat 2,	---NA---
TCONS_00047182	CLOCK	1.02827	119.1	115.825	6.86	0	0	Upregulated	clock circadian regulator	GO:0000077 ; GO:0000978 ; GO:0000982 ; GO:0001047 ; GO:0001190 ; GO:0003677 ; GO:0003700 ; GO:0004402 ; GO:0004871 ; GO:0005515 ; GO:0005634 ; GO:0005667 ; GO:0005694 ; GO:0005730 ; GO:0005829 ; GO:0006325 ; GO:0006355 ; GO:0006357 ; GO:0006366 ; GO:0006366 ; GO:0007165 ; GO:0007283 ; GO:0007623 ; GO:0009648 ; GO:0016573 ; GO:0016573 ; GO:0031490 ; GO:0032922 ; GO:0032922 ; GO:0032922 ; GO:003339…	IPR000014:PAS,IPR001067:Nuclear translocator,IPR001092:Basic helix-loop-helix dimerisation region bHLH,IPR001610:PAC motif,IPR011598:Helix-loop-helix DNA-binding,IPR013655:PAS fold-3,IPR013767:PAS fold,	hsa04710:Circadian rhythm,
TCONS_00028839	CNDP2	123.778	13.6081	0.109939	-3.19	0	0	DownRegulated	CNDP dipeptidase 2 (metallopeptidase M20 family)	GO:0000096 ; GO:0004180 ; GO:0005829 ; GO:0006508 ; GO:0006750 ; GO:0006805 ; GO:0008237 ; GO:0016805 ; GO:0034641 ; GO:0034701 ; GO:0044281 ; GO:0046872 ; GO:0070062 ; GO:1901687 ;	IPR001261:ArgE/DapE/ACY1/CPG2/YscS, conserved site,IPR002933:Peptidase M20,IPR011650:Peptidase M20, dimerisation,IPR017153:Glutathione degradosome, DUG1,	---NA---
TCONS_00065541	F8A1	142.578	319.193	2.23872	1.16	0	0	Upregulated	coagulation factor VIII-associated 1	#NA	---NA---	---NA---
TCONS_00005555	COPA	0.941992	50.687	53.8084	5.75	0	0.72	Upregulated	coatomer protein complex, subunit alpha	GO:0005179 ; GO:0005198 ; GO:0005615 ; GO:0005737 ; GO:0005829 ; GO:0006886 ; GO:0006890 ; GO:0016020 ; GO:0030126 ; GO:0030126 ; GO:0030157 ; GO:0048205 ; GO:0061024 ; GO:0070062 ;	IPR001680:WD40 repeat,IPR006692:Coatomer, WD associated region,IPR010714:Coatomer, alpha subunit, C-terminal,IPR015943:WD40/YVTN repeat-like,IPR016391:Coatomer, alpha subunit,IPR017986:WD40 repeat, region,IPR019775:WD40 repeat, conserved site,IPR019781:WD40 repeat, subgroup,IPR019782:WD40 repeat 2,	---NA---
TCONS_00063185	CBWD5	12.7169	69.6539	5.47728	2.45	0.05	0.99	Upregulated	COBW domain containing 5	GO:0005524 ;	IPR003495:Cobalamin (vitamin B12) biosynthesis CobW-like,IPR011629:Cobalamin (vitamin B12) biosynthesis CobW-like, C-terminal,	---NA---
TCONS_00064605	CCDC120	41.4476	0.944201	0.0227806	-5.46	0.01	0.37	DownRegulated	coiled-coil domain containing 120	#NA	---NA---	---NA---
TCONS_00040956	CCDC134	51.8527	2.41179	0.0465123	-4.43	0	0.01	DownRegulated	coiled-coil domain containing 134	GO:0005576 ; GO:0016020 ;	---NA---	---NA---
TCONS_00036759	CCDC93	286.131	1.04677	0.00365837	-8.09	0	0.75	DownRegulated	coiled-coil domain containing 93	#NA	IPR019159:Protein of unknown function DUF2037,	---NA---
TCONS_00016576	COG3	127.941	38.7306	0.302722	-1.72	0	0.02	DownRegulated	component of oligomeric golgi complex 3	GO:0005515 ; GO:0005634 ; GO:0005730 ; GO:0005737 ; GO:0005794 ; GO:0005801 ; GO:0005886 ; GO:0006486 ; GO:0006886 ; GO:0006888 ; GO:0006890 ; GO:0006891 ; GO:0008565 ; GO:0017119 ; GO:0032580 ; GO:0033365 ; GO:0050821 ;	IPR007265:Sec34-like protein,	---NA---
TCONS_00022834	CBFB	4.06995	63.0734	15.4973	3.95	0	0.01	Upregulated	core-binding factor, beta subunit	GO:0001649 ; GO:0003677 ; GO:0003700 ; GO:0003713 ; GO:0005515 ; GO:0005575 ; GO:0005634 ; GO:0006366 ; GO:0016020 ; GO:0030098 ; GO:0030099 ; GO:0045944 ; GO:0048469 ; GO:0060216 ;	IPR003417:Core binding factor, beta subunit,	---NA---
TCONS_00037985	CSRP2BP	196.4	0.472101	0.00240377	-8.7	0	0	DownRegulated	CSRP2 binding protein	GO:0000086 ; GO:0004402 ; GO:0005515 ; GO:0005634 ; GO:0005671 ; GO:0005737 ; GO:0006325 ; GO:0009790 ; GO:0030274 ; GO:0043966 ;	IPR000182:GCN5-related N-acetyltransferase,IPR016181:Acyl-CoA N-acyltransferase,	---NA---
TCONS_00037986	CSRP2BP	109.271	250.359	2.29118	1.2	0	0.02	Upregulated	CSRP2 binding protein	GO:0000086 ; GO:0004402 ; GO:0005515 ; GO:0005634 ; GO:0005671 ; GO:0005737 ; GO:0006325 ; GO:0009790 ; GO:0030274 ; GO:0043966 ;	IPR000182:GCN5-related N-acetyltransferase,IPR016181:Acyl-CoA N-acyltransferase,	---NA---
TCONS_00026643	CTC1	38.0461	1.4163	0.0372259	-4.75	0	0.03	DownRegulated	CTS telomere maintenance complex component 1	GO:0000723 ; GO:0000784 ; GO:0003697 ; GO:0005515 ; GO:0005634 ; GO:0005634 ; GO:0006974 ; GO:0010389 ; GO:0010833 ; GO:0035264 ; GO:0045740 ; GO:0048146 ; GO:0048536 ; GO:0048538 ; GO:0048539 ; GO:0070188 ; GO:0071425 ; GO:0090399 ;	GO:0003697~single-stranded DNA binding,GO:0005515~protein binding,GO:0010521~telomerase inhibitor activity,GO:0042162~telomeric DNA binding,GO:0098505~G-rich strand telomeric DNA binding,	---NA---
TCONS_00035316	CTDSP1	72.4933	187.82	2.59086	1.37	0.01	0.0153902	Upregulated	CTD (carboxy-terminal domain, RNA polymerase II, polypeptide A) small phosphatase 1	GO:0005515 ; GO:0005634 ; GO:0005634 ; GO:0006357 ; GO:0006470 ; GO:0008420 ; GO:0045665 ; GO:0046872 ; GO:0050768 ; GO:0070062 ;	IPR004274:NLI interacting factor,IPR011948:Dullard-like phosphatase domain,	---NA---
TCONS_00022160	CLEC16A	29.3058	127.679	4.35678	2.12	0	0.01	Upregulated	C-type lectin domain family 16, member A	#NA	IPR019155:Protein of unknown function FPL,	---NA---
TCONS_00011722	CELF1	211.207	440.003	2.08328	1.06	0	0.0109612	Upregulated	CUGBP, Elav-like family member 1	GO:0000166 ; GO:0000900 ; GO:0003723 ; GO:0003729 ; GO:0005515 ; GO:0005634 ; GO:0005634 ; GO:0005730 ; GO:0005737 ; GO:0006376 ; GO:0006397 ; GO:0007281 ; GO:0007286 ; GO:0009790 ; GO:0016020 ; GO:0016246 ; GO:0017148 ; GO:0030529 ; GO:0031369 ; GO:0040018 ; GO:0042835 ; GO:0043484 ; GO:0044822 ;	IPR000504:RNA recognition motif, RNP-1,IPR012677:Nucleotide-binding, alpha-beta plait,IPR015903:Ribonucleoprotein, BRUNO-like,	---NA---
TCONS_00037533	CUL3	97.8195	9.42097	0.0963098	-3.38	0	0	DownRegulated	cullin 3	GO:0000082 ; GO:0000090 ; GO:0000139 ; GO:0000209 ; GO:0000910 ; GO:0001831 ; GO:0004842 ; GO:0005515 ; GO:0005634 ; GO:0005827 ; GO:0006513 ; GO:0006888 ; GO:0007050 ; GO:0007229 ; GO:0007369 ; GO:0008054 ; GO:0008284 ; GO:0016020 ; GO:0016055 ; GO:0016477 ; GO:0016567 ; GO:0017145 ; GO:0030332 ; GO:0031208 ; GO:0031463 ; GO:0031625 ; GO:0032467 ; GO:0035024 ; GO:0040016 ; GO:0043149 ; GO:004316…	IPR001373:Cullin, N-terminal,IPR001373:Cullin, N-terminal region,IPR011991:Winged helix repressor DNA-binding,IPR016157:Cullin, conserved site,IPR016158:Cullin homology,IPR019559:Cullin protein, neddylation domain,	hsa04120:Ubiquitin mediated proteolysis,
TCONS_00016843	CUL4A	754.726	364.698	0.48322	-1.05	0	0	DownRegulated	cullin 4A	GO:0000082 ; GO:0005515 ; GO:0006281 ; GO:0006511 ; GO:0007050 ; GO:0008285 ; GO:0016032 ; GO:0016567 ; GO:0031464 ; GO:0031625 ; GO:0051246 ; GO:0080008 ; GO:0097193 ; GO:1900087 ;	IPR001373:Cullin, N-terminal,IPR001373:Cullin, N-terminal region,IPR011991:Winged helix repressor DNA-binding,IPR016157:Cullin, conserved site,IPR016158:Cullin homology,IPR019559:Cullin protein, neddylation domain,	hsa03420:Nucleotide excision repair,hsa04120:Ubiquitin mediated proteolysis,
TCONS_00008838	CWF19L1	44.5791	207.781	4.66094	2.22	0	0	Upregulated	CWF19-like 1, cell cycle control (S. pombe)	GO:0003674 ; GO:0003824 ; GO:0005575 ; GO:0008150 ; GO:0008152 ;	IPR006767:Protein similar to CwfJ, C-terminal 2,IPR006768:Protein similar to CwfJ, C-terminal 1,	---NA---
TCONS_00008837	CWF19L1	216.707	35.0669	0.161817	-2.63	0	0.22	DownRegulated	CWF19-like 1, cell cycle control (S. pombe)	GO:0003674 ; GO:0003824 ; GO:0005575 ; GO:0008150 ; GO:0008152 ;	IPR006767:Protein similar to CwfJ, C-terminal 2,IPR006768:Protein similar to CwfJ, C-terminal 1,	---NA---
TCONS_00056934	DMTF1	239.909	61.7597	0.25743	-1.96	0	0	DownRegulated	cyclin D binding myb-like transcription factor 1	GO:0003677 ; GO:0003682 ; GO:0003700 ; GO:0005634 ; GO:0005634 ; GO:0005730 ; GO:0005737 ; GO:0006351 ; GO:0006355 ; GO:0007049 ;	IPR001005:SANT, DNA-binding,IPR012287:Homeodomain-related,IPR014778:Myb, DNA-binding,IPR015495:Myb transcription factor,IPR017877:MYB-like,IPR017930:Myb-type HTH DNA-binding domain,	---NA---
TCONS_00056935	DMTF1	122.056	283.316	2.32119	1.21	0	0.01	Upregulated	cyclin D binding myb-like transcription factor 1	GO:0003677 ; GO:0003682 ; GO:0003700 ; GO:0005634 ; GO:0005634 ; GO:0005730 ; GO:0005737 ; GO:0006351 ; GO:0006355 ; GO:0007049 ;	IPR001005:SANT, DNA-binding,IPR012287:Homeodomain-related,IPR014778:Myb, DNA-binding,IPR015495:Myb transcription factor,IPR017877:MYB-like,IPR017930:Myb-type HTH DNA-binding domain,	---NA---
TCONS_00056937	DMTF1	15.0719	87.933	5.83425	2.54	0.02	0.59	Upregulated	cyclin D binding myb-like transcription factor 1	GO:0003677 ; GO:0003682 ; GO:0003700 ; GO:0005634 ; GO:0005634 ; GO:0005730 ; GO:0005737 ; GO:0006351 ; GO:0006355 ; GO:0007049 ;	IPR001005:SANT, DNA-binding,IPR012287:Homeodomain-related,IPR014778:Myb, DNA-binding,IPR015495:Myb transcription factor,IPR017877:MYB-like,IPR017930:Myb-type HTH DNA-binding domain,	---NA---
TCONS_00046827	GAK	182.983	78.6028	0.429563	-1.22	0	0.04	DownRegulated	cyclin G associated kinase	GO:0004674 ; GO:0005515 ; GO:0005524 ; GO:0005794 ; GO:0005925 ; GO:0006468 ; GO:0007049 ; GO:0016020 ; GO:0043231 ; GO:0048471 ;	IPR000719:Protein kinase, core,IPR001623:Heat shock protein DnaJ, N-terminal,IPR008271:Serine/threonine protein kinase, active site,IPR014019:Phosphatase tensin type,IPR014020:Tensin phosphatase, C2 domain,IPR017441:Protein kinase, ATP binding site,IPR017442:Serine/threonine protein kinase-related,IPR018253:Heat shock protein DnaJ, conserved site,	---NA---
TCONS_00049242	CCNG1	267.259	109.579	0.41001	-1.29	0.01	0.02	DownRegulated	cyclin G1	GO:0000079 ; GO:0005515 ; GO:0005634 ; GO:0006949 ; GO:0007067 ; GO:0007095 ; GO:0007420 ; GO:0010243 ; GO:0016049 ; GO:0019904 ; GO:0030425 ; GO:0043025 ; GO:0043066 ; GO:0048471 ;	IPR006670:Cyclin,IPR006671:Cyclin, N-terminal,IPR013763:Cyclin-related,	hsa04115:p53 signaling pathway,
TCONS_00018334	CCNK	128.786	42.8257	0.332533	-1.59	0	0.03	DownRegulated	cyclin K	GO:0000079 ; GO:0001701 ; GO:0002944 ; GO:0002945 ; GO:0004693 ; GO:0005515 ; GO:0005634 ; GO:0006355 ; GO:0006366 ; GO:0006468 ; GO:0006974 ; GO:0007067 ; GO:0008353 ; GO:0019901 ; GO:0071157 ;	IPR006670:Cyclin,IPR006671:Cyclin, N-terminal,IPR013763:Cyclin-related,	---NA---
TCONS_00018333	CCNK	115.749	236.332	2.04175	1.03	0	0.03	Upregulated	cyclin K	GO:0000079 ; GO:0001701 ; GO:0002944 ; GO:0002945 ; GO:0004693 ; GO:0005515 ; GO:0005634 ; GO:0006355 ; GO:0006366 ; GO:0006468 ; GO:0006974 ; GO:0007067 ; GO:0008353 ; GO:0019901 ; GO:0071157 ;	IPR006670:Cyclin,IPR006671:Cyclin, N-terminal,IPR013763:Cyclin-related,	---NA---
TCONS_00034713	CCNT2	112.402	22.5056	0.200224	-2.32	0	0.01	DownRegulated	cyclin T2	GO:0000079 ; GO:0005634 ; GO:0005654 ; GO:0006351 ; GO:0006366 ; GO:0006367 ; GO:0006368 ; GO:0007049 ; GO:0007179 ; GO:0010467 ; GO:0016032 ; GO:0019901 ; GO:0045944 ; GO:0051301 ;	IPR006670:Cyclin,IPR006671:Cyclin, N-terminal,IPR013763:Cyclin-related,IPR015429:Transcription regulator cyclin,IPR015430:Cyclin T,	---NA---
TCONS_00015216	CSRNP2	81.9817	13.0847	0.159605	-2.65	0.02	0.02	DownRegulated	cysteine-serine-rich nuclear protein 2	GO:0001228 ; GO:0003700 ; GO:0005515 ; GO:0005634 ; GO:0005634 ; GO:0006351 ; GO:0006915 ; GO:0010923 ; GO:0019902 ; GO:0043565 ; GO:0045944 ;	---NA---	---NA---
TCONS_00030859	CYTH2	42.6231	129.217	3.03163	1.6	0	0.04	Upregulated	cytohesin 2	GO:0005086 ; GO:0005086 ; GO:0005515 ; GO:0005737 ; GO:0005802 ; GO:0005886 ; GO:0006897 ; GO:0008289 ; GO:0016020 ; GO:0016192 ; GO:0030036 ; GO:0030155 ; GO:0032012 ; GO:0043547 ; GO:0043547 ; GO:0043547 ; GO:0043547 ; GO:0070679 ;	IPR000904:SEC7-like,IPR001849:Pleckstrin homology,IPR011993:Pleckstrin homology-type,	---NA---
TCONS_00030853	CYTH2	217.481	57.6476	0.26507	-1.92	0	0.42	DownRegulated	cytohesin 2	GO:0005086 ; GO:0005086 ; GO:0005515 ; GO:0005737 ; GO:0005802 ; GO:0005886 ; GO:0006897 ; GO:0008289 ; GO:0016020 ; GO:0016192 ; GO:0030036 ; GO:0030155 ; GO:0032012 ; GO:0043547 ; GO:0043547 ; GO:0043547 ; GO:0043547 ; GO:0070679 ;	IPR000904:SEC7-like,IPR001849:Pleckstrin homology,IPR011993:Pleckstrin homology-type,	---NA---
TCONS_00023555	GLYR1	13.8817	90.3014	6.50507	2.7	0	0.01	Upregulated	glyoxylate reductase 1 homolog (Arabidopsis)	GO:0003677 ; GO:0004616 ; GO:0005634 ; GO:0005730 ; GO:0005737 ; GO:0005794 ; GO:0006098 ; GO:0035064 ; GO:0051287 ;	IPR000313:PWWP,IPR002204:3-hydroxyisobutyrate dehydrogenase-related, conserved site,IPR006115:6-phosphogluconate dehydrogenase, NAD-binding,IPR013328:Dehydrogenase, multihelical,IPR015815:3-hydroxyacid dehydrogenase/reductase,IPR016040:NAD(P)-binding domain,IPR017956:AT hook, DNA-binding, conserved site,	---NA---
TCONS_00023554	GLYR1	18.5089	100.935	5.4533	2.45	0.01	0.03	Upregulated	glyoxylate reductase 1 homolog (Arabidopsis)	GO:0003677 ; GO:0004616 ; GO:0005634 ; GO:0005730 ; GO:0005737 ; GO:0005794 ; GO:0006098 ; GO:0035064 ; GO:0051287 ;	IPR000313:PWWP,IPR002204:3-hydroxyisobutyrate dehydrogenase-related, conserved site,IPR006115:6-phosphogluconate dehydrogenase, NAD-binding,IPR013328:Dehydrogenase, multihelical,IPR015815:3-hydroxyacid dehydrogenase/reductase,IPR016040:NAD(P)-binding domain,IPR017956:AT hook, DNA-binding, conserved site,	---NA---
TCONS_00019646	CYFIP1	17.9948	102.751	5.71004	2.51	0	0.01	Upregulated	cytoplasmic FMR1 interacting protein 1	GO:0001726 ; GO:0005515 ; GO:0005845 ; GO:0008360 ; GO:0016601 ; GO:0030027 ; GO:0030032 ; GO:0030054 ; GO:0031209 ; GO:0031529 ; GO:0032403 ; GO:0032403 ; GO:0043005 ; GO:0045202 ; GO:0048365 ; GO:0048365 ; GO:0048471 ; GO:0048675 ; GO:0050890 ; GO:0051015 ; GO:0070062 ; GO:2000601 ;	IPR008081:Cytoplasmic FMR1-interacting,IPR016536:Cytoplasmic FMR1-interacting, subgroup,	hsa04810:Regulation of actin cytoskeleton,
TCONS_00036775	CLASP1	118.493	7.79952	0.0658229	-3.93	0	0	DownRegulated	cytoplasmic linker associated protein 1	GO:0000086 ; GO:0000226 ; GO:0000278 ; GO:0000776 ; GO:0000777 ; GO:0001578 ; GO:0005515 ; GO:0005794 ; GO:0005813 ; GO:0005828 ; GO:0005829 ; GO:0005876 ; GO:0005881 ; GO:0005938 ; GO:0007020 ; GO:0007026 ; GO:0007026 ; GO:0007163 ; GO:0007411 ; GO:0008017 ; GO:0008017 ; GO:0010458 ; GO:0016020 ; GO:0030981 ; GO:0031023 ; GO:0031111 ; GO:0031592 ; GO:0034453 ; GO:0043515 ; GO:0051010 ; GO:005129…	IPR000357:HEAT,IPR011989:Armadillo-like helical,	---NA---
TCONS_00036776	CLASP1	1.02827	65.622	63.8176	6	0	0	Upregulated	cytoplasmic linker associated protein 1	GO:0000086 ; GO:0000226 ; GO:0000278 ; GO:0000776 ; GO:0000777 ; GO:0001578 ; GO:0005515 ; GO:0005794 ; GO:0005813 ; GO:0005828 ; GO:0005829 ; GO:0005876 ; GO:0005881 ; GO:0005938 ; GO:0007020 ; GO:0007026 ; GO:0007026 ; GO:0007163 ; GO:0007411 ; GO:0008017 ; GO:0008017 ; GO:0010458 ; GO:0016020 ; GO:0030981 ; GO:0031023 ; GO:0031111 ; GO:0031592 ; GO:0034453 ; GO:0043515 ; GO:0051010 ; GO:005129…	IPR000357:HEAT,IPR011989:Armadillo-like helical,	---NA---
TCONS_00016659	CKAP2	74.8883	259.413	3.464	1.79	0	0	Upregulated	cytoskeleton associated protein 2	GO:0000281 ; GO:0000922 ; GO:0005813 ; GO:0005881 ; GO:0006915 ; GO:0007026 ; GO:0045944 ;	---NA---	---NA---
TCONS_00013608	DAZAP2	311.557	97.8839	0.314176	-1.67	0	0	DownRegulated	DAZ associated protein 2	GO:0005515 ; GO:0005634 ; GO:0005737 ; GO:0050699 ;	---NA---	---NA---
TCONS_00025496	DBF4B	46.8225	4.1871	0.0894249	-3.48	0	0.04	DownRegulated	DBF4 zinc finger B	GO:0000790 ; GO:0003676 ; GO:0005634 ; GO:0005654 ; GO:0005737 ; GO:0007049 ; GO:0008270 ; GO:0008284 ; GO:0010571 ; GO:0010971 ; GO:0016235 ; GO:0019901 ; GO:0030295 ; GO:0043231 ; GO:0045860 ;	IPR006572:Zinc finger, DBF-type,	---NA---
TCONS_00048702	DCP2	0.470996	52.4032	111.26	6.8	0	0.88	Upregulated	decapping mRNA 2	GO:0000184 ; GO:0000288 ; GO:0000932 ; GO:0003723 ; GO:0005515 ; GO:0005634 ; GO:0005829 ; GO:0006402 ; GO:0010467 ; GO:0016070 ; GO:0016071 ; GO:0016442 ; GO:0016896 ; GO:0030145 ; GO:0043928 ; GO:0050072 ; GO:0071044 ; GO:0090503 ;	IPR000086:NUDIX hydrolase domain,IPR007722:Dcp2, box A,	hsa03018:RNA degradation,
TCONS_00019022	DDHD1	135.06	29.2702	0.21672	-2.21	0	0.01	DownRegulated	DDHD domain containing 1	GO:0005737 ; GO:0008219 ; GO:0016042 ; GO:0016787 ; GO:0046872 ;	IPR004177:DDHD,	---NA---
TCONS_00027110	DDX52	13.3676	74.989	5.60978	2.49	0	0.03	Upregulated	DEAD (Asp-Glu-Ala-Asp) box polypeptide 52	GO:0004386 ; GO:0005524 ; GO:0005634 ; GO:0005730 ; GO:0008152 ; GO:0016020 ; GO:0044822 ;	IPR000629:RNA helicase, ATP-dependent, DEAD-box, conserved site,IPR001650:DNA/RNA helicase, C-terminal,IPR011545:DNA/RNA helicase, DEAD/DEAH box type, N-terminal,IPR014001:DEAD-like helicase, N-terminal,IPR014014:RNA helicase, DEAD-box type, Q motif,IPR014021:Helicase, superfamily 1 and 2, ATP-binding,	---NA---
TCONS_00036017	DHX57	62.0705	5.66521	0.0912706	-3.45	0	0.02	DownRegulated	DEAH (Asp-Glu-Ala-Asp/His) box polypeptide 57	GO:0005524 ; GO:0006200 ; GO:0008026 ; GO:0044822 ; GO:0046872 ;	IPR000449:Ubiquitin-associated/translation elongation factor EF1B, N-terminal,IPR000571:Zinc finger, CCCH-type,IPR001650:DNA/RNA helicase, C-terminal,IPR002464:DNA/RNA helicase, ATP-dependent, DEAH-box type, conserved site,IPR006575:RWD,IPR007502:Helicase-associated region,IPR011545:DNA/RNA helicase, DEAD/DEAH box type, N-terminal,IPR011709:Region of unknown function DUF1605,IPR014001:DEAD-like h…	---NA---
TCONS_00042479	DHX30	76.1105	309.996	4.07298	2.03	0	0.57	Upregulated	DEAH (Asp-Glu-Ala-His) box helicase 30	GO:0003682 ; GO:0003725 ; GO:0005515 ; GO:0005524 ; GO:0005737 ; GO:0005739 ; GO:0006200 ; GO:0008026 ; GO:0042645 ; GO:0044822 ;	IPR001650:DNA/RNA helicase, C-terminal,IPR002464:DNA/RNA helicase, ATP-dependent, DEAH-box type, conserved site,IPR007502:Helicase-associated region,IPR011709:Region of unknown function DUF1605,IPR014001:DEAD-like helicase, N-terminal,IPR014021:Helicase, superfamily 1 and 2, ATP-binding,	---NA---
TCONS_00002546	DHX9	224.625	70.0826	0.311998	-1.68	0	0	DownRegulated	DEAH (Asp-Glu-Ala-His) box helicase 9	GO:0000398 ; GO:0001085 ; GO:0001649 ; GO:0003677 ; GO:0003724 ; GO:0004003 ; GO:0004004 ; GO:0005515 ; GO:0005524 ; GO:0005634 ; GO:0005654 ; GO:0005730 ; GO:0005730 ; GO:0005737 ; GO:0005813 ; GO:0005829 ; GO:0006200 ; GO:0006200 ; GO:0007623 ; GO:0008380 ; GO:0010467 ; GO:0016020 ; GO:0030529 ; GO:0032481 ; GO:0032508 ; GO:0034605 ; GO:0036464 ; GO:0044822 ; GO:0045087 ; GO:0070934 ; GO:007093…	IPR001159:Double-stranded RNA binding,IPR001650:DNA/RNA helicase, C-terminal,IPR002464:DNA/RNA helicase, ATP-dependent, DEAH-box type, conserved site,IPR007502:Helicase-associated region,IPR011545:DNA/RNA helicase, DEAD/DEAH box type, N-terminal,IPR011709:Region of unknown function DUF1605,IPR014001:DEAD-like helicase, N-terminal,IPR014021:Helicase, superfamily 1 and 2, ATP-binding,IPR014720:Doub…	---NA---
TCONS_00002545	DHX9	22.5789	98.669	4.36997	2.13	0.02	0.62	Upregulated	DEAH (Asp-Glu-Ala-His) box helicase 9	GO:0000398 ; GO:0001085 ; GO:0001649 ; GO:0003677 ; GO:0003724 ; GO:0004003 ; GO:0004004 ; GO:0005515 ; GO:0005524 ; GO:0005634 ; GO:0005654 ; GO:0005730 ; GO:0005730 ; GO:0005737 ; GO:0005813 ; GO:0005829 ; GO:0006200 ; GO:0006200 ; GO:0007623 ; GO:0008380 ; GO:0010467 ; GO:0016020 ; GO:0030529 ; GO:0032481 ; GO:0032508 ; GO:0034605 ; GO:0036464 ; GO:0044822 ; GO:0045087 ; GO:0070934 ; GO:007093…	IPR001159:Double-stranded RNA binding,IPR001650:DNA/RNA helicase, C-terminal,IPR002464:DNA/RNA helicase, ATP-dependent, DEAH-box type, conserved site,IPR007502:Helicase-associated region,IPR011545:DNA/RNA helicase, DEAD/DEAH box type, N-terminal,IPR011709:Region of unknown function DUF1605,IPR014001:DEAD-like helicase, N-terminal,IPR014021:Helicase, superfamily 1 and 2, ATP-binding,IPR014720:Doub…	---NA---
TCONS_00039440	DIDO1	3.81111	69.0871	18.1278	4.18	0	0	Upregulated	death inducer-obliterator 1	GO:0005634 ; GO:0005737 ; GO:0005819 ; GO:0006351 ; GO:0008270 ; GO:0044822 ; GO:0097190 ;	IPR001965:Zinc finger, PHD-type,IPR003618:Transcription elongation factor S-II, central region,IPR012921:Spen paralogue and orthologue C-terminal,IPR017890:Transcription elongation factor S-IIM,IPR019786:Zinc finger, PHD-type, conserved site,IPR019787:Zinc finger, PHD-finger,	---NA---
TCONS_00055860	DAXX	77.1205	12.798	0.165948	-2.59	0.04	0.22	DownRegulated	death-domain associated protein	GO:0000281 ; GO:0000775 ; GO:0000792 ; GO:0001934 ; GO:0002039 ; GO:0003714 ; GO:0005057 ; GO:0005515 ; GO:0005634 ; GO:0005634 ; GO:0005730 ; GO:0005737 ; GO:0005829 ; GO:0006334 ; GO:0006338 ; GO:0006351 ; GO:0006355 ; GO:0006915 ; GO:0007257 ; GO:0008134 ; GO:0008625 ; GO:0016032 ; GO:0016605 ; GO:0016605 ; GO:0019899 ; GO:0019901 ; GO:0030295 ; GO:0030521 ; GO:0031072 ; GO:0031396 ; GO:003162…	IPR005012:Daxx protein,	hsa04010:MAPK signaling pathway,hsa05014:Amyotrophic lateral sclerosis (ALS),
TCONS_00017364	DOCK9	48.7029	3.3047	0.0678543	-3.88	0.03	1	DownRegulated	dedicator of cytokinesis 9	GO:0005089 ; GO:0005515 ; GO:0005575 ; GO:0005829 ; GO:0007264 ; GO:0007596 ; GO:0008150 ; GO:0012505 ; GO:0016020 ; GO:0017048 ; GO:0032321 ;	IPR001849:Pleckstrin homology,IPR010703:Dedicator of cytokinesis,IPR011993:Pleckstrin homology-type,	---NA---
TCONS_00031771	DENND1C	134.661	25.6565	0.190526	-2.39	0	0	DownRegulated	DENN/MADD domain containing 1C	GO:0005829 ; GO:0017112 ; GO:0030136 ; GO:0032851 ;	IPR001194:DENN domain,IPR005112:dDENN domain,IPR005113:uDENN domain,	---NA---
TCONS_00031767	DENND1C	195.28	60.7261	0.31097	-1.69	0.01	0.06	DownRegulated	DENN/MADD domain containing 1C	GO:0005829 ; GO:0017112 ; GO:0030136 ; GO:0032851 ;	IPR001194:DENN domain,IPR005112:dDENN domain,IPR005113:uDENN domain,	---NA---
TCONS_00060244	DENND3	4.23896	111.126	26.2155	4.71	0	0	Upregulated	DENN/MADD domain containing 3	GO:0008333 ; GO:0017112 ; GO:0032851 ; GO:0032851 ; GO:0044257 ;	IPR001194:DENN,IPR001680:WD40 repeat,IPR005112:dDENN,IPR005113:uDENN,IPR015943:WD40/YVTN repeat-like,IPR017986:WD40 repeat, region,IPR019775:WD40 repeat, conserved site,IPR019781:WD40 repeat, subgroup,	---NA---
TCONS_00021297	DENND4A	9.89091	78.1609	7.9023	2.98	0.02	0.367046	Upregulated	DENN/MADD domain containing 4A	GO:0003677 ; GO:0005634 ; GO:0006351 ; GO:0006355 ; GO:0017112 ; GO:0032851 ;	IPR001194:DENN,IPR002885:Pentatricopeptide repeat,IPR005112:dDENN,IPR005113:uDENN,	---NA---
TCONS_00005235	DENND4B	14.91	164.286	11.0185	3.46	0	0	Upregulated	DENN/MADD domain containing 4B	GO:0005634 ; GO:0005794 ; GO:0017112 ; GO:0032483 ; GO:0032851 ;	IPR001194:DENN,IPR002885:Pentatricopeptide repeat,IPR005112:dDENN,IPR005113:uDENN,	---NA---
TCONS_00046128	DCK	64.9974	224.529	3.45443	1.79	0	0	Upregulated	deoxycytidine kinase	GO:0004137 ; GO:0005524 ; GO:0005634 ; GO:0005829 ; GO:0006144 ; GO:0006206 ; GO:0006220 ; GO:0008144 ; GO:0009157 ; GO:0009157 ; GO:0009157 ; GO:0009165 ; GO:0016310 ; GO:0016773 ; GO:0019206 ; GO:0042803 ; GO:0043097 ; GO:0043101 ; GO:0044281 ; GO:0055086 ;	IPR002624:Deoxynucleoside kinase,	hsa00230:Purine metabolism,hsa00240:Pyrimidine metabolism,
TCONS_00052590	DDX39B	73.9494	1.46759	0.0198458	-5.66	0	0	DownRegulated	DEAD (Asp-Glu-Ala-Asp) box polypeptide 39B	GO:0000245 ; GO:0000346 ; GO:0000398 ; GO:0004004 ; GO:0005515 ; GO:0005524 ; GO:0005634 ; GO:0005681 ; GO:0005687 ; GO:0005688 ; GO:0005737 ; GO:0006200 ; GO:0006200 ; GO:0006406 ; GO:0006406 ; GO:0008186 ; GO:0008380 ; GO:0010501 ; GO:0016607 ; GO:0017070 ; GO:0030621 ; GO:0032786 ; GO:0043008 ; GO:0044822 ; GO:0046784 ; GO:2000002 ;	GO:0003676~nucleic acid binding,GO:0004004~ATP-dependent RNA helicase activity,GO:0005515~protein binding,GO:0005524~ATP binding,GO:0008186~RNA-dependent ATPase activity,GO:0016887~ATPase activity,GO:0017070~U6 snRNA binding,GO:0030621~U4 snRNA binding,GO:0032403~protein complex binding,GO:0042802~identical protein binding,GO:0043008~ATP-dependent protein binding,GO:0044822~poly(A) RNA binding,	IPR001650:Helicase, C-terminal,IPR011545:DNA/RNA helicase, DEAD/DEAH box type, N-terminal,IPR014001:Helicase, superfamily 1/2, ATP-binding domain,IPR014014:RNA helicase, DEAD-box type, Q motif,IPR027417:P-loop containing nucleoside triphosphate hydrolase,
TCONS_00056088	DDX39B	73.9494	1.46759	0.0198458	-5.66	0	0	DownRegulated	DEAD (Asp-Glu-Ala-Asp) box polypeptide 39B	GO:0000245 ; GO:0000346 ; GO:0000398 ; GO:0004004 ; GO:0005515 ; GO:0005524 ; GO:0005634 ; GO:0005681 ; GO:0005687 ; GO:0005688 ; GO:0005737 ; GO:0006200 ; GO:0006200 ; GO:0006406 ; GO:0006406 ; GO:0008186 ; GO:0008380 ; GO:0010501 ; GO:0016607 ; GO:0017070 ; GO:0030621 ; GO:0032786 ; GO:0043008 ; GO:0044822 ; GO:0046784 ; GO:2000002 ;	GO:0003676~nucleic acid binding,GO:0004004~ATP-dependent RNA helicase activity,GO:0005515~protein binding,GO:0005524~ATP binding,GO:0008186~RNA-dependent ATPase activity,GO:0016887~ATPase activity,GO:0017070~U6 snRNA binding,GO:0030621~U4 snRNA binding,GO:0032403~protein complex binding,GO:0042802~identical protein binding,GO:0043008~ATP-dependent protein binding,GO:0044822~poly(A) RNA binding,	IPR001650:Helicase, C-terminal,IPR011545:DNA/RNA helicase, DEAD/DEAH box type, N-terminal,IPR014001:Helicase, superfamily 1/2, ATP-binding domain,IPR014014:RNA helicase, DEAD-box type, Q motif,IPR027417:P-loop containing nucleoside triphosphate hydrolase,
TCONS_00052591	DDX39B	0.470996	56.18	119.279	6.9	0	0	Upregulated	DEAD (Asp-Glu-Ala-Asp) box polypeptide 39B	GO:0000245 ; GO:0000346 ; GO:0000398 ; GO:0004004 ; GO:0005515 ; GO:0005524 ; GO:0005634 ; GO:0005681 ; GO:0005687 ; GO:0005688 ; GO:0005737 ; GO:0006200 ; GO:0006200 ; GO:0006406 ; GO:0006406 ; GO:0008186 ; GO:0008380 ; GO:0010501 ; GO:0016607 ; GO:0017070 ; GO:0030621 ; GO:0032786 ; GO:0043008 ; GO:0044822 ; GO:0046784 ; GO:2000002 ;	GO:0003676~nucleic acid binding,GO:0004004~ATP-dependent RNA helicase activity,GO:0005515~protein binding,GO:0005524~ATP binding,GO:0008186~RNA-dependent ATPase activity,GO:0016887~ATPase activity,GO:0017070~U6 snRNA binding,GO:0030621~U4 snRNA binding,GO:0032403~protein complex binding,GO:0042802~identical protein binding,GO:0043008~ATP-dependent protein binding,GO:0044822~poly(A) RNA binding,	IPR001650:Helicase, C-terminal,IPR011545:DNA/RNA helicase, DEAD/DEAH box type, N-terminal,IPR014001:Helicase, superfamily 1/2, ATP-binding domain,IPR014014:RNA helicase, DEAD-box type, Q motif,IPR027417:P-loop containing nucleoside triphosphate hydrolase,
TCONS_00056089	DDX39B	0.470996	56.18	119.279	6.9	0	0	Upregulated	DEAD (Asp-Glu-Ala-Asp) box polypeptide 39B	GO:0000245 ; GO:0000346 ; GO:0000398 ; GO:0004004 ; GO:0005515 ; GO:0005524 ; GO:0005634 ; GO:0005681 ; GO:0005687 ; GO:0005688 ; GO:0005737 ; GO:0006200 ; GO:0006200 ; GO:0006406 ; GO:0006406 ; GO:0008186 ; GO:0008380 ; GO:0010501 ; GO:0016607 ; GO:0017070 ; GO:0030621 ; GO:0032786 ; GO:0043008 ; GO:0044822 ; GO:0046784 ; GO:2000002 ;	GO:0003676~nucleic acid binding,GO:0004004~ATP-dependent RNA helicase activity,GO:0005515~protein binding,GO:0005524~ATP binding,GO:0008186~RNA-dependent ATPase activity,GO:0016887~ATPase activity,GO:0017070~U6 snRNA binding,GO:0030621~U4 snRNA binding,GO:0032403~protein complex binding,GO:0042802~identical protein binding,GO:0043008~ATP-dependent protein binding,GO:0044822~poly(A) RNA binding,	IPR001650:Helicase, C-terminal,IPR011545:DNA/RNA helicase, DEAD/DEAH box type, N-terminal,IPR014001:Helicase, superfamily 1/2, ATP-binding domain,IPR014014:RNA helicase, DEAD-box type, Q motif,IPR027417:P-loop containing nucleoside triphosphate hydrolase,
TCONS_00055729	DDX39B	31.8765	0.472101	0.0148103	-6.08	0	0.02	DownRegulated	DEAD (Asp-Glu-Ala-Asp) box polypeptide 39B	GO:0000245 ; GO:0000346 ; GO:0000398 ; GO:0004004 ; GO:0005515 ; GO:0005524 ; GO:0005634 ; GO:0005681 ; GO:0005687 ; GO:0005688 ; GO:0005737 ; GO:0006200 ; GO:0006200 ; GO:0006406 ; GO:0006406 ; GO:0008186 ; GO:0008380 ; GO:0010501 ; GO:0016607 ; GO:0017070 ; GO:0030621 ; GO:0032786 ; GO:0043008 ; GO:0044822 ; GO:0046784 ; GO:2000002 ;	GO:0003676~nucleic acid binding,GO:0004004~ATP-dependent RNA helicase activity,GO:0005515~protein binding,GO:0005524~ATP binding,GO:0008186~RNA-dependent ATPase activity,GO:0016887~ATPase activity,GO:0017070~U6 snRNA binding,GO:0030621~U4 snRNA binding,GO:0032403~protein complex binding,GO:0042802~identical protein binding,GO:0043008~ATP-dependent protein binding,GO:0044822~poly(A) RNA binding,	IPR001650:Helicase, C-terminal,IPR011545:DNA/RNA helicase, DEAD/DEAH box type, N-terminal,IPR014001:Helicase, superfamily 1/2, ATP-binding domain,IPR014014:RNA helicase, DEAD-box type, Q motif,IPR027417:P-loop containing nucleoside triphosphate hydrolase,
TCONS_00046829	DGKQ	82.6253	5.6034	0.067817	-3.88	0	0	DownRegulated	diacylglycerol kinase, theta 110kDa	GO:0003951 ; GO:0004143 ; GO:0005515 ; GO:0005524 ; GO:0005634 ; GO:0005737 ; GO:0005829 ; GO:0005856 ; GO:0005886 ; GO:0005886 ; GO:0006357 ; GO:0007186 ; GO:0007205 ; GO:0007596 ; GO:0016310 ; GO:0016607 ; GO:0019900 ; GO:0019933 ; GO:0030168 ; GO:0033198 ; GO:0033613 ; GO:0043274 ; GO:0046872 ; GO:0070493 ; GO:0070528 ;	IPR000159:Ras-association,IPR000756:Diacylglycerol kinase accessory region,IPR001206:Diacylglycerol kinase, catalytic region,IPR002219:Protein kinase C, phorbol ester/diacylglycerol binding,IPR002219:Protein kinase C-like, phorbol ester/diacylglycerol binding,IPR011424:C1-like,	hsa00561:Glycerolipid metabolism,hsa00564:Glycerophospholipid metabolism,hsa04070:Phosphatidylinositol signaling system,
TCONS_00019472	DICER1	44.2158	0.472101	0.0106772	-6.55	0	0	DownRegulated	dicer 1, ribonuclease type III	GO:0000122 ; GO:0001525 ; GO:0003725 ; GO:0004386 ; GO:0004525 ; GO:0005515 ; GO:0005524 ; GO:0005793 ; GO:0005829 ; GO:0009791 ; GO:0010070 ; GO:0010467 ; GO:0010626 ; GO:0014040 ; GO:0016442 ; GO:0019827 ; GO:0021522 ; GO:0021675 ; GO:0021889 ; GO:0021987 ; GO:0030324 ; GO:0030422 ; GO:0030423 ; GO:0030424 ; GO:0030425 ; GO:0030426 ; GO:0031054 ; GO:0031069 ; GO:0031643 ; GO:0032290 ; GO:003511…	IPR000999:Ribonuclease III,IPR001159:Double-stranded RNA binding,IPR001650:DNA/RNA helicase, C-terminal,IPR003100:Argonaute and Dicer protein, PAZ,IPR005034:Dicer double-stranded RNA-binding fold,IPR011545:DNA/RNA helicase, DEAD/DEAH box type, N-terminal,IPR014001:DEAD-like helicase, N-terminal,IPR014021:Helicase, superfamily 1 and 2, ATP-binding,	---NA---
TCONS_00041190	DGCR2	0.470996	40.2824	85.5261	6.42	0	0.01	Upregulated	DiGeorge syndrome critical region gene 2	GO:0007155 ; GO:0009887 ; GO:0016021 ; GO:0030246 ; GO:0050890 ;	IPR001007:von Willebrand factor, type C,IPR001304:C-type lectin,IPR002172:Low density lipoprotein-receptor, class A, cysteine-rich,IPR016186:C-type lectin-like,	---NA---
TCONS_00018114	DLST	15.4241	127.833	8.28785	3.05	0	0	Upregulated	dihydrolipoamide S-succinyltransferase (E2 component of 2-oxo-glutarate complex)	GO:0004149 ; GO:0005634 ; GO:0005759 ; GO:0006091 ; GO:0006099 ; GO:0006554 ; GO:0016020 ; GO:0033512 ; GO:0034641 ; GO:0044237 ; GO:0044281 ; GO:0045252 ; GO:0070062 ;	IPR000089:Biotin/lipoyl attachment,IPR001078:2-oxoacid dehydrogenase acyltransferase, catalytic domain,IPR003016:2-oxo acid dehydrogenase, lipoyl-binding site,IPR006255:Dihydrolipoamide succinyltransferase,IPR011053:Single hybrid motif,IPR023213:Chloramphenicol acetyltransferase-like domain,
TCONS_00021267	DPP8	147.806	0.523387	0.00354104	-8.14	0	0.15	DownRegulated	dipeptidyl-peptidase 8	GO:0005634 ; GO:0005730 ; GO:0005737 ; GO:0005737 ; GO:0006508 ; GO:0006955 ; GO:0008236 ; GO:0008239 ; GO:0016020 ;	IPR001375:Peptidase S9, prolyl oligopeptidase active site region,IPR002469:Peptidase S9B, dipeptidylpeptidase IV N-terminal,	---NA---
TCONS_00031690	DPP9	226.078	103.786	0.459071	-1.12	0.01	1	DownRegulated	dipeptidyl-peptidase 9	GO:0004177 ; GO:0005737 ; GO:0005829 ; GO:0006508 ; GO:0008236 ; GO:0016020 ; GO:0042802 ;	IPR001375:Peptidase S9, prolyl oligopeptidase active site region,IPR002469:Peptidase S9B, dipeptidylpeptidase IV N-terminal,	---NA---
TCONS_00045535	DLG1	3.55582	71.8093	20.1949	4.34	0	0	Upregulated	discs, large homolog 1 (Drosophila)	GO:0001658 ; GO:0001771 ; GO:0001772 ; GO:0001935 ; GO:0002088 ; GO:0002369 ; GO:0004385 ; GO:0004721 ; GO:0005515 ; GO:0005634 ; GO:0005737 ; GO:0005783 ; GO:0005789 ; GO:0005794 ; GO:0005829 ; GO:0005874 ; GO:0005886 ; GO:0005911 ; GO:0005923 ; GO:0007015 ; GO:0007093 ; GO:0007163 ; GO:0007268 ; GO:0007411 ; GO:0008022 ; GO:0008092 ; GO:0008284 ; GO:0009898 ; GO:0014069 ; GO:0014704 ; GO:001545…	IPR001452:Src homology-3 domain,IPR001478:PDZ/DHR/GLGF,IPR004172:L27,IPR008144:Guanylate kinase,IPR008145:Guanylate kinase/L-type calcium channel region,IPR015143:L27-1,IPR016313:Membrane-associated guanylate kinase (MAGUK) scaffold protein,IPR019583:PDZ-associated domain of NMDA receptors,IPR019586:Guanylate kinase-associated, C-terminal,IPR019590:Membrane-associated guanylate kinase (MAGUK), PE…	hsa04660:T cell receptor signaling pathway,
TCONS_00026555	DVL2	35.3247	179.844	5.09117	2.35	0	0	Upregulated	dishevelled segment polarity protein 2	GO:0001843 ; GO:0001934 ; GO:0003007 ; GO:0003151 ; GO:0004871 ; GO:0005109 ; GO:0005515 ; GO:0005634 ; GO:0005737 ; GO:0005829 ; GO:0005886 ; GO:0005938 ; GO:0006366 ; GO:0007379 ; GO:0007507 ; GO:0016055 ; GO:0019904 ; GO:0021535 ; GO:0022007 ; GO:0030136 ; GO:0031410 ; GO:0034613 ; GO:0035329 ; GO:0035567 ; GO:0042802 ; GO:0043507 ; GO:0043507 ; GO:0043621 ; GO:0044340 ; GO:0045177 ; GO:004533…	IPR000591:Pleckstrin/G-protein, interacting region,IPR001158:DIX,IPR001478:PDZ/DHR/GLGF,IPR003351:Dishevelled protein,IPR008339:Dishevelled region,IPR008341:Dishevelled-2 region,IPR011991:Winged helix repressor DNA-binding,IPR015506:Dishevelled related protein,	hsa04310:Wnt signaling pathway,hsa04330:Notch signaling pathway,hsa04916:Melanogenesis,hsa05200:Pathways in cancer,hsa05210:Colorectal cancer,hsa05217:Basal cell carcinoma,
TCONS_00035856	DNMT3A	48.7567	4.1871	0.0858773	-3.54	0	0.03	DownRegulated	DNA (cytosine-5-)-methyltransferase 3 alpha	GO:0000122 ; GO:0000775 ; GO:0000791 ; GO:0003677 ; GO:0003682 ; GO:0003886 ; GO:0005515 ; GO:0005634 ; GO:0005720 ; GO:0005730 ; GO:0005737 ; GO:0006306 ; GO:0006346 ; GO:0006349 ; GO:0007283 ; GO:0010424 ; GO:0016363 ; GO:0043045 ; GO:0043046 ; GO:0044027 ; GO:0045322 ; GO:0046498 ; GO:0046499 ; GO:0046872 ; GO:0051718 ; GO:0071230 ; GO:0090116 ; GO:0090116 ;	IPR000313:PWWP,IPR001525:C-5 cytosine-specific DNA methylase,IPR018117:C-5 cytosine-specific DNA methylase, active site,	hsa00270:Cysteine and methionine metabolism,
TCONS_00008002	DCLRE1C	41.6451	1.8884	0.0453451	-4.46	0	0.03	DownRegulated	DNA cross-link repair 1C	GO:0000014 ; GO:0000723 ; GO:0000737 ; GO:0005634 ; GO:0006302 ; GO:0006310 ; GO:0008409 ; GO:0010212 ; GO:0030183 ; GO:0090305 ;	IPR011084:DNA repair metallo-beta-lactamase,	hsa03450:Non-homologous end-joining,hsa05340:Primary immunodeficiency,
TCONS_00040079	DONSON	2.57068	54.3521	21.143	4.4	0.01	1	Upregulated	downstream neighbor of SON	GO:0003674 ; GO:0005575 ; GO:0005634 ; GO:0007275 ; GO:0008150 ;	---NA---	---NA---
TCONS_00050629	DBN1	84.1641	8.49781	0.100967	-3.31	0	0.01	DownRegulated	drebrin 1	GO:0003779 ; GO:0005515 ; GO:0005522 ; GO:0005737 ; GO:0005886 ; GO:0005921 ; GO:0005938 ; GO:0007015 ; GO:0010643 ; GO:0010644 ; GO:0015629 ; GO:0030425 ; GO:0032507 ; GO:0042641 ; GO:0048168 ; GO:0050773 ; GO:0061351 ;	IPR002108:Actin-binding, cofilin/tropomyosin type,	---NA---
TCONS_00049572	DROSHA	54.9375	0.523387	0.00952696	-6.71	0	0	DownRegulated	drosha, ribonuclease type III	GO:0001530 ; GO:0004525 ; GO:0005515 ; GO:0005654 ; GO:0005730 ; GO:0010467 ; GO:0010586 ; GO:0016075 ; GO:0031053 ; GO:0031053 ; GO:0031054 ; GO:0042254 ; GO:0044822 ; GO:0046872 ; GO:0050829 ; GO:0050830 ; GO:0090501 ; GO:0090502 ; GO:0090502 ;	GO:0001530~lipopolysaccharide binding,GO:0003725~double-stranded RNA binding,GO:0004525~ribonuclease III activity,GO:0005515~protein binding,GO:0042803~protein homodimerization activity,GO:0044822~poly(A) RNA binding,GO:0046872~metal ion binding,GO:0070878~primary miRNA binding,	IPR000999:Ribonuclease III domain,IPR011907:Ribonuclease III,IPR014720:Double-stranded RNA-binding-like domain,
TCONS_00049575	DROSHA	40.3402	1.04677	0.0259487	-5.27	0	0.01	DownRegulated	drosha, ribonuclease type III	GO:0001530 ; GO:0004525 ; GO:0005515 ; GO:0005654 ; GO:0005730 ; GO:0010467 ; GO:0010586 ; GO:0016075 ; GO:0031053 ; GO:0031053 ; GO:0031054 ; GO:0042254 ; GO:0044822 ; GO:0046872 ; GO:0050829 ; GO:0050830 ; GO:0090501 ; GO:0090502 ; GO:0090502 ;	GO:0001530~lipopolysaccharide binding,GO:0003725~double-stranded RNA binding,GO:0004525~ribonuclease III activity,GO:0005515~protein binding,GO:0042803~protein homodimerization activity,GO:0044822~poly(A) RNA binding,GO:0046872~metal ion binding,GO:0070878~primary miRNA binding,	IPR000999:Ribonuclease III domain,IPR011907:Ribonuclease III,IPR014720:Double-stranded RNA-binding-like domain,
TCONS_00062454	DNM1	37.6797	179.158	4.75476	2.25	0	0	Upregulated	dynamin 1	GO:0003924 ; GO:0005515 ; GO:0005525 ; GO:0005874 ; GO:0006184 ; GO:0006184 ; GO:0006897 ; GO:0006898 ; GO:0007032 ; GO:0008022 ; GO:0019901 ; GO:0030117 ; GO:0031623 ; GO:0032403 ; GO:0042802 ; GO:0044822 ;	IPR000375:Dynamin central region,IPR001401:Dynamin, GTPase region,IPR001849:Pleckstrin homology,IPR003130:Dynamin GTPase effector,IPR011993:Pleckstrin homology-type,IPR019762:Dynamin, GTPase region, conserved site,	hsa04144:Endocytosis,hsa04666:Fc gamma R-mediated phagocytosis,
TCONS_00062453	DNM1	106.955	20.3095	0.189888	-2.4	0	0.01	DownRegulated	dynamin 1	GO:0003924 ; GO:0005515 ; GO:0005525 ; GO:0005874 ; GO:0006184 ; GO:0006184 ; GO:0006897 ; GO:0006898 ; GO:0007032 ; GO:0008022 ; GO:0019901 ; GO:0030117 ; GO:0031623 ; GO:0032403 ; GO:0042802 ; GO:0044822 ;	IPR000375:Dynamin central region,IPR001401:Dynamin, GTPase region,IPR001849:Pleckstrin homology,IPR003130:Dynamin GTPase effector,IPR011993:Pleckstrin homology-type,IPR019762:Dynamin, GTPase region, conserved site,	hsa04144:Endocytosis,hsa04666:Fc gamma R-mediated phagocytosis,
TCONS_00050941	E2F3	20.2528	97.446	4.81148	2.27	0	0.02	Upregulated	E2F transcription factor 3	GO:0000085 ; GO:0000278 ; GO:0001047 ; GO:0003700 ; GO:0005515 ; GO:0005634 ; GO:0005654 ; GO:0005667 ; GO:0005730 ; GO:0005737 ; GO:0005794 ; GO:0006367 ; GO:0007219 ; GO:0008284 ; GO:0043231 ; GO:0045893 ;	IPR003316:Transcription factor E2F/dimerisation partner (TDP),IPR011991:Winged helix repressor DNA-binding,IPR015633:E2F Family,	hsa04110:Cell cycle,hsa05200:Pathways in cancer,hsa05212:Pancreatic cancer,hsa05214:Glioma,hsa05215:Prostate cancer,hsa05218:Melanoma,hsa05219:Bladder cancer,hsa05220:Chronic myeloid leukemia,hsa05222:Small cell lung cancer,hsa05223:Non-small cell lung cancer,
TCONS_00015637	E2F7	14.6009	108.344	7.42037	2.89	0	0.07	Upregulated	E2F transcription factor 7	GO:0000122 ; GO:0001047 ; GO:0001890 ; GO:0002040 ; GO:0003700 ; GO:0003700 ; GO:0003714 ; GO:0005515 ; GO:0005634 ; GO:0005667 ; GO:0006351 ; GO:0008285 ; GO:0030330 ; GO:0032466 ; GO:0032877 ; GO:0042802 ; GO:0045944 ; GO:0060707 ; GO:0060718 ; GO:0070365 ; GO:0071930 ; GO:2000134 ;	IPR003316:Transcription factor E2F/dimerisation partner (TDP),IPR011991:Winged helix repressor DNA-binding,IPR015633:E2F Family,	---NA---
TCONS_00021975	E4F1	309.993	124.92	0.402976	-1.31	0	0	DownRegulated	E4F transcription factor 1	GO:0000122 ; GO:0000977 ; GO:0001227 ; GO:0003677 ; GO:0003700 ; GO:0003713 ; GO:0003714 ; GO:0005515 ; GO:0005634 ; GO:0005654 ; GO:0005730 ; GO:0005737 ; GO:0005819 ; GO:0006260 ; GO:0006351 ; GO:0007067 ; GO:0008283 ; GO:0009790 ; GO:0009794 ; GO:0010564 ; GO:0016032 ; GO:0016567 ; GO:0016874 ; GO:0035497 ; GO:0040008 ; GO:0046872 ; GO:0071850 ;	IPR007087:Zinc finger, C2H2-type,IPR013087:Zinc finger, C2H2-type/integrase, DNA-binding,IPR015880:Zinc finger, C2H2-like,	---NA---
TCONS_00017108	ELF1	58.335	162.151	2.77966	1.47	0	0.03	Upregulated	E74-like factor 1 (ets domain transcription factor)	GO:0000978 ; GO:0000981 ; GO:0001077 ; GO:0001817 ; GO:0003700 ; GO:0005515 ; GO:0005634 ; GO:0005634 ; GO:0005730 ; GO:0006366 ; GO:0030154 ; GO:0045893 ; GO:0045893 ; GO:0045944 ; GO:0050860 ;	IPR000418:Ets,IPR011991:Winged helix repressor DNA-binding,	---NA---
TCONS_00047681	ELF2	65.5654	8.02571	0.122408	-3.03	0.03	0.37	DownRegulated	E74-like factor 2 (ets domain transcription factor)	GO:0000981 ; GO:0003700 ; GO:0005515 ; GO:0005634 ; GO:0005634 ; GO:0005730 ; GO:0005737 ; GO:0006357 ; GO:0006366 ; GO:0030154 ; GO:0043565 ; GO:0043565 ; GO:0045892 ; GO:0045893 ;	IPR000418:Ets,IPR011991:Winged helix repressor DNA-binding,	---NA---
TCONS_00008530	ECD	37.2087	1.4163	0.0380638	-4.72	0.02	0.02	DownRegulated	ecdysoneless homolog (Drosophila)	GO:0003713 ; GO:0005515 ; GO:0005634 ; GO:0005730 ; GO:0005737 ; GO:0006110 ; GO:0006355 ; GO:0006366 ; GO:0008283 ; GO:2000045 ;	IPR010770:SGT1,	---NA---
TCONS_00008532	ECD	26.221	100.216	3.82196	1.93	0.04	0.03	Upregulated	ecdysoneless homolog (Drosophila)	GO:0003713 ; GO:0005515 ; GO:0005634 ; GO:0005730 ; GO:0005737 ; GO:0006110 ; GO:0006355 ; GO:0006366 ; GO:0008283 ; GO:2000045 ;	IPR010770:SGT1,	---NA---
TCONS_00038050	ENTPD6	0.470996	52.8621	112.235	6.81	0	0	Upregulated	ectonucleoside triphosphate diphosphohydrolase 6 (putative)	GO:0000139 ; GO:0005615 ; GO:0005886 ; GO:0008152 ; GO:0008894 ; GO:0009986 ; GO:0016021 ; GO:0017111 ; GO:0032026 ; GO:0045134 ; GO:0051592 ; GO:0070062 ;	IPR000407:Nucleoside phosphatase GDA1/CD39,	hsa00230:Purine metabolism,hsa00240:Pyrimidine metabolism,
TCONS_00038044	ENTPD6	0.514137	38.7123	75.2956	6.23	0	0.01	Upregulated	ectonucleoside triphosphate diphosphohydrolase 6 (putative)	GO:0000139 ; GO:0005615 ; GO:0005886 ; GO:0008152 ; GO:0008894 ; GO:0009986 ; GO:0016021 ; GO:0017111 ; GO:0032026 ; GO:0045134 ; GO:0051592 ; GO:0070062 ;	IPR000407:Nucleoside phosphatase GDA1/CD39,	hsa00230:Purine metabolism,hsa00240:Pyrimidine metabolism,
TCONS_00027437	EFTUD2	144.458	17.4572	0.120846	-3.05	0	0.2	DownRegulated	elongation factor Tu GTP binding domain containing 2	GO:0000398 ; GO:0000398 ; GO:0003924 ; GO:0005515 ; GO:0005525 ; GO:0005634 ; GO:0005654 ; GO:0005681 ; GO:0005730 ; GO:0005737 ; GO:0006184 ; GO:0006184 ; GO:0006397 ; GO:0008380 ; GO:0010467 ; GO:0015030 ; GO:0016020 ; GO:0016607 ; GO:0044822 ; GO:0071013 ;	IPR000640:Translation elongation factor EFG/EF2, C-terminal,IPR000795:Protein synthesis factor, GTP-binding,IPR004161:Translation elongation factor EFTu/EF1A, domain 2,IPR005225:Small GTP-binding protein,IPR005517:Translation elongation factor EFG/EF2, domain IV,IPR014721:Ribosomal protein S5 domain 2-type fold,	hsa03040:Spliceosome,
TCONS_00059607	ELP3	28.3603	149.293	5.26416	2.4	0	0	Upregulated	elongator acetyltransferase complex subunit 3	GO:0003677 ; GO:0004402 ; GO:0005515 ; GO:0005730 ; GO:0005737 ; GO:0006325 ; GO:0006357 ; GO:0006357 ; GO:0006368 ; GO:0008023 ; GO:0008607 ; GO:0016573 ; GO:0016591 ; GO:0030335 ; GO:0033588 ; GO:0045859 ; GO:0046872 ; GO:0051536 ;	IPR000182:GCN5-related N-acetyltransferase,IPR005910:Histone acetyltransferase ELP3,IPR006638:Elongator protein 3/MiaB/NifB,IPR007197:Radical SAM,	---NA---
TCONS_00027836	ERN1	30.0646	114.151	3.79686	1.92	0.03	1	Upregulated	endoplasmic reticulum to nucleus signaling 1	GO:0000287 ; GO:0004521 ; GO:0004521 ; GO:0004674 ; GO:0004674 ; GO:0005515 ; GO:0005524 ; GO:0005637 ; GO:0005739 ; GO:0005789 ; GO:0006351 ; GO:0006355 ; GO:0006468 ; GO:0006987 ; GO:0006987 ; GO:0007050 ; GO:0019899 ; GO:0030176 ; GO:0030968 ; GO:0042802 ; GO:0044267 ; GO:0046777 ; GO:0070055 ; GO:0070059 ; GO:0090502 ; GO:0090502 ; GO:0090502 ; GO:1900103 ;	IPR000719:Protein kinase, core,IPR002372:Pyrrolo-quinoline quinone repeat,IPR006567:PUG domain,IPR008271:Serine/threonine protein kinase, active site,IPR010513:Ribonuclease L,IPR017441:Protein kinase, ATP binding site,IPR017442:Serine/threonine protein kinase-related,IPR018391:Pyrrolo-quinoline quinone beta-propeller repeat,	hsa05010:Alzheimer's disease,
TCONS_00039271	ELMO2	147.993	42.5403	0.287449	-1.8	0.02	0.02	DownRegulated	engulfment and cell motility 2	GO:0005515 ; GO:0005829 ; GO:0005829 ; GO:0005856 ; GO:0006915 ; GO:0016020 ; GO:0017124 ; GO:0030971 ; GO:0038096 ; GO:0045087 ; GO:0060326 ;	IPR001849:Pleckstrin homology,IPR006816:Engulfment and cell motility, ELMO,IPR011993:Pleckstrin homology-type,	---NA---
TCONS_00059106	EZH2	1.41299	86.8665	61.4772	5.94	0	0.330526	Upregulated	enhancer of zeste 2 polycomb repressive complex 2 subunit	GO:0000122 ; GO:0000790 ; GO:0001047 ; GO:0003677 ; GO:0003682 ; GO:0003723 ; GO:0005515 ; GO:0005634 ; GO:0005654 ; GO:0005730 ; GO:0005737 ; GO:0006325 ; GO:0006351 ; GO:0006355 ; GO:0010718 ; GO:0014013 ; GO:0021695 ; GO:0031490 ; GO:0032320 ; GO:0034244 ; GO:0035098 ; GO:0042054 ; GO:0042127 ; GO:0043406 ; GO:0043565 ; GO:0045120 ; GO:0045605 ; GO:0045814 ; GO:0045892 ; GO:0046976 ; GO:004838…	IPR001005:SANT, DNA-binding,IPR001214:SET,	---NA---
TCONS_00053441	ECHDC1	166.614	40.0036	0.240098	-2.06	0	0	DownRegulated	enoyl CoA hydratase domain containing 1	GO:0004492 ; GO:0005829 ; GO:0008152 ; GO:0016831 ; GO:0070062 ;	IPR001753:Crotonase, core,IPR018376:Enoyl-CoA hydratase/isomerase, conserved site,	---NA---
TCONS_00048374	ERBB2IP	80.1013	13.2188	0.165026	-2.6	0	0.03	DownRegulated	erbb2 interacting protein	GO:0005176 ; GO:0005178 ; GO:0005200 ; GO:0005515 ; GO:0005604 ; GO:0005634 ; GO:0005737 ; GO:0005886 ; GO:0005886 ; GO:0006605 ; GO:0007049 ; GO:0007155 ; GO:0007165 ; GO:0007173 ; GO:0007229 ; GO:0009925 ; GO:0016049 ; GO:0030056 ; GO:0031965 ; GO:0045104 ; GO:0045175 ; GO:0045197 ;	IPR001478:PDZ/DHR/GLGF,IPR001611:Leucine-rich repeat,	hsa04621:NOD-like receptor signaling pathway,
TCONS_00013261	ETV6	139.331	48.1424	0.345525	-1.53	0	0.04	DownRegulated	ets variant 6	GO:0000122 ; GO:0000122 ; GO:0000977 ; GO:0000981 ; GO:0001227 ; GO:0003700 ; GO:0005515 ; GO:0005730 ; GO:0005737 ; GO:0006357 ; GO:0006366 ; GO:0019904 ; GO:0030154 ;	IPR000418:Ets,IPR003118:Sterile alpha motif/pointed,IPR011991:Winged helix repressor DNA-binding,IPR013761:Sterile alpha motif-type,	hsa04320:Dorso-ventral axis formation,
TCONS_00032726	ERF	0.941992	65.3629	69.388	6.12	0	0	Upregulated	Ets2 repressor factor	GO:0000122 ; GO:0000981 ; GO:0003714 ; GO:0005634 ; GO:0005654 ; GO:0005829 ; GO:0006366 ; GO:0007049 ; GO:0010668 ; GO:0030154 ; GO:0043565 ; GO:0060707 ; GO:0060710 ;	IPR000418:Ets,IPR011991:Winged helix repressor DNA-binding,	---NA---
TCONS_00062793	EHMT1	158.7	38.2402	0.240959	-2.05	0	0.01	DownRegulated	euchromatic histone-lysine N-methyltransferase 1	GO:0000122 ; GO:0002039 ; GO:0005515 ; GO:0005634 ; GO:0005634 ; GO:0005634 ; GO:0005654 ; GO:0005694 ; GO:0005730 ; GO:0005737 ; GO:0005886 ; GO:0006306 ; GO:0008168 ; GO:0008270 ; GO:0009790 ; GO:0016279 ; GO:0016568 ; GO:0016571 ; GO:0018024 ; GO:0018026 ; GO:0018027 ; GO:0045892 ; GO:0046974 ; GO:0046976 ; GO:0051567 ; GO:0070734 ;	IPR001214:SET,IPR002110:Ankyrin,IPR003606:Pre-SET zinc-binding sub-group,IPR007728:Pre-SET zinc-binding region,	hsa00310:Lysine degradation,
TCONS_00061419	EEF1D	134.618	41.3476	0.307147	-1.7	0.02	0.49	DownRegulated	eukaryotic translation elongation factor 1 delta (guanine nucleotide exchange protein)	GO:0003677 ; GO:0003746 ; GO:0004871 ; GO:0005515 ; GO:0005634 ; GO:0005730 ; GO:0005737 ; GO:0005829 ; GO:0005853 ; GO:0006351 ; GO:0006355 ; GO:0006412 ; GO:0006414 ; GO:0007165 ; GO:0008135 ; GO:0010467 ; GO:0043123 ; GO:0044267 ;	IPR001326:Translation elongation factor EF1B, beta/delta chains, conserved site,IPR014038:Translation elongation factor EF1B, beta and delta chains, guanine nucleotide exchange,IPR014717:Translation elongation factor EF1B/ribosomal protein S6,IPR018940:Elongation factor 1 beta central acidic region, eukaryote,	---NA---
TCONS_00012108	EIF1AD	150.815	42.18	0.27968	-1.84	0.01	0.03	DownRegulated	eukaryotic translation initiation factor 1A domain containing	GO:0003743 ; GO:0005634 ; GO:0005730 ; GO:0006413 ; GO:0043231 ; GO:0045111 ;	IPR001253:Translation initiation factor 1A (eIF-1A),IPR006196:S1, IF1 type,IPR012340:Nucleic acid-binding, OB-fold,	---NA---
TCONS_00036487	EIF2AK3	0.941992	41.5449	44.1032	5.46	0.01	0.99	Upregulated	eukaryotic translation initiation factor 2-alpha kinase 3	GO:0001501 ; GO:0001503 ; GO:0002063 ; GO:0004672 ; GO:0004674 ; GO:0004674 ; GO:0004694 ; GO:0004694 ; GO:0005515 ; GO:0005524 ; GO:0005737 ; GO:0005783 ; GO:0005783 ; GO:0005783 ; GO:0005789 ; GO:0005789 ; GO:0005789 ; GO:0006412 ; GO:0006468 ; GO:0006919 ; GO:0006983 ; GO:0006987 ; GO:0007029 ; GO:0007595 ; GO:0009967 ; GO:0016020 ; GO:0016021 ; GO:0017148 ; GO:0019217 ; GO:0019722 ; GO:001989…	IPR000719:Protein kinase, core,IPR008271:Serine/threonine protein kinase, active site,IPR011047:Quinonprotein alcohol dehydrogenase-like,IPR017441:Protein kinase, ATP binding site,IPR017442:Serine/threonine protein kinase-related,	hsa05010:Alzheimer's disease,
TCONS_00022359	EIF3C	221.497	101.47	0.45811	-1.13	0	0.03	DownRegulated	eukaryotic translation initiation factor 3, subunit C	GO:0001731 ; GO:0003743 ; GO:0003743 ; GO:0005515 ; GO:0005829 ; GO:0005852 ; GO:0006412 ; GO:0006413 ; GO:0006413 ; GO:0006413 ; GO:0006446 ; GO:0010467 ; GO:0016282 ; GO:0031369 ; GO:0033290 ; GO:0044267 ; GO:0044822 ;	IPR000717:Proteasome component region PCI,IPR008905:Eukaryotic translation initiation factor 3 subunit 8, N-terminal,IPR011991:Winged helix repressor DNA-binding,	---NA---
TCONS_00011431	EIF4G2	827.427	356.285	0.430593	-1.22	0	0	DownRegulated	eukaryotic translation initiation factor 4 gamma, 2	GO:0003743 ; GO:0005515 ; GO:0005829 ; GO:0006413 ; GO:0006446 ; GO:0007050 ; GO:0008135 ; GO:0008219 ; GO:0016020 ; GO:0016281 ; GO:0019221 ; GO:0044822 ;	IPR003307:eIF4-gamma/eIF5/eIF2-epsilon,IPR003890:MIF4G-like, type 3,IPR003891:Initiation factor eIF-4 gamma, MA3,IPR016021:MIF4-like, type 1/2/3,	hsa05416:Viral myocarditis,
TCONS_00003700	EIF4G3	150.14	53.3855	0.355572	-1.49	0	0.02	DownRegulated	eukaryotic translation initiation factor 4 gamma, 3	GO:0000339 ; GO:0001934 ; GO:0003743 ; GO:0005829 ; GO:0006413 ; GO:0006446 ; GO:0007283 ; GO:0008135 ; GO:0016032 ; GO:0016281 ; GO:0019221 ; GO:0044822 ; GO:0045727 ; GO:0060903 ;	IPR003307:eIF4-gamma/eIF5/eIF2-epsilon,IPR003890:MIF4G-like, type 3,IPR003891:Initiation factor eIF-4 gamma, MA3,IPR016021:MIF4-like, type 1/2/3,	hsa05416:Viral myocarditis,
TCONS_00041476	EIF4ENIF1	230.629	109.329	0.474046	-1.08	0	0.02	DownRegulated	eukaryotic translation initiation factor 4E nuclear import factor 1	GO:0005515 ; GO:0005634 ; GO:0005737 ; GO:0005829 ; GO:0008565 ; GO:0015031 ; GO:0016020 ; GO:0016605 ; GO:0016607 ; GO:0043231 ; GO:0044822 ;	IPR018862:Eukayotic translation initiation factor 4E transporter,	---NA---
TCONS_00041475	EIF4ENIF1	11.8252	75.6781	6.39976	2.68	0	0.02	Upregulated	eukaryotic translation initiation factor 4E nuclear import factor 1	GO:0005515 ; GO:0005634 ; GO:0005737 ; GO:0005829 ; GO:0008565 ; GO:0015031 ; GO:0016020 ; GO:0016605 ; GO:0016607 ; GO:0043231 ; GO:0044822 ;	IPR018862:Eukayotic translation initiation factor 4E transporter,	---NA---
TCONS_00018507	EIF5	121.416	37.9009	0.312157	-1.68	0.04	0.49	DownRegulated	eukaryotic translation initiation factor 5	GO:0003743 ; GO:0003924 ; GO:0005525 ; GO:0005737 ; GO:0005829 ; GO:0005829 ; GO:0005886 ; GO:0006184 ; GO:0006412 ; GO:0006413 ; GO:0006413 ; GO:0006446 ; GO:0008135 ; GO:0010467 ; GO:0044267 ; GO:0044822 ;	IPR002735:Translation initiation factor IF2/IF5,IPR003307:eIF4-gamma/eIF5/eIF2-epsilon,	---NA---
TCONS_00004736	EXTL2	128.862	7.85081	0.0609241	-4.04	0	0.59	DownRegulated	exostosin-like glycosyltransferase 2	GO:0001888 ; GO:0005783 ; GO:0006044 ; GO:0015012 ; GO:0016021 ; GO:0019276 ; GO:0031227 ; GO:0035248 ; GO:0046872 ; GO:0070062 ;	IPR015338:EXTL2, alpha-1,4-N-acetylhexosaminyltransferase,	hsa00534:Heparan sulfate biosynthesis,
TCONS_00052936	XPO5	58.2918	229.609	3.93896	1.98	0	0	Upregulated	exportin 5	GO:0000049 ; GO:0003723 ; GO:0005515 ; GO:0005634 ; GO:0005654 ; GO:0005730 ; GO:0005737 ; GO:0005829 ; GO:0006611 ; GO:0008536 ; GO:0008565 ; GO:0010467 ; GO:0031047 ; GO:0044822 ;	IPR011989:Armadillo-like helical,IPR013598:Exportin-1/Importin-beta-like,	---NA---
TCONS_00013663	ESPL1	47.5706	253.968	5.33876	2.42	0	0	Upregulated	extra spindle pole bodies homolog 1 (S. cerevisiae)	GO:0000070 ; GO:0000212 ; GO:0000278 ; GO:0000910 ; GO:0003824 ; GO:0005515 ; GO:0005634 ; GO:0005813 ; GO:0005829 ; GO:0006508 ; GO:0006915 ; GO:0008234 ; GO:0008234 ; GO:0040001 ; GO:0045143 ; GO:0045842 ; GO:0045875 ;	IPR005314:Peptidase C50, separase,	hsa04110:Cell cycle,hsa04114:Oocyte meiosis,
TCONS_00013662	ESPL1	229.539	97.7248	0.425743	-1.23	0	0.02	DownRegulated	extra spindle pole bodies homolog 1 (S. cerevisiae)	GO:0000070 ; GO:0000212 ; GO:0000278 ; GO:0000910 ; GO:0003824 ; GO:0005515 ; GO:0005634 ; GO:0005813 ; GO:0005829 ; GO:0006508 ; GO:0006915 ; GO:0008234 ; GO:0008234 ; GO:0040001 ; GO:0045143 ; GO:0045842 ; GO:0045875 ;	IPR005314:Peptidase C50, separase,	hsa04110:Cell cycle,hsa04114:Oocyte meiosis,
TCONS_00066046	FAM120C	19.3108	132.965	6.88553	2.78	0	0	Upregulated	family with sequence similarity 120C	GO:0044822 ;	---NA---	---NA---
TCONS_00066553	FAM122B	52.5211	146.257	2.78472	1.48	0	0.03	Upregulated	family with sequence similarity 122B	#NA	---NA---	---NA---
TCONS_00050232	FAM13B	11.7749	81.5998	6.92998	2.79	0	0.02	Upregulated	family with sequence similarity 13, member B	GO:0005096 ; GO:0005829 ; GO:0007264 ; GO:0043547 ; GO:0051056 ;	IPR000198:RhoGAP,	---NA---
TCONS_00011305	FAM160A2	84.0743	16.5235	0.196535	-2.35	0	0.04	DownRegulated	family with sequence similarity 160, member A2	GO:0005515 ; GO:0007032 ; GO:0007040 ; GO:0008333 ; GO:0015031 ; GO:0045022 ; GO:0070695 ;	IPR019384:Retinoic acid induced 16-like protein,	---NA---
TCONS_00011308	FAM160A2	0.514137	30.3565	59.0435	5.88	0.02	0.35	Upregulated	family with sequence similarity 160, member A2	GO:0005515 ; GO:0007032 ; GO:0007040 ; GO:0008333 ; GO:0015031 ; GO:0045022 ; GO:0070695 ;	IPR019384:Retinoic acid induced 16-like protein,	---NA---
TCONS_00002489	FAM20B	194.959	38.1271	0.195564	-2.35	0	0.46	DownRegulated	family with sequence similarity 20, member B	GO:0000139 ; GO:0005524 ; GO:0005794 ; GO:0016021 ; GO:0016301 ; GO:0016310 ; GO:0016773 ;	IPR009581:Protein of unknown function DUF1193,	---NA---
TCONS_00000122	FAM213B	241.652	51.7443	0.214127	-2.22	0	0	DownRegulated	family with sequence similarity 213, member B	GO:0001516 ; GO:0005737 ; GO:0005783 ; GO:0005829 ; GO:0016616 ; GO:0019369 ; GO:0019371 ; GO:0043209 ; GO:0044281 ; GO:0047017 ; GO:0055114 ; GO:0070062 ;	IPR012336:Thioredoxin-like fold,
TCONS_00021112	FAM214A	65.1446	0.472101	0.00724696	-7.11	0	1	DownRegulated	family with sequence similarity 214, member A	#NA	GO:0005515~protein binding,	IPR025261:Domain of unknown function DUF4210,
TCONS_00061289	FAM49B	31.8765	130.707	4.10043	2.04	0	0.01	Upregulated	family with sequence similarity 49, member B	GO:0005929 ; GO:0070062 ;	IPR009828:Protein of unknown function DUF1394,	---NA---
TCONS_00062530	FAM73B	16.4849	86.4733	5.24562	2.39	0	0.03	Upregulated	family with sequence similarity 73, member B	GO:0016021 ; GO:0060348 ;	IPR019392:Protein of unknown function DUF2217,	---NA---
TCONS_00049326	FAF2	186.867	90.6302	0.484999	-1.04	0	0.05	DownRegulated	Fas associated factor family member 2	GO:0005515 ; GO:0005783 ; GO:0005811 ; GO:0006986 ; GO:0031625 ; GO:0034098 ; GO:0034389 ; GO:0035473 ; GO:0043086 ; GO:0043130 ; GO:0043231 ; GO:0055102 ;	IPR001012:UBX,IPR006577:UAS,	---NA---
TCONS_00063647	FBXW2	374.645	7.55361	0.0201621	-5.63	0	0	DownRegulated	F-box and WD repeat domain containing 2	GO:0004842 ; GO:0005515 ; GO:0006464 ; GO:0006508 ; GO:0016567 ;	IPR001680:WD40 repeat,IPR001810:Cyclin-like F-box,IPR015943:WD40/YVTN repeat-like,IPR017986:WD40 repeat, region,IPR019775:WD40 repeat, conserved site,IPR019781:WD40 repeat, subgroup,IPR019782:WD40 repeat 2,	---NA---
TCONS_00063644	FBXW2	74.4173	293.197	3.9399	1.98	0	0.06	Upregulated	F-box and WD repeat domain containing 2	GO:0004842 ; GO:0005515 ; GO:0006464 ; GO:0006508 ; GO:0016567 ;	IPR001680:WD40 repeat,IPR001810:Cyclin-like F-box,IPR015943:WD40/YVTN repeat-like,IPR017986:WD40 repeat, region,IPR019775:WD40 repeat, conserved site,IPR019781:WD40 repeat, subgroup,IPR019782:WD40 repeat 2,	---NA---
TCONS_00047768	FBXW7	31.5567	1.4163	0.0448812	-4.48	0.05	0.25	DownRegulated	F-box and WD repeat domain containing 7, E3 ubiquitin protein ligase	GO:0001570 ; GO:0001944 ; GO:0003700 ; GO:0005515 ; GO:0005634 ; GO:0005654 ; GO:0005654 ; GO:0005730 ; GO:0005730 ; GO:0005783 ; GO:0005794 ; GO:0006355 ; GO:0006974 ; GO:0007062 ; GO:0007219 ; GO:0010868 ; GO:0010883 ; GO:0016032 ; GO:0016567 ; GO:0019005 ; GO:0030324 ; GO:0031146 ; GO:0032876 ; GO:0032880 ; GO:0034644 ; GO:0042802 ; GO:0043234 ; GO:0045741 ; GO:0045746 ; GO:0050821 ; GO:005508…	IPR001680:WD40 repeat,IPR001810:Cyclin-like F-box,IPR015943:WD40/YVTN repeat-like,IPR017986:WD40 repeat, region,IPR019775:WD40 repeat, conserved site,IPR019781:WD40 repeat, subgroup,IPR019782:WD40 repeat 2,	hsa04120:Ubiquitin mediated proteolysis,
TCONS_00059309	FBXO25	102.648	27.2779	0.265742	-1.91	0	0.03	DownRegulated	F-box protein 25	GO:0000151 ; GO:0003779 ; GO:0004842 ; GO:0005515 ; GO:0005634 ; GO:0005634 ; GO:0005730 ; GO:0016567 ; GO:0016567 ; GO:0016567 ; GO:0019005 ;	IPR001810:Cyclin-like F-box,	---NA---
TCONS_00002944	FBXO28	42.7094	0.472101	0.0110538	-6.5	0.01	1	DownRegulated	F-box protein 28	#NA	IPR001810:Cyclin-like F-box,	---NA---
TCONS_00003592	FBXO42	60.7585	224.858	3.70085	1.89	0	0	Upregulated	F-box protein 42	#NA	IPR001810:Cyclin-like F-box,IPR006652:Kelch repeat type 1,IPR011498:Kelch repeat type 2,IPR015915:Kelch-type beta propeller,	---NA---
TCONS_00003590	FBXO42	130.803	3.14032	0.024008	-5.38	0	1	DownRegulated	F-box protein 42	#NA	IPR001810:Cyclin-like F-box,IPR006652:Kelch repeat type 1,IPR011498:Kelch repeat type 2,IPR015915:Kelch-type beta propeller,	---NA---
TCONS_00030061	FCHO1	107.045	28.7863	0.268918	-1.89	0	0.03	DownRegulated	FCH domain only 1	GO:0005515 ; GO:0005886 ; GO:0005905 ; GO:0030136 ; GO:0035612 ; GO:0048268 ; GO:0072583 ;	IPR001060:Fps/Fes/Fer/CIP4 homology,IPR018808:SAFF domain,	---NA---
TCONS_00030066	FCHO1	105.42	212.337	2.01421	1.01	0.000276636	0.04	Upregulated	FCH domain only 1	GO:0005515 ; GO:0005886 ; GO:0005905 ; GO:0030136 ; GO:0035612 ; GO:0048268 ; GO:0072583 ;	IPR001060:Fps/Fes/Fer/CIP4 homology,IPR018808:SAFF domain,	---NA---
TCONS_00043788	FGD5-AS1	97.7403	203.049	2.07744	1.05	0.05	0.24	Upregulated	FGD5 antisense RNA 1	#NA	---NA---
TCONS_00046026	FIP1L1	2.05655	76.3119	37.1068	5.21	0	0	Upregulated	factor interacting with PAPOLA and CPSF1	GO:0005634 ; GO:0005730 ; GO:0005847 ; GO:0006397 ; GO:0044822 ;	IPR007854:Fip1,	---NA---
TCONS_00004202	FOXJ3	82.4096	14.6548	0.177829	-2.49	0	0.02	DownRegulated	forkhead box J3	GO:0003700 ; GO:0005634 ; GO:0006351 ; GO:0006355 ; GO:0043565 ;	IPR001766:Transcription factor, fork head,IPR011991:Winged helix repressor DNA-binding,IPR018122:Transcription factor, fork head, conserved site,	---NA---
TCONS_00014622	FOXM1	421.989	203.573	0.482412	-1.05	0	0.76	DownRegulated	forkhead box M1	GO:0000086 ; GO:0000086 ; GO:0000122 ; GO:0000278 ; GO:0001558 ; GO:0001570 ; GO:0001889 ; GO:0003677 ; GO:0003677 ; GO:0003700 ; GO:0003700 ; GO:0003700 ; GO:0005515 ; GO:0005634 ; GO:0005654 ; GO:0005730 ; GO:0005737 ; GO:0006281 ; GO:0006355 ; GO:0006355 ; GO:0006366 ; GO:0006366 ; GO:0006978 ; GO:0007049 ; GO:0008284 ; GO:0019901 ; GO:0032873 ; GO:0042127 ; GO:0043565 ; GO:0044212 ; GO:004589…	IPR001766:Transcription factor, fork head,IPR011991:Winged helix repressor DNA-binding,IPR018122:Transcription factor, fork head, conserved site,	---NA---
TCONS_00033954	FOXN2	1.41299	113.484	80.3151	6.33	0	0	Upregulated	forkhead box N2	GO:0003700 ; GO:0005634 ; GO:0006351 ; GO:0006355 ; GO:0035914 ; GO:0043231 ; GO:0043565 ;	IPR001766:Transcription factor, fork head,IPR011991:Winged helix repressor DNA-binding,IPR018122:Transcription factor, fork head, conserved site,	---NA---
TCONS_00033953	FOXN2	146.4	38.7123	0.264428	-1.92	0.01	1	DownRegulated	forkhead box N2	GO:0003700 ; GO:0005634 ; GO:0006351 ; GO:0006355 ; GO:0035914 ; GO:0043231 ; GO:0043565 ;	IPR001766:Transcription factor, fork head,IPR011991:Winged helix repressor DNA-binding,IPR018122:Transcription factor, fork head, conserved site,	---NA---
TCONS_00063874	FNBP1	366.897	181.076	0.493534	-1.02	0	0	DownRegulated	formin binding protein 1	GO:0005515 ; GO:0005764 ; GO:0005856 ; GO:0005886 ; GO:0005905 ; GO:0005938 ; GO:0006897 ; GO:0008289 ; GO:0016023 ; GO:0042802 ;	IPR001060:Fps/Fes/Fer/CIP4 homology,IPR001452:Src homology-3 domain,	---NA---
TCONS_00063878	FNBP1	141.492	17.4677	0.123454	-3.02	0	0.06	DownRegulated	formin binding protein 1	GO:0005515 ; GO:0005764 ; GO:0005856 ; GO:0005886 ; GO:0005905 ; GO:0005938 ; GO:0006897 ; GO:0008289 ; GO:0016023 ; GO:0042802 ;	IPR001060:Fps/Fes/Fer/CIP4 homology,IPR001452:Src homology-3 domain,	---NA---
TCONS_00065310	FHL1	82.3629	4.08452	0.0495918	-4.33	0	0	DownRegulated	four and a half LIM domains 1	GO:0003254 ; GO:0003674 ; GO:0005515 ; GO:0005634 ; GO:0005737 ; GO:0005829 ; GO:0005886 ; GO:0007517 ; GO:0008270 ; GO:0009887 ; GO:0010972 ; GO:0030154 ; GO:0030308 ; GO:0043268 ; GO:0044325 ; GO:1901016 ; GO:2000134 ;	IPR001781:Zinc finger, LIM-type,	---NA---
TCONS_00065308	FHL1	44.7446	145.341	3.24824	1.7	0	0.02	Upregulated	four and a half LIM domains 1	GO:0003254 ; GO:0003674 ; GO:0005515 ; GO:0005634 ; GO:0005737 ; GO:0005829 ; GO:0005886 ; GO:0007517 ; GO:0008270 ; GO:0009887 ; GO:0010972 ; GO:0030154 ; GO:0030308 ; GO:0043268 ; GO:0044325 ; GO:1901016 ; GO:2000134 ;	IPR001781:Zinc finger, LIM-type,	---NA---
TCONS_00065365	FMR1	121.171	39.0594	0.322349	-1.63	0	0.04	DownRegulated	fragile X mental retardation 1	GO:0003723 ; GO:0003729 ; GO:0005515 ; GO:0005654 ; GO:0005730 ; GO:0005737 ; GO:0005737 ; GO:0005845 ; GO:0007417 ; GO:0010494 ; GO:0016020 ; GO:0036464 ; GO:0042788 ; GO:0043197 ; GO:0043198 ; GO:0044822 ; GO:0045202 ; GO:0045947 ; GO:0051028 ; GO:0071598 ;	IPR004087:K Homology,IPR004088:K Homology, type 1,IPR008395:Agenet,IPR018111:K Homology, type 1, subgroup,	---NA---
TCONS_00065357	FMR1	28.745	100.421	3.4935	1.8	0	0.05	Upregulated	fragile X mental retardation 1	GO:0003723 ; GO:0003729 ; GO:0005515 ; GO:0005654 ; GO:0005730 ; GO:0005737 ; GO:0005737 ; GO:0005845 ; GO:0007417 ; GO:0010494 ; GO:0016020 ; GO:0036464 ; GO:0042788 ; GO:0043197 ; GO:0043198 ; GO:0044822 ; GO:0045202 ; GO:0045947 ; GO:0051028 ; GO:0071598 ;	IPR004087:K Homology,IPR004088:K Homology, type 1,IPR008395:Agenet,IPR018111:K Homology, type 1, subgroup,	---NA---
TCONS_00065364	FMR1	7.19792	64.8408	9.00828	3.17	0.02	0.0269378	Upregulated	fragile X mental retardation 1	GO:0003723 ; GO:0003729 ; GO:0005515 ; GO:0005654 ; GO:0005730 ; GO:0005737 ; GO:0005737 ; GO:0005845 ; GO:0007417 ; GO:0010494 ; GO:0016020 ; GO:0036464 ; GO:0042788 ; GO:0043197 ; GO:0043198 ; GO:0044822 ; GO:0045202 ; GO:0045947 ; GO:0051028 ; GO:0071598 ;	IPR004087:K Homology,IPR004088:K Homology, type 1,IPR008395:Agenet,IPR018111:K Homology, type 1, subgroup,	---NA---
TCONS_00047154	FRYL	93.7135	14.6351	0.156169	-2.68	0	0.01	DownRegulated	FRY-like	GO:0006351 ; GO:0006355 ;	---NA---	IPR011989:Armadillo-like helical,IPR016024:Armadillo-type fold,IPR025481:Cell morphogenesis protein C-terminal,IPR025614:Cell morphogenesis protein N-terminal,
TCONS_00064544	FTSJ1	160.411	20.3095	0.12661	-2.98	0	1	DownRegulated	FtsJ RNA methyltransferase homolog 1 (E. coli)	GO:0002128 ; GO:0002181 ; GO:0005737 ; GO:0008175 ;	IPR002877:Ribosomal RNA methyltransferase RrmJ/FtsJ,IPR015507:Ribosomal RNA methyltransferase J,	---NA---
TCONS_00020630	FURIN	2.57068	116.647	45.3758	5.5	0	0.25	Upregulated	furin (paired basic amino acid cleaving enzyme)	GO:0000139 ; GO:0002020 ; GO:0004175 ; GO:0004252 ; GO:0004867 ; GO:0005615 ; GO:0005796 ; GO:0005802 ; GO:0005886 ; GO:0006465 ; GO:0006508 ; GO:0007179 ; GO:0007219 ; GO:0008233 ; GO:0008283 ; GO:0009966 ; GO:0009986 ; GO:0010951 ; GO:0016020 ; GO:0016021 ; GO:0016032 ; GO:0016485 ; GO:0016485 ; GO:0016486 ; GO:0017187 ; GO:0019058 ; GO:0019068 ; GO:0019082 ; GO:0022617 ; GO:0030140 ; GO:003019…	IPR000209:Peptidase S8 and S53, subtilisin, kexin, sedolisin,IPR002884:Proprotein convertase, P,IPR006212:Furin-like repeat,IPR015500:Peptidase S8, subtilisin-related,	---NA---
TCONS_00026560	GABARAP	195.674	39.7879	0.203337	-2.3	0	0.94	DownRegulated	GABA(A) receptor-associated protein	GO:0000139 ; GO:0000226 ; GO:0000421 ; GO:0005515 ; GO:0005764 ; GO:0005776 ; GO:0005790 ; GO:0005874 ; GO:0005875 ; GO:0005886 ; GO:0005930 ; GO:0006605 ; GO:0006914 ; GO:0007268 ; GO:0008017 ; GO:0008625 ; GO:0015629 ; GO:0031410 ; GO:0044297 ; GO:0048471 ; GO:0048487 ; GO:0050811 ;	IPR004241:Light chain 3 (LC3),	hsa04140:Regulation of autophagy,
TCONS_00040571	GGT1	120.571	33.0983	0.274513	-1.87	0	0.03	DownRegulated	gamma-glutamyltransferase 1	GO:0002682 ; GO:0003840 ; GO:0003840 ; GO:0005515 ; GO:0005615 ; GO:0005886 ; GO:0005886 ; GO:0006508 ; GO:0006520 ; GO:0006536 ; GO:0006691 ; GO:0006749 ; GO:0006750 ; GO:0006750 ; GO:0006751 ; GO:0006805 ; GO:0007283 ; GO:0016021 ; GO:0019344 ; GO:0019369 ; GO:0019370 ; GO:0031362 ; GO:0031638 ; GO:0036374 ; GO:0044281 ; GO:0050727 ; GO:0070062 ; GO:1901687 ;	IPR000101:Gamma-glutamyltranspeptidase,	hsa00430:Taurine and hypotaurine metabolism,hsa00450:Selenoamino acid metabolism,hsa00460:Cyanoamino acid metabolism,hsa00480:Glutathione metabolism,hsa00590:Arachidonic acid metabolism,
TCONS_00060308	GSDMD	118.248	36.6371	0.309832	-1.69	0	0.03	DownRegulated	gasdermin D	GO:0031668 ;	IPR007677:DFNA5 protein,	---NA---
TCONS_00030147	GATAD2A	38.6217	151.231	3.91571	1.97	0	0.01	Upregulated	GATA zinc finger domain containing 2A	GO:0001568 ; GO:0001701 ; GO:0001842 ; GO:0003700 ; GO:0005515 ; GO:0005634 ; GO:0005730 ; GO:0006306 ; GO:0006351 ; GO:0008270 ; GO:0010172 ; GO:0012501 ; GO:0016581 ; GO:0016607 ; GO:0021506 ; GO:0030674 ; GO:0043565 ; GO:0045892 ;	IPR000679:Zinc finger, GATA-type,	---NA---
TCONS_00048315	GPBP1	108.095	274.739	2.54165	1.35	0	0	Upregulated	GC-rich promoter binding protein 1	GO:0003677 ; GO:0003700 ; GO:0005730 ; GO:0005737 ; GO:0005886 ; GO:0006351 ; GO:0043231 ; GO:0045893 ;	---NA---	---NA---
TCONS_00048325	GPBP1	32.3043	117.992	3.65252	1.87	0.02	0.503736	Upregulated	GC-rich promoter binding protein 1	GO:0003677 ; GO:0003700 ; GO:0005730 ; GO:0005737 ; GO:0005886 ; GO:0006351 ; GO:0043231 ; GO:0045893 ;	---NA---	---NA---
TCONS_00035385	GMPPA	33.7534	113.199	3.35371	1.75	0.04	0.15	Upregulated	GDP-mannose pyrophosphorylase A	GO:0005737 ; GO:0006488 ; GO:0009298 ; GO:0016779 ; GO:0018279 ; GO:0043687 ; GO:0044267 ; GO:0070062 ;	IPR001451:Bacterial transferase hexapeptide repeat,IPR005835:Nucleotidyl transferase,IPR018357:Hexapeptide transferase, conserved site,	hsa00051:Fructose and mannose metabolism,hsa00520:Amino sugar and nucleotide sugar metabolism,
TCONS_00033679	GEN1	59.9348	169.829	2.83356	1.5	0.00655775	0.02	Upregulated	GEN1 Holliday junction 5' flap endonuclease	GO:0000724 ; GO:0000737 ; GO:0003677 ; GO:0005634 ; GO:0005813 ; GO:0008821 ; GO:0010824 ; GO:0046872 ; GO:0070062 ; GO:0071139 ; GO:0071140 ; GO:0090267 ;	GO:0003677~DNA binding,GO:0004518~nuclease activity,GO:0004520~endodeoxyribonuclease activity,GO:0008821~crossover junction endodeoxyribonuclease activity,GO:0046872~metal ion binding,	IPR006084:XPG/Rad2 endonuclease,IPR006085:XPG N-terminal,IPR006086:XPG-I domain,IPR008918:Helix-hairpin-helix motif, class 2,IPR020045:5'-3' exonuclease, C-terminal domain,
TCONS_00033678	GEN1	110.939	16.9956	0.153198	-2.71	0.01	1	DownRegulated	GEN1 Holliday junction 5' flap endonuclease	GO:0000724 ; GO:0000737 ; GO:0003677 ; GO:0005634 ; GO:0005813 ; GO:0008821 ; GO:0010824 ; GO:0046872 ; GO:0070062 ; GO:0071139 ; GO:0071140 ; GO:0090267 ;	GO:0003677~DNA binding,GO:0004518~nuclease activity,GO:0004520~endodeoxyribonuclease activity,GO:0008821~crossover junction endodeoxyribonuclease activity,GO:0046872~metal ion binding,	IPR006084:XPG/Rad2 endonuclease,IPR006085:XPG N-terminal,IPR006086:XPG-I domain,IPR008918:Helix-hairpin-helix motif, class 2,IPR020045:5'-3' exonuclease, C-terminal domain,
TCONS_00009607	GTF2H1	92.6243	210.316	2.27064	1.18	0.03	0.99	Upregulated	general transcription factor IIH, polypeptide 1, 62kDa	GO:0000079 ; GO:0000439 ; GO:0000718 ; GO:0004672 ; GO:0005515 ; GO:0005634 ; GO:0005654 ; GO:0005675 ; GO:0005730 ; GO:0006200 ; GO:0006281 ; GO:0006283 ; GO:0006289 ; GO:0006360 ; GO:0006361 ; GO:0006362 ; GO:0006363 ; GO:0006366 ; GO:0006366 ; GO:0006367 ; GO:0006368 ; GO:0006370 ; GO:0006468 ; GO:0008094 ; GO:0008353 ; GO:0010467 ; GO:0016032 ; GO:0045944 ; GO:0050434 ;	IPR005607:BSD,IPR011993:Pleckstrin homology-type,IPR013876:TFIIH p62 subunit, N-terminal,	hsa03022:Basal transcription factors,hsa03420:Nucleotide excision repair,
TCONS_00011913	GANAB	119.812	35.5903	0.297051	-1.75	0	0.03	DownRegulated	glucosidase, alpha; neutral AB	GO:0005788 ; GO:0005794 ; GO:0006457 ; GO:0016020 ; GO:0017177 ; GO:0018279 ; GO:0030246 ; GO:0033919 ; GO:0042470 ; GO:0043687 ; GO:0044267 ; GO:0044822 ; GO:0070062 ;	IPR000322:Glycoside hydrolase, family 31,	hsa00510:N-Glycan biosynthesis,
TCONS_00019963	GANC	78.9867	12.2746	0.155401	-2.69	0	0.03	DownRegulated	glucosidase, alpha; neutral C	GO:0004558 ; GO:0005975 ; GO:0030246 ; GO:0032450 ;	IPR000322:Glycoside hydrolase, family 31,	hsa00052:Galactose metabolism,hsa00500:Starch and sucrose metabolism,
TCONS_00044724	GSK3B	133.161	6.60941	0.0496345	-4.33	0	0	DownRegulated	glycogen synthase kinase 3 beta	GO:0000320 ; GO:0001085 ; GO:0001837 ; GO:0001954 ; GO:0002039 ; GO:0004674 ; GO:0004674 ; GO:0005178 ; GO:0005515 ; GO:0005524 ; GO:0005634 ; GO:0005737 ; GO:0005813 ; GO:0005829 ; GO:0005886 ; GO:0005977 ; GO:0006349 ; GO:0006468 ; GO:0006611 ; GO:0006983 ; GO:0007173 ; GO:0007411 ; GO:0007520 ; GO:0007623 ; GO:0008013 ; GO:0008543 ; GO:0009887 ; GO:0010226 ; GO:0010614 ; GO:0010800 ; GO:001630…	IPR000719:Protein kinase, core,IPR002290:Serine/threonine protein kinase,IPR008271:Serine/threonine protein kinase, active site,IPR017441:Protein kinase, ATP binding site,IPR017442:Serine/threonine protein kinase-related,	hsa04012:ErbB signaling pathway,hsa04062:Chemokine signaling pathway,hsa04110:Cell cycle,hsa04310:Wnt signaling pathway,hsa04340:Hedgehog signaling pathway,hsa04360:Axon guidance,hsa04510:Focal adhesion,hsa04660:T cell receptor signaling pathway,hsa04662:B cell receptor signaling pathway,hsa04722:Neurotrophin signaling pathway,hsa04910:Insulin signaling pathway,hsa04916:Melanogenesis,hsa05010:Alz…
TCONS_00024265	GLG1	36.7448	0.523387	0.0142438	-6.13	0	0.01	DownRegulated	golgi glycoprotein 1	GO:0000139 ; GO:0005102 ; GO:0005794 ; GO:0005886 ; GO:0007596 ; GO:0010955 ; GO:0016020 ; GO:0016021 ; GO:0030512 ; GO:0031012 ; GO:0032330 ; GO:0050900 ; GO:0060349 ; GO:0070062 ;	IPR001893:Cysteine rich repeat,IPR017873:Cysteine-rich Golgi apparatus protein 1 repeat,	hsa04514:Cell adhesion molecules (CAMs),
TCONS_00024263	GLG1	213.857	7.79952	0.0364708	-4.78	0	0.16	DownRegulated	golgi glycoprotein 1	GO:0000139 ; GO:0005102 ; GO:0005794 ; GO:0005886 ; GO:0007596 ; GO:0010955 ; GO:0016020 ; GO:0016021 ; GO:0030512 ; GO:0031012 ; GO:0032330 ; GO:0050900 ; GO:0060349 ; GO:0070062 ;	IPR001893:Cysteine rich repeat,IPR017873:Cysteine-rich Golgi apparatus protein 1 repeat,	hsa04514:Cell adhesion molecules (CAMs),
TCONS_00027983	GGA3	191.256	50.883	0.266047	-1.91	0	0	DownRegulated	golgi-associated, gamma adaptin ear containing, ARF binding protein 3	GO:0005515 ; GO:0005802 ; GO:0006886 ; GO:0010008 ; GO:0016192 ; GO:0030131 ; GO:0030306 ; GO:0045732 ;	IPR002014:VHS,IPR004152:GAT,IPR008152:Clathrin adaptor, alpha/beta/gamma-adaptin, appendage, Ig-like subdomain,IPR008153:Clathrin adaptor, gamma-adaptin, appendage,IPR008942:ENTH/VHS,IPR018205:VHS subgroup,	hsa04142:Lysosome,
TCONS_00063293	GOLM1	83.8372	1.04677	0.0124858	-6.32	0	0.09	DownRegulated	golgi membrane protein 1	GO:0005515 ; GO:0005615 ; GO:0005794 ; GO:0005887 ; GO:0006997 ; GO:0019216 ; GO:0070062 ;	---NA---	---NA---
TCONS_00063292	GOLM1	83.1176	178.09	2.14262	1.1	0.05	0.882342	Upregulated	golgi membrane protein 1	GO:0005515 ; GO:0005615 ; GO:0005794 ; GO:0005887 ; GO:0006997 ; GO:0019216 ; GO:0070062 ;	---NA---	---NA---
TCONS_00020857	GOLGA8B	133.719	23.029	0.172219	-2.54	0	0	DownRegulated	golgin A8 family, member B	GO:0032580 ;	---NA---	IPR024858:Golgin subfamily A,
TCONS_00033771	GPN1	157.028	44.4879	0.283312	-1.82	0.01	0.06	DownRegulated	GPN-loop GTPase 1	GO:0005525 ; GO:0005737 ; GO:0008152 ; GO:0017111 ;	IPR003593:ATPase, AAA+ type, core,IPR004130:Protein of unknown function, ATP binding,	---NA---
TCONS_00033772	GPN1	5.65195	103.283	18.274	4.19	0	0.55	Upregulated	GPN-loop GTPase 1	GO:0005525 ; GO:0005737 ; GO:0008152 ; GO:0017111 ;	IPR003593:ATPase, AAA+ type, core,IPR004130:Protein of unknown function, ATP binding,	---NA---
TCONS_00003849	GPN2	259.967	3.14032	0.0120797	-6.37	0	0	DownRegulated	GPN-loop GTPase 2	GO:0003674 ; GO:0005525 ; GO:0005575 ; GO:0008150 ;	IPR004130:Protein of unknown function, ATP binding,	---NA---
TCONS_00003848	GPN2	58.4035	234.207	4.01015	2	0	0.04	Upregulated	GPN-loop GTPase 2	GO:0003674 ; GO:0005525 ; GO:0005575 ; GO:0008150 ;	IPR004130:Protein of unknown function, ATP binding,	---NA---
TCONS_00058685	GIGYF1	97.2622	219.87	2.26059	1.18	0	0.02	Upregulated	GRB10 interacting GYF protein 1	GO:0048009 ;	IPR003169:GYF,	---NA---
TCONS_00040639	GAS2L1	123.203	20.9355	0.169927	-2.56	0	0	DownRegulated	growth arrest-specific 2 like 1	GO:0001578 ; GO:0001725 ; GO:0001725 ; GO:0005737 ; GO:0005737 ; GO:0005874 ; GO:0005874 ; GO:0007026 ; GO:0007050 ; GO:0008017 ; GO:0008093 ; GO:0009267 ; GO:0010629 ; GO:0030308 ; GO:0045647 ; GO:0046966 ; GO:0051726 ; GO:0097067 ;	IPR001715:Calponin-like actin-binding,IPR003108:Growth-arrest-specific protein 2,	---NA---
TCONS_00026688	GAS7	583.785	222.338	0.380856	-1.39	0	0	DownRegulated	growth arrest-specific 7	GO:0001726 ; GO:0003700 ; GO:0005737 ; GO:0005884 ; GO:0006355 ; GO:0007050 ; GO:0008360 ; GO:0030041 ; GO:0048812 ; GO:0051015 ; GO:0051017 ;	IPR001060:Fps/Fes/Fer/CIP4 homology,IPR001202:WW/Rsp5/WWP,IPR001452:Src homology-3 domain,	---NA---
TCONS_00026690	GAS7	11.6094	246.619	21.243	4.41	0	0	Upregulated	growth arrest-specific 7	GO:0001726 ; GO:0003700 ; GO:0005737 ; GO:0005884 ; GO:0006355 ; GO:0007050 ; GO:0008360 ; GO:0030041 ; GO:0048812 ; GO:0051015 ; GO:0051017 ;	IPR001060:Fps/Fes/Fer/CIP4 homology,IPR001202:WW/Rsp5/WWP,IPR001452:Src homology-3 domain,	---NA---
TCONS_00026689	GAS7	22.1368	103.912	4.69409	2.23	0	0.02	Upregulated	growth arrest-specific 7	GO:0001726 ; GO:0003700 ; GO:0005737 ; GO:0005884 ; GO:0006355 ; GO:0007050 ; GO:0008360 ; GO:0030041 ; GO:0048812 ; GO:0051015 ; GO:0051017 ;	IPR001060:Fps/Fes/Fer/CIP4 homology,IPR001202:WW/Rsp5/WWP,IPR001452:Src homology-3 domain,	---NA---
TCONS_00047277	G3BP2	79.5476	186.176	2.34043	1.23	0.03	0.49	Upregulated	GTPase activating protein (SH3 domain) binding protein 2	GO:0000166 ; GO:0005737 ; GO:0005737 ; GO:0007253 ; GO:0007265 ; GO:0030159 ; GO:0044822 ; GO:0051028 ;	IPR000504:RNA recognition motif, RNP-1,IPR002075:Nuclear transport factor 2,IPR012677:Nucleotide-binding, alpha-beta plait,IPR018222:Nuclear transport factor 2, Eukaryote,	---NA---
TCONS_00018909	RALGAPA1	0.514137	27.3818	53.2579	5.73	0	0.03	Upregulated	Ral GTPase activating protein, alpha subunit 1 (catalytic)	GO:0005634 ; GO:0005737 ; GO:0005737 ; GO:0006355 ; GO:0017123 ; GO:0017123 ; GO:0032859 ; GO:0032859 ; GO:0046982 ;	IPR000331:Rap/ran-GAP,	---NA---
TCONS_00064739	GNL3L	2.52754	41.0728	16.2501	4.02	0	0.03	Upregulated	guanine nucleotide binding protein-like 3 (nucleolar)-like	GO:0003924 ; GO:0005515 ; GO:0005525 ; GO:0005634 ; GO:0005730 ; GO:0005737 ; GO:0005739 ; GO:0006184 ; GO:0016020 ; GO:0042254 ; GO:0044822 ;	IPR002917:GTP-binding protein, HSR1-related,IPR006073:GTP1/OBG,	---NA---
TCONS_00064737	GNL3L	68.9522	6.13731	0.0890082	-3.49	0.01	0.41	DownRegulated	guanine nucleotide binding protein-like 3 (nucleolar)-like	GO:0003924 ; GO:0005515 ; GO:0005525 ; GO:0005634 ; GO:0005730 ; GO:0005737 ; GO:0005739 ; GO:0006184 ; GO:0016020 ; GO:0042254 ; GO:0044822 ;	IPR002917:GTP-binding protein, HSR1-related,IPR006073:GTP1/OBG,	---NA---
TCONS_00021214	HERC1	85.1132	18.5145	0.217528	-2.2	0	0.05	DownRegulated	HECT and RLD domain containing E3 ubiquitin protein ligase family member 1	GO:0004842 ; GO:0005086 ; GO:0005737 ; GO:0005794 ; GO:0005829 ; GO:0006810 ; GO:0010507 ; GO:0016020 ; GO:0016567 ; GO:0016874 ; GO:0021702 ; GO:0031175 ; GO:0043547 ; GO:0043547 ; GO:0050885 ;	IPR000408:Regulator of chromosome condensation, RCC1,IPR000569:HECT,IPR001680:WD40 repeat,IPR001870:B302 (SPRY)-like,IPR003877:SPla/RYanodine receptor SPRY,IPR009091:Regulator of chromosome condensation/beta-lactamase-inhibitor protein II,IPR015943:WD40/YVTN repeat-like,IPR017986:WD40 repeat, region,IPR018355:SPla/RYanodine receptor subgroup,IPR019775:WD40 repeat, conserved site,IPR019781:WD40 re…	hsa04120:Ubiquitin mediated proteolysis,
TCONS_00018868	HECTD1	44.3706	136.987	3.08733	1.63	0	0.03	Upregulated	HECT domain containing E3 ubiquitin protein ligase 1	GO:0001843 ; GO:0004842 ; GO:0005515 ; GO:0005634 ; GO:0005737 ; GO:0016874 ; GO:0042787 ; GO:0046872 ;	IPR000569:HECT,IPR002110:Ankyrin,IPR010606:Mib-herc2,IPR011989:Armadillo-like helical,IPR012919:Sad1/UNC-like, C-terminal,	---NA---
TCONS_00066025	HUWE1	0.470996	54.9767	116.724	6.87	0	0	Upregulated	HECT, UBA and WWE domain containing 1, E3 ubiquitin protein ligase	GO:0000209 ; GO:0003677 ; GO:0004842 ; GO:0005515 ; GO:0005634 ; GO:0005634 ; GO:0005730 ; GO:0005737 ; GO:0006284 ; GO:0006513 ; GO:0016020 ; GO:0016574 ; GO:0016874 ; GO:0030154 ; GO:0042787 ; GO:0044822 ; GO:0070062 ;	IPR000449:Ubiquitin-associated/translation elongation factor EF1B, N-terminal,IPR000569:HECT,IPR001983:Translationally controlled tumour-associated TCTP,IPR004170:WWE domain,IPR010309:E3 ubiquitin ligase, region of unknown function DUF908,IPR010314:E3 ubiquitin ligase, region of unknown function DUF913,IPR011323:Mss4/translationally controlled tumour-associated TCTP,IPR015940:Ubiquitin-associated…	hsa04120:Ubiquitin mediated proteolysis,
TCONS_00047322	HNRNPD	75.3593	334.864	4.44356	2.15	0	0.02	Upregulated	heterogeneous nuclear ribonucleoprotein D (AU-rich element RNA binding protein 1, 37kDa)	GO:0000166 ; GO:0000398 ; GO:0003723 ; GO:0003723 ; GO:0005515 ; GO:0005634 ; GO:0005634 ; GO:0005654 ; GO:0005730 ; GO:0005829 ; GO:0006351 ; GO:0006355 ; GO:0006396 ; GO:0006401 ; GO:0008380 ; GO:0010467 ; GO:0016070 ; GO:0016071 ; GO:0030529 ; GO:0042162 ; GO:0042752 ; GO:0043488 ; GO:0044822 ; GO:0045727 ; GO:0045893 ; GO:0070062 ; GO:0097167 ;	IPR000504:RNA recognition motif, RNP-1,IPR012677:Nucleotide-binding, alpha-beta plait,IPR012956:CARG-binding factor, N-terminal,	---NA---
TCONS_00021385	HEXA	83.1683	215.282	2.58851	1.37	0	0.01	Upregulated	hexosaminidase A (alpha polypeptide)	GO:0001501 ; GO:0004563 ; GO:0005975 ; GO:0006665 ; GO:0006687 ; GO:0006689 ; GO:0007040 ; GO:0007605 ; GO:0007628 ; GO:0008219 ; GO:0016020 ; GO:0019915 ; GO:0019953 ; GO:0030203 ; GO:0030204 ; GO:0030207 ; GO:0030212 ; GO:0030214 ; GO:0042339 ; GO:0042340 ; GO:0042552 ; GO:0043202 ; GO:0044281 ; GO:0046982 ; GO:0048667 ; GO:0050884 ; GO:0050885 ; GO:0070062 ;	IPR001540:Glycoside hydrolase, family 20,IPR013781:Glycoside hydrolase, subgroup, catalytic core,IPR015882:Beta-N-acetylhexosaminidase-like,IPR015883:Glycoside hydrolase, family 20, catalytic core,	hsa00511:Other glycan degradation,hsa00520:Amino sugar and nucleotide sugar metabolism,hsa00531:Glycosaminoglycan degradation,hsa00603:Glycosphingolipid biosynthesis,hsa00604:Glycosphingolipid biosynthesis,hsa04142:Lysosome,
TCONS_00001702	HIPK1	82.1761	232.133	2.82482	1.5	0	0.01	Upregulated	homeodomain interacting protein kinase 1	GO:0001654 ; GO:0004674 ; GO:0005515 ; GO:0005524 ; GO:0005634 ; GO:0005737 ; GO:0006351 ; GO:0006355 ; GO:0006468 ; GO:0007224 ; GO:0008284 ; GO:0009952 ; GO:0010803 ; GO:0010842 ; GO:0016605 ; GO:0016607 ; GO:0016926 ; GO:0030182 ; GO:0042771 ; GO:0042802 ; GO:0045766 ; GO:0048596 ; GO:0060059 ; GO:0060216 ; GO:0060235 ; GO:0061072 ; GO:0072577 ; GO:0097191 ;	IPR000719:Protein kinase, core,IPR002290:Serine/threonine protein kinase,IPR008271:Serine/threonine protein kinase, active site,IPR017441:Protein kinase, ATP binding site,IPR017442:Serine/threonine protein kinase-related,	---NA---
TCONS_00001701	HIPK1	104.37	0.944201	0.00904669	-6.79	0	0.58	DownRegulated	homeodomain interacting protein kinase 1	GO:0001654 ; GO:0004674 ; GO:0005515 ; GO:0005524 ; GO:0005634 ; GO:0005737 ; GO:0006351 ; GO:0006355 ; GO:0006468 ; GO:0007224 ; GO:0008284 ; GO:0009952 ; GO:0010803 ; GO:0010842 ; GO:0016605 ; GO:0016607 ; GO:0016926 ; GO:0030182 ; GO:0042771 ; GO:0042802 ; GO:0045766 ; GO:0048596 ; GO:0060059 ; GO:0060216 ; GO:0060235 ; GO:0061072 ; GO:0072577 ; GO:0097191 ;	IPR000719:Protein kinase, core,IPR002290:Serine/threonine protein kinase,IPR008271:Serine/threonine protein kinase, active site,IPR017441:Protein kinase, ATP binding site,IPR017442:Serine/threonine protein kinase-related,	---NA---
TCONS_00004187	HIVEP3	36.2667	116.596	3.21495	1.68	0.05	1	Upregulated	human immunodeficiency virus type I enhancer binding protein 3	GO:0003677 ; GO:0005634 ; GO:0005737 ; GO:0006351 ; GO:0035914 ; GO:0045893 ; GO:0046872 ;	IPR007087:Zinc finger, C2H2-type,IPR013087:Zinc finger, C2H2-type/integrase, DNA-binding,IPR015880:Zinc finger, C2H2-like,	---NA---
TCONS_00000770	RBBP4	128.236	45.8845	0.357812	-1.48	0.05	0.52	DownRegulated	retinoblastoma binding protein 4	GO:0000086 ; GO:0000278 ; GO:0000790 ; GO:0000978 ; GO:0000980 ; GO:0005515 ; GO:0005634 ; GO:0005654 ; GO:0005654 ; GO:0006200 ; GO:0006260 ; GO:0006334 ; GO:0006335 ; GO:0006336 ; GO:0006338 ; GO:0006351 ; GO:0006355 ; GO:0008094 ; GO:0008285 ; GO:0016580 ; GO:0016581 ; GO:0016581 ; GO:0016589 ; GO:0031492 ; GO:0031497 ; GO:0033186 ; GO:0034080 ; GO:0035098 ; GO:0042393 ; GO:0042826 ; GO:004304…	IPR001680:WD40 repeat,IPR015943:WD40/YVTN repeat-like,IPR017986:WD40 repeat, region,IPR019775:WD40 repeat, conserved site,IPR019781:WD40 repeat, subgroup,IPR019782:WD40 repeat 2,	---NA---
TCONS_00012757	HYOU1	24.0208	94.4201	3.93077	1.97	0.00144792	0.04	Upregulated	hypoxia up-regulated 1	GO:0002931 ; GO:0005524 ; GO:0005576 ; GO:0005783 ; GO:0005788 ; GO:0006950 ; GO:0006987 ; GO:0016020 ; GO:0030968 ; GO:0044267 ; GO:0070062 ; GO:0071682 ;	IPR001023:Heat shock protein Hsp70,IPR013126:Heat shock protein 70,IPR018181:Heat shock protein 70, conserved site,	---NA---
TCONS_00005537	IGSF8	182.922	80.9948	0.442783	-1.18	0	0.05	DownRegulated	immunoglobulin superfamily, member 8	GO:0005515 ; GO:0005886 ; GO:0006928 ; GO:0007338 ; GO:0007399 ; GO:0007519 ; GO:0008283 ; GO:0016020 ; GO:0016021 ; GO:0070062 ;	IPR003599:Immunoglobulin subtype,IPR007110:Immunoglobulin-like,IPR013106:Immunoglobulin V-set,IPR013783:Immunoglobulin-like fold,	---NA---
TCONS_00019684	IPW	6.59394	91.6769	13.9032	3.8	0	0	Upregulated	imprinted in Prader-Willi syndrome (non-protein coding)	#NA	---NA---	---NA---
TCONS_00019688	IPW	102.583	24.5992	0.239797	-2.06	0	0.02	DownRegulated	imprinted in Prader-Willi syndrome (non-protein coding)	#NA	---NA---	---NA---
TCONS_00014680	ING4	29.8489	1.04677	0.0350692	-4.83	0.04	0.76	DownRegulated	inhibitor of growth family, member 4	GO:0000123 ; GO:0003713 ; GO:0005515 ; GO:0005634 ; GO:0005654 ; GO:0006260 ; GO:0006325 ; GO:0006473 ; GO:0006915 ; GO:0006978 ; GO:0007050 ; GO:0008270 ; GO:0008285 ; GO:0035064 ; GO:0043065 ; GO:0043966 ; GO:0043981 ; GO:0043982 ; GO:0043983 ; GO:0043984 ; GO:0045892 ; GO:0045926 ;	IPR001965:Zinc finger, PHD-type,IPR019786:Zinc finger, PHD-type, conserved site,IPR019787:Zinc finger, PHD-finger,	---NA---
TCONS_00059752	IKBKB	290.42	104	0.358102	-1.48	0	0.04	DownRegulated	inhibitor of kappa light polypeptide gene enhancer in B-cells, kinase beta	GO:0001782 ; GO:0002224 ; GO:0002755 ; GO:0002756 ; GO:0004672 ; GO:0004674 ; GO:0005515 ; GO:0005524 ; GO:0005634 ; GO:0005737 ; GO:0005829 ; GO:0006468 ; GO:0006468 ; GO:0006954 ; GO:0007249 ; GO:0007252 ; GO:0007252 ; GO:0008384 ; GO:0008385 ; GO:0009615 ; GO:0009898 ; GO:0010765 ; GO:0019901 ; GO:0032481 ; GO:0034134 ; GO:0034138 ; GO:0034142 ; GO:0034146 ; GO:0034162 ; GO:0034166 ; GO:003563…	IPR000626:Ubiquitin,IPR000719:Protein kinase, core,IPR008271:Serine/threonine protein kinase, active site,IPR017441:Protein kinase, ATP binding site,IPR017442:Serine/threonine protein kinase-related,IPR019955:Ubiquitin supergroup,	hsa04010:MAPK signaling pathway,hsa04062:Chemokine signaling pathway,hsa04210:Apoptosis,hsa04620:Toll-like receptor signaling pathway,hsa04621:NOD-like receptor signaling pathway,hsa04622:RIG-I-like receptor signaling pathway,hsa04623:Cytosolic DNA-sensing pathway,hsa04660:T cell receptor signaling pathway,hsa04662:B cell receptor signaling pathway,hsa04722:Neurotrophin signaling pathway,hsa04910…
TCONS_00010097	INCENP	249.627	116.234	0.465631	-1.1	0	0.01	DownRegulated	inner centromere protein antigens 135/155kDa	GO:0000278 ; GO:0000775 ; GO:0000776 ; GO:0000777 ; GO:0000800 ; GO:0000801 ; GO:0000910 ; GO:0005515 ; GO:0005721 ; GO:0005819 ; GO:0005829 ; GO:0005874 ; GO:0007059 ; GO:0007067 ; GO:0010369 ; GO:0030496 ; GO:0043234 ;	IPR005635:Inner centromere protein, ARK-binding region,	---NA---
TCONS_00036438	IMMT	148.27	43.9251	0.296251	-1.76	0	0.02	DownRegulated	inner membrane protein, mitochondrial	GO:0005515 ; GO:0005739 ; GO:0005743 ; GO:0008150 ; GO:0009409 ; GO:0016020 ; GO:0016021 ; GO:0044822 ; GO:0051560 ;	IPR019133:Mitochondrial inner membrane protein Mitofilin,	---NA---
TCONS_00019433	ITPK1	200.741	440.112	2.19244	1.13	0	0	Upregulated	inositol-tetrakisphosphate 1-kinase	GO:0000287 ; GO:0003824 ; GO:0005524 ; GO:0005829 ; GO:0007165 ; GO:0007596 ; GO:0016310 ; GO:0016311 ; GO:0016853 ; GO:0032957 ; GO:0043647 ; GO:0044281 ; GO:0047325 ; GO:0052725 ; GO:0052726 ; GO:0052825 ; GO:0052830 ; GO:0052831 ; GO:0052835 ;	IPR008656:Inositol 1, 3, 4-trisphosphate 56-kinase,IPR011761:ATP-grasp fold,	hsa00562:Inositol phosphate metabolism,hsa04070:Phosphatidylinositol signaling system,
TCONS_00041951	ITPR1	51.8095	2.09355	0.0404086	-4.63	0	0.01	DownRegulated	inositol 1,4,5-trisphosphate receptor, type 1	GO:0001666 ; GO:0005218 ; GO:0005220 ; GO:0005220 ; GO:0005515 ; GO:0005637 ; GO:0005730 ; GO:0005783 ; GO:0005789 ; GO:0005955 ; GO:0006112 ; GO:0006816 ; GO:0007165 ; GO:0007165 ; GO:0007173 ; GO:0007202 ; GO:0007596 ; GO:0008543 ; GO:0009791 ; GO:0014069 ; GO:0015085 ; GO:0016020 ; GO:0016021 ; GO:0016529 ; GO:0030168 ; GO:0031088 ; GO:0031094 ; GO:0031095 ; GO:0032469 ; GO:0035091 ; GO:003809…	IPR000493:Inositol 1,4,5-trisphosphate-binding protein receptor,IPR000699:Intracellular calcium-release channel,IPR003608:MIR,IPR005821:Ion transport,IPR013662:RyR and IP3R Homology associated,IPR014821:Inositol 1,4,5-trisphosphate/ryanodine receptor,IPR015925:Ryanodine receptor-related,IPR016093:MIR motif,	hsa04020:Calcium signaling pathway,hsa04070:Phosphatidylinositol signaling system,hsa04114:Oocyte meiosis,hsa04270:Vascular smooth muscle contraction,hsa04540:Gap junction,hsa04720:Long-term potentiation,hsa04730:Long-term depression,hsa04912:GnRH signaling pathway,hsa05010:Alzheimer's disease,hsa05016:Huntington's disease,
TCONS_00041957	ITPR1	0.514137	59.1427	115.033	6.85	0	0.47146	Upregulated	inositol 1,4,5-trisphosphate receptor, type 1	GO:0001666 ; GO:0005218 ; GO:0005220 ; GO:0005220 ; GO:0005515 ; GO:0005637 ; GO:0005730 ; GO:0005783 ; GO:0005789 ; GO:0005955 ; GO:0006112 ; GO:0006816 ; GO:0007165 ; GO:0007165 ; GO:0007173 ; GO:0007202 ; GO:0007596 ; GO:0008543 ; GO:0009791 ; GO:0014069 ; GO:0015085 ; GO:0016020 ; GO:0016021 ; GO:0016529 ; GO:0030168 ; GO:0031088 ; GO:0031094 ; GO:0031095 ; GO:0032469 ; GO:0035091 ; GO:003809…	IPR000493:Inositol 1,4,5-trisphosphate-binding protein receptor,IPR000699:Intracellular calcium-release channel,IPR003608:MIR,IPR005821:Ion transport,IPR013662:RyR and IP3R Homology associated,IPR014821:Inositol 1,4,5-trisphosphate/ryanodine receptor,IPR015925:Ryanodine receptor-related,IPR016093:MIR motif,	hsa04020:Calcium signaling pathway,hsa04070:Phosphatidylinositol signaling system,hsa04114:Oocyte meiosis,hsa04270:Vascular smooth muscle contraction,hsa04540:Gap junction,hsa04720:Long-term potentiation,hsa04730:Long-term depression,hsa04912:GnRH signaling pathway,hsa05010:Alzheimer's disease,hsa05016:Huntington's disease,
TCONS_00060809	IMPAD1	294.224	121.747	0.413789	-1.27	0	0	DownRegulated	inositol monophosphatase domain containing 1	GO:0001958 ; GO:0002063 ; GO:0005794 ; GO:0006021 ; GO:0008254 ; GO:0008441 ; GO:0008934 ; GO:0009791 ; GO:0016020 ; GO:0016021 ; GO:0016311 ; GO:0030204 ; GO:0042733 ; GO:0046854 ; GO:0046872 ; GO:0052832 ; GO:0052833 ;	IPR000760:Inositol monophosphatase,	---NA---
TCONS_00004093	INPP5B	11.8252	89.0495	7.53051	2.91	0	0.01	Upregulated	inositol polyphosphate-5-phosphatase, 75kDa	GO:0001701 ; GO:0004439 ; GO:0005515 ; GO:0005737 ; GO:0005793 ; GO:0005794 ; GO:0005829 ; GO:0005829 ; GO:0005886 ; GO:0007264 ; GO:0007283 ; GO:0015630 ; GO:0016020 ; GO:0016021 ; GO:0030317 ; GO:0030670 ; GO:0031901 ; GO:0043647 ; GO:0044281 ; GO:0046856 ; GO:0046872 ; GO:0051056 ; GO:0052658 ; GO:0070613 ;	IPR000198:RhoGAP,IPR000300:Inositol polyphosphate related phosphatase,IPR005135:Endonuclease/exonuclease/phosphatase,	hsa00562:Inositol phosphate metabolism,hsa04070:Phosphatidylinositol signaling system,
TCONS_00025631	IGF2BP1	86.44	263.207	3.04497	1.61	0	0	Upregulated	insulin-like growth factor 2 mRNA binding protein 1	GO:0000166 ; GO:0003729 ; GO:0003730 ; GO:0005515 ; GO:0005634 ; GO:0005737 ; GO:0005829 ; GO:0010467 ; GO:0010494 ; GO:0010610 ; GO:0017148 ; GO:0030027 ; GO:0030175 ; GO:0030424 ; GO:0030426 ; GO:0030529 ; GO:0042035 ; GO:0043197 ; GO:0044822 ; GO:0045182 ; GO:0048027 ; GO:0048471 ; GO:0051028 ; GO:0070934 ; GO:0070937 ;	IPR000504:RNA recognition motif, RNP-1,IPR004087:K Homology,IPR004088:K Homology, type 1,IPR012677:Nucleotide-binding, alpha-beta plait,IPR018111:K Homology, type 1, subgroup,	---NA---
TCONS_00057980	IGF2BP3	144.868	31.373	0.216562	-2.21	0	1	DownRegulated	insulin-like growth factor 2 mRNA binding protein 3	GO:0000166 ; GO:0003723 ; GO:0003730 ; GO:0005515 ; GO:0005634 ; GO:0005737 ; GO:0005829 ; GO:0006412 ; GO:0009653 ; GO:0010467 ; GO:0017148 ; GO:0042035 ; GO:0044822 ; GO:0045182 ; GO:0048027 ; GO:0051028 ;	IPR000504:RNA recognition motif, RNP-1,IPR004087:K Homology,IPR004088:K Homology, type 1,IPR012677:Nucleotide-binding, alpha-beta plait,IPR018111:K Homology, type 1, subgroup,	---NA---
TCONS_00001982	INTS3	40.5056	0.472101	0.0116552	-6.42	0.01	0.03	DownRegulated	integrator complex subunit 3	GO:0005515 ; GO:0005634 ; GO:0006281 ; GO:0006974 ; GO:0007093 ; GO:0010212 ; GO:0016180 ; GO:0032039 ; GO:0070876 ;	IPR019333:Integrator complex, subunit 3,	---NA---
TCONS_00060025	INTS8	134.844	369.893	2.74311	1.46	0	0	Upregulated	integrator complex subunit 8	GO:0005515 ; GO:0016180 ; GO:0032039 ;	---NA---	---NA---
TCONS_00060024	INTS8	206.231	74.3328	0.360435	-1.47	0	0.01	DownRegulated	integrator complex subunit 8	GO:0005515 ; GO:0016180 ; GO:0032039 ;	---NA---	---NA---
TCONS_00060023	INTS8	260.582	95.4735	0.366385	-1.45	0	0.2	DownRegulated	integrator complex subunit 8	GO:0005515 ; GO:0016180 ; GO:0032039 ;	---NA---	---NA---
TCONS_00023944	ITFG1	0.514137	34.0202	66.1695	6.05	0	0.02	Upregulated	integrin alpha FG-GAP repeat containing 1	GO:0005576 ; GO:0016021 ;	IPR013517:FG-GAP,	---NA---
TCONS_00006326	IRF2BP2	76.0709	13.6909	0.179976	-2.47	0	0.04	DownRegulated	interferon regulatory factor 2 binding protein 2	GO:0005634 ; GO:0005737 ; GO:0006351 ; GO:0006355 ; GO:0046872 ;	GO:0046872~metal ion binding,	IPR022750:Interferon regulatory factor 2-binding protein 1 & 2, zinc finger,
TCONS_00013483	IRAK4	102.307	25.9655	0.253801	-1.98	0.04	0.12	DownRegulated	interleukin-1 receptor-associated kinase 4	GO:0000287 ; GO:0001816 ; GO:0002224 ; GO:0002755 ; GO:0004672 ; GO:0004674 ; GO:0004674 ; GO:0005149 ; GO:0005515 ; GO:0005524 ; GO:0005829 ; GO:0005886 ; GO:0006468 ; GO:0007254 ; GO:0010008 ; GO:0019221 ; GO:0034134 ; GO:0034142 ; GO:0034146 ; GO:0034162 ; GO:0034166 ; GO:0038123 ; GO:0038124 ; GO:0043123 ; GO:0045087 ; GO:0045944 ; GO:0048661 ;	IPR000719:Protein kinase, core,IPR001245:Tyrosine protein kinase,IPR008271:Serine/threonine protein kinase, active site,IPR015787:Interleukin-1 receptor-associated kinase 4, C-terminal,IPR017428:Interleukin-1 receptor-associated kinase 4,IPR017441:Protein kinase, ATP binding site,IPR017442:Serine/threonine protein kinase-related,	hsa04210:Apoptosis,hsa04620:Toll-like receptor signaling pathway,hsa04722:Neurotrophin signaling pathway,
TCONS_00043072	IFT122	202.006	89.9516	0.445292	-1.17	0.03	0.96	DownRegulated	intraflagellar transport 122	GO:0001843 ; GO:0005515 ; GO:0005737 ; GO:0005856 ; GO:0010172 ; GO:0016020 ; GO:0030991 ; GO:0032391 ; GO:0035050 ; GO:0035721 ; GO:0042733 ; GO:0045879 ; GO:0048593 ; GO:0060173 ; GO:0060271 ; GO:0060830 ; GO:0060831 ; GO:0061512 ; GO:0072372 ;	IPR001680:WD40 repeat,IPR015943:WD40/YVTN repeat-like,IPR017986:WD40 repeat, region,IPR019775:WD40 repeat, conserved site,IPR019781:WD40 repeat, subgroup,IPR019782:WD40 repeat 2,	---NA---
TCONS_00045172	IFT80	48.843	136.156	2.78762	1.48	0	0.04	Upregulated	intraflagellar transport 80	GO:0001649 ; GO:0002062 ; GO:0005737 ; GO:0005813 ; GO:0005929 ; GO:0007224 ; GO:0042384 ; GO:0045880 ; GO:0060349 ; GO:2000051 ;	IPR001680:WD40 repeat,IPR015943:WD40/YVTN repeat-like,IPR017986:WD40 repeat, region,IPR019775:WD40 repeat, conserved site,IPR019781:WD40 repeat, subgroup,IPR019782:WD40 repeat 2,	---NA---
TCONS_00044755	IQCB1	0.470996	26.6927	56.673	5.82	0	0.04	Upregulated	IQ motif containing B1	GO:0001750 ; GO:0005515 ; GO:0005516 ; GO:0005634 ; GO:0005730 ; GO:0005737 ; GO:0005813 ; GO:0015630 ; GO:0019899 ; GO:0032391 ; GO:0042384 ; GO:0045171 ; GO:0045494 ; GO:0048496 ;	IPR000048:IQ calmodulin-binding region,	---NA---
TCONS_00056268	IQCE	158.013	38.7306	0.24511	-2.03	0	0	DownRegulated	IQ motif containing E	GO:0005739 ;	IPR000048:IQ calmodulin-binding region,	---NA---
TCONS_00056267	IQCE	45.6866	200.31	4.38444	2.13	0	0	Upregulated	IQ motif containing E	GO:0005739 ;	IPR000048:IQ calmodulin-binding region,	---NA---
TCONS_00000744	KPNA6	4.32524	68.7794	15.9018	3.99	0	0.01	Upregulated	karyopherin alpha 6 (importin alpha 7)	GO:0005634 ; GO:0005737 ; GO:0006607 ; GO:0008565 ; GO:0016020 ; GO:0045944 ; GO:0060135 ;	IPR000225:Armadillo,IPR002652:Importin-alpha-like, importin-beta-binding region,IPR011989:Armadillo-like helical,	---NA---
TCONS_00000019	KLHL17	0.470996	32.738	69.5081	6.12	0	0.02	Upregulated	kelch-like family member 17	GO:0005615 ; GO:0007420 ; GO:0014069 ; GO:0015629 ; GO:0016567 ; GO:0030036 ; GO:0030054 ; GO:0031208 ; GO:0032839 ; GO:0032947 ; GO:0043025 ; GO:0045211 ; GO:0051015 ;	GO:0004842~ubiquitin-protein transferase activity,GO:0031208~POZ domain binding,GO:0032947~protein complex scaffold,GO:0051015~actin filament binding,	IPR000210:BTB/POZ-like,IPR006652:Kelch repeat type 1,IPR011043:Galactose oxidase/kelch, beta-propeller,IPR011333:BTB/POZ fold,IPR011705:BTB/Kelch-associated,IPR015916:Galactose oxidase, beta-propeller,IPR017096:Kelch-like protein, gigaxonin,
TCONS_00058104	KBTBD2	99.1604	19.3653	0.195293	-2.36	0	0.02	DownRegulated	kelch repeat and BTB (POZ) domain containing 2	#NA	IPR000210:BTB/POZ-like,IPR006652:Kelch repeat type 1,IPR011333:BTB/POZ fold,IPR011705:BTB/Kelch-associated,IPR013069:BTB/POZ,IPR013089:Kelch related,IPR015915:Kelch-type beta propeller,IPR017096:Kelch-like protein, gigaxonin,	---NA---
TCONS_00046688	KLHL2	0.514137	59.5754	115.875	6.86	0	0	Upregulated	kelch-like family member 2	GO:0001726 ; GO:0003779 ; GO:0005515 ; GO:0005737 ; GO:0005829 ; GO:0015629 ; GO:0016567 ; GO:0030027 ; GO:0031463 ;	IPR000210:BTB/POZ-like,IPR006651:Kelch,IPR006652:Kelch repeat type 1,IPR011333:BTB/POZ fold,IPR011705:BTB/Kelch-associated,IPR013069:BTB/POZ,IPR013089:Kelch related,IPR015915:Kelch-type beta propeller,IPR017096:Kelch-like protein, gigaxonin,	---NA---
TCONS_00047396	KLHL8	15.5429	77.5862	4.99176	2.32	0.05	1	Upregulated	kelch-like family member 8	GO:0005634 ; GO:0005730 ; GO:0016567 ; GO:0031463 ; GO:0042787 ;	IPR000210:BTB/POZ-like,IPR006651:Kelch,IPR006652:Kelch repeat type 1,IPR011333:BTB/POZ fold,IPR011705:BTB/Kelch-associated,IPR013069:BTB/POZ,IPR013089:Kelch related,IPR015915:Kelch-type beta propeller,IPR017096:Kelch-like protein, gigaxonin,	---NA---
TCONS_00004028	KIAA0319L	59.4353	165.159	2.7788	1.47	0	0.03	Upregulated	KIAA0319-like	GO:0005515 ; GO:0016021 ; GO:0031410 ; GO:0070062 ;	IPR000601:PKD,IPR003961:Fibronectin, type III,IPR013980:Seven cysteines,	---NA---
TCONS_00023645	KIAA0430	368.152	134.687	0.365846	-1.45	0	0	DownRegulated	KIAA0430	GO:0000166 ; GO:0003674 ; GO:0003723 ; GO:0005777 ; GO:0006302 ; GO:0007143 ; GO:0010468 ; GO:0010923 ; GO:0016020 ; GO:0048477 ;	IPR000504:RNA recognition motif, RNP-1,IPR007491:Protein of unknown function DUF537,IPR012677:Nucleotide-binding, alpha-beta plait,	---NA---
TCONS_00023643	KIAA0430	0.470996	110.621	234.867	7.88	0	0	Upregulated	KIAA0430	GO:0000166 ; GO:0003674 ; GO:0003723 ; GO:0005777 ; GO:0006302 ; GO:0007143 ; GO:0010468 ; GO:0010923 ; GO:0016020 ; GO:0048477 ;	IPR000504:RNA recognition motif, RNP-1,IPR007491:Protein of unknown function DUF537,IPR012677:Nucleotide-binding, alpha-beta plait,	---NA---
TCONS_00023644	KIAA0430	8.00693	133.85	16.7168	4.06	0	0	Upregulated	KIAA0430	GO:0000166 ; GO:0003674 ; GO:0003723 ; GO:0005777 ; GO:0006302 ; GO:0007143 ; GO:0010468 ; GO:0010923 ; GO:0016020 ; GO:0048477 ;	IPR000504:RNA recognition motif, RNP-1,IPR007491:Protein of unknown function DUF537,IPR012677:Nucleotide-binding, alpha-beta plait,	---NA---
TCONS_00005394	KIAA0907	164.748	51.8061	0.314458	-1.67	0	0.01	DownRegulated	KIAA0907	GO:0003723 ;	---NA---	---NA---
TCONS_00046607	KIAA0922	109.058	261.474	2.39756	1.26	0.01	0.02	Upregulated	KIAA0922	GO:0016021 ;	---NA---	---NA---
TCONS_00038250	RALGAPB	56.5551	6.28065	0.111054	-3.17	0	0.03	DownRegulated	Ral GTPase activating protein, beta subunit (non-catalytic)	GO:0017123 ; GO:0032484 ; GO:0032859 ; GO:0046982 ; GO:0046982 ; GO:0060178 ; GO:0061024 ;	IPR000331:Rap/ran-GAP,	---NA---
TCONS_00035714	KIDINS220	53.6935	3.66371	0.0682337	-3.87	0.01	0.76	DownRegulated	kinase D-interacting substrate, 220kDa	GO:0000186 ; GO:0001701 ; GO:0005770 ; GO:0005829 ; GO:0010976 ; GO:0016020 ; GO:0016021 ; GO:0016482 ; GO:0030165 ; GO:0038180 ; GO:0043234 ; GO:0048011 ; GO:0048813 ; GO:1990090 ;	IPR002110:Ankyrin,IPR011646:KAP P-loop,	hsa04722:Neurotrophin signaling pathway,
TCONS_00027448	KIF18B	140.101	12.5613	0.0896588	-3.48	0	0	DownRegulated	kinesin family member 18B	GO:0000235 ; GO:0000278 ; GO:0003774 ; GO:0003777 ; GO:0005515 ; GO:0005524 ; GO:0005634 ; GO:0005730 ; GO:0005730 ; GO:0005737 ; GO:0005871 ; GO:0005886 ; GO:0007018 ; GO:0007019 ; GO:0007067 ; GO:0008017 ; GO:0008152 ; GO:0008152 ; GO:0019894 ; GO:0035371 ; GO:0051302 ;	IPR001752:Kinesin, motor region,IPR019821:Kinesin, motor region, conserved site,	---NA---
TCONS_00005910	KIF21B	217.621	523.853	2.40718	1.27	0	0	Upregulated	kinesin family member 21B	GO:0003777 ; GO:0005524 ; GO:0005737 ; GO:0005871 ; GO:0005874 ; GO:0007018 ; GO:0008017 ; GO:0008152 ;	IPR000372:Leucine-rich repeat, cysteine-rich flanking region, N-terminal,IPR001680:WD40 repeat,IPR001752:Kinesin, motor region,IPR015943:WD40/YVTN repeat-like,IPR017986:WD40 repeat, region,IPR019775:WD40 repeat, conserved site,IPR019781:WD40 repeat, subgroup,IPR019782:WD40 repeat 2,IPR019821:Kinesin, motor region, conserved site,	---NA---
TCONS_00010302	KLC2	88.0762	269.295	3.05752	1.61	0	0.61	Upregulated	kinesin light chain 2	GO:0003777 ; GO:0005515 ; GO:0005829 ; GO:0005829 ; GO:0005871 ; GO:0005874 ; GO:0007018 ; GO:0007596 ; GO:0008088 ; GO:0008152 ; GO:0016020 ; GO:0016938 ; GO:0019886 ; GO:0019894 ; GO:0035253 ; GO:0043005 ; GO:0043234 ;	IPR001440:Tetratricopeptide TPR-1,IPR002151:Kinesin light chain,IPR011990:Tetratricopeptide-like helical,IPR013026:Tetratricopeptide region,IPR015390:Rabaptin, GTPase-Rab5 binding,IPR015792:Kinesin light chain repeat,IPR019734:Tetratricopeptide repeat,	---NA---
TCONS_00017281	KLF12	18.8398	148.767	7.8964	2.98	0	0	Upregulated	Kruppel-like factor 12	GO:0000122 ; GO:0000977 ; GO:0001227 ; GO:0003677 ; GO:0003700 ; GO:0003714 ; GO:0005634 ; GO:0006351 ; GO:0006357 ; GO:0045944 ; GO:0046872 ;	IPR007087:Zinc finger, C2H2,IPR013087:Zinc finger C2H2-type/integrase DNA-binding domain,IPR015880:Zinc finger, C2H2-like,	---NA---
TCONS_00040939	L3MBTL2	36.8707	120.638	3.27193	1.71	0	0.04	Upregulated	l(3)mbt-like 2 (Drosophila)	GO:0005515 ; GO:0005634 ; GO:0006351 ; GO:0006355 ; GO:0008270 ; GO:0016568 ; GO:0035064 ; GO:0042393 ;	IPR004092:Mbt repeat,IPR012313:Zinc finger, FCS-type,	---NA---
TCONS_00046503	LARP1B	1.41299	64.1833	45.4238	5.51	0	0	Upregulated	La ribonucleoprotein domain family, member 1B	GO:0005634 ; GO:0044822 ;	IPR006607:Protein of unknown function DM15,IPR006630:RNA-binding protein Lupus La,IPR011991:Winged helix repressor DNA-binding,	---NA---
TCONS_00046502	LARP1B	79.0659	11.8025	0.149274	-2.74	0	0.02	DownRegulated	La ribonucleoprotein domain family, member 1B	GO:0005634 ; GO:0044822 ;	IPR006607:Protein of unknown function DM15,IPR006630:RNA-binding protein Lupus La,IPR011991:Winged helix repressor DNA-binding,	---NA---
TCONS_00013577	LARP4	21.2811	123.903	5.82223	2.54	0	0.06	Upregulated	La ribonucleoprotein domain family, member 4	GO:0007010 ; GO:0016020 ; GO:0022604 ; GO:0044822 ;	IPR000504:RNA recognition motif, RNP-1,IPR006630:RNA-binding protein Lupus La,IPR011991:Winged helix repressor DNA-binding,	---NA---
TCONS_00006214	LBR	170.179	47.2101	0.277414	-1.85	0.01	0.02	DownRegulated	lamin B receptor	GO:0003677 ; GO:0005515 ; GO:0005521 ; GO:0005635 ; GO:0005639 ; GO:0005739 ; GO:0006695 ; GO:0016020 ; GO:0016021 ; GO:0016628 ; GO:0031965 ; GO:0044281 ; GO:0044822 ; GO:0055114 ; GO:0070087 ;	IPR001171:Ergosterol biosynthesis ERG4/ERG24,IPR002999:Tudor domain,IPR018083:Sterol reductase, conserved site,IPR019023:Lamin-B receptor of TUDOR domain,	---NA---
TCONS_00028115	LGALS3BP	94.8102	206.241	2.1753	1.12	0	0.04	Upregulated	lectin, galactoside-binding, soluble, 3 binding protein	GO:0005044 ; GO:0005578 ; GO:0005615 ; GO:0006898 ; GO:0006898 ; GO:0006968 ; GO:0007155 ; GO:0007165 ; GO:0016020 ; GO:0031012 ; GO:0070062 ; GO:0072562 ;	IPR000210:BTB/POZ-like,IPR001190:Speract/scavenger receptor,IPR011705:BTB/Kelch-associated,IPR017448:Speract/scavenger receptor related,	---NA---
TCONS_00003124	LGALS8	1.88398	37.7681	20.0469	4.33	0.03	0.13	Upregulated	lectin, galactoside-binding, soluble, 8	GO:0002317 ; GO:0005515 ; GO:0005615 ; GO:0005737 ; GO:0016020 ; GO:0030246 ; GO:0031295 ; GO:0070062 ;	IPR001079:Galectin, carbohydrate recognition domain,IPR013320:Concanavalin A-like lectin/glucanase, subgroup,	---NA---
TCONS_00043655	LMLN	63.6778	1.57016	0.0246579	-5.34	0	0	DownRegulated	leishmanolysin-like (metallopeptidase M8 family)	GO:0004222 ; GO:0005737 ; GO:0005811 ; GO:0005925 ; GO:0006508 ; GO:0007067 ; GO:0007155 ; GO:0016020 ; GO:0046872 ;	IPR001577:Peptidase M8, leishmanolysin,IPR006025:Peptidase M, neutral zinc metallopeptidases, zinc-binding site,	---NA---
TCONS_00008486	LRRC20	200.029	0.944201	0.00472033	-7.73	0	0	DownRegulated	leucine rich repeat containing 20	#NA	IPR001611:Leucine-rich repeat,	---NA---
TCONS_00008483	LRRC20	11.818	132.359	11.1998	3.49	0	0.25	Upregulated	leucine rich repeat containing 20	#NA	IPR001611:Leucine-rich repeat,	---NA---
TCONS_00062518	LRRC8A	198.019	5.24439	0.0264843	-5.24	0	0	DownRegulated	leucine rich repeat containing 8 family, member A	GO:0002329 ; GO:0005253 ; GO:0005515 ; GO:0005886 ; GO:0006820 ; GO:0006884 ; GO:0006970 ; GO:0009986 ; GO:0016020 ; GO:0034702 ;	IPR001611:Leucine-rich repeat,IPR003591:Leucine-rich repeat, typical subtype,	---NA---
TCONS_00003513	LZIC	373.056	155.263	0.416193	-1.26	0	0	DownRegulated	leucine zipper and CTNNBIP1 domain containing	GO:0008013 ; GO:0010212 ;	IPR009428:Beta-catenin-interacting ICAT,	---NA---
TCONS_00003515	LZIC	0.470996	164.341	348.922	8.45	0	0	Upregulated	leucine zipper and CTNNBIP1 domain containing	GO:0008013 ; GO:0010212 ;	IPR009428:Beta-catenin-interacting ICAT,	---NA---
TCONS_00060548	LZTS1	41.9186	155.296	3.7047	1.89	0	0.01	Upregulated	leucine zipper, putative tumor suppressor 1	GO:0003677 ; GO:0003700 ; GO:0005515 ; GO:0005654 ; GO:0005829 ; GO:0006351 ; GO:0006355 ; GO:0006383 ; GO:0006385 ; GO:0006386 ; GO:0007049 ; GO:0010467 ; GO:0014069 ; GO:0016242 ; GO:0016324 ; GO:0030054 ; GO:0032481 ; GO:0043197 ; GO:0043198 ; GO:0044297 ; GO:0045087 ; GO:0045211 ; GO:0048814 ;	---NA---	---NA---
TCONS_00033343	LENG8	164.341	67.4683	0.410538	-1.28	0	0.05	DownRegulated	leukocyte receptor cluster (LRC) member 8	GO:0005515 ;	IPR005062:SAC3/GANP/Nin1/mts3/eIF-3 p25,	---NA---
TCONS_00017408	LIG4	416.708	170.877	0.410063	-1.29	0	0	DownRegulated	ligase IV, DNA, ATP-dependent	GO:0000012 ; GO:0000793 ; GO:0001701 ; GO:0002328 ; GO:0003677 ; GO:0003909 ; GO:0003909 ; GO:0003910 ; GO:0005515 ; GO:0005524 ; GO:0005634 ; GO:0005654 ; GO:0005730 ; GO:0005737 ; GO:0005886 ; GO:0005925 ; GO:0005958 ; GO:0005958 ; GO:0006266 ; GO:0006273 ; GO:0006281 ; GO:0006297 ; GO:0006302 ; GO:0006302 ; GO:0006302 ; GO:0006303 ; GO:0006303 ; GO:0006303 ; GO:0007049 ; GO:0007417 ; GO:000802…	IPR000977:ATP-dependent DNA ligase,IPR001357:BRCT,IPR012308:DNA ligase, N-terminal,IPR012309:ATP dependent DNA ligase, C-terminal,IPR012310:ATP dependent DNA ligase, central,IPR012340:Nucleic acid-binding, OB-fold,IPR016059:ATP-dependent DNA ligase, conserved site,	hsa03450:Non-homologous end-joining,
TCONS_00017409	LIG4	73.8311	331.155	4.48531	2.17	0	0	Upregulated	ligase IV, DNA, ATP-dependent	GO:0000012 ; GO:0000793 ; GO:0001701 ; GO:0002328 ; GO:0003677 ; GO:0003909 ; GO:0003909 ; GO:0003910 ; GO:0005515 ; GO:0005524 ; GO:0005634 ; GO:0005654 ; GO:0005730 ; GO:0005737 ; GO:0005886 ; GO:0005925 ; GO:0005958 ; GO:0005958 ; GO:0006266 ; GO:0006273 ; GO:0006281 ; GO:0006297 ; GO:0006302 ; GO:0006302 ; GO:0006302 ; GO:0006303 ; GO:0006303 ; GO:0006303 ; GO:0007049 ; GO:0007417 ; GO:000802…	IPR000977:ATP-dependent DNA ligase,IPR001357:BRCT,IPR012308:DNA ligase, N-terminal,IPR012309:ATP dependent DNA ligase, C-terminal,IPR012310:ATP dependent DNA ligase, central,IPR012340:Nucleic acid-binding, OB-fold,IPR016059:ATP-dependent DNA ligase, conserved site,	hsa03450:Non-homologous end-joining,
TCONS_00017410	LIG4	6.12294	62.8065	10.2576	3.36	0	0.02	Upregulated	ligase IV, DNA, ATP-dependent	GO:0000012 ; GO:0000793 ; GO:0001701 ; GO:0002328 ; GO:0003677 ; GO:0003909 ; GO:0003909 ; GO:0003910 ; GO:0005515 ; GO:0005524 ; GO:0005634 ; GO:0005654 ; GO:0005730 ; GO:0005737 ; GO:0005886 ; GO:0005925 ; GO:0005958 ; GO:0005958 ; GO:0006266 ; GO:0006273 ; GO:0006281 ; GO:0006297 ; GO:0006302 ; GO:0006302 ; GO:0006302 ; GO:0006303 ; GO:0006303 ; GO:0006303 ; GO:0007049 ; GO:0007417 ; GO:000802…	IPR000977:ATP-dependent DNA ligase,IPR001357:BRCT,IPR012308:DNA ligase, N-terminal,IPR012309:ATP dependent DNA ligase, C-terminal,IPR012310:ATP dependent DNA ligase, central,IPR012340:Nucleic acid-binding, OB-fold,IPR016059:ATP-dependent DNA ligase, conserved site,	hsa03450:Non-homologous end-joining,
TCONS_00033811	LBH	2.35498	97.3014	41.3173	5.37	0	0.22	Upregulated	limb bud and heart development	GO:0005634 ; GO:0005737 ; GO:0006351 ; GO:0007275 ; GO:0010468 ; GO:0030193 ; GO:0045893 ;	IPR013294:Limb-bud-and-heart,	---NA---
TCONS_00022402	LAT	18.9693	211.986	11.1753	3.48	0	0	Upregulated	linker for activation of T cells	GO:0001772 ; GO:0005070 ; GO:0005515 ; GO:0005886 ; GO:0006955 ; GO:0007229 ; GO:0007265 ; GO:0007596 ; GO:0008180 ; GO:0009967 ; GO:0016021 ; GO:0019722 ; GO:0019901 ; GO:0030168 ; GO:0035556 ; GO:0038095 ; GO:0042110 ; GO:0042629 ; GO:0043303 ; GO:0045087 ; GO:0045121 ; GO:0050852 ; GO:0050863 ;	IPR008359:Linker for activation of T cells (LAT),	hsa04650:Natural killer cell mediated cytotoxicity,hsa04660:T cell receptor signaling pathway,hsa04664:Fc epsilon RI signaling pathway,hsa04666:Fc gamma R-mediated phagocytosis,
TCONS_00022618	LONP2	28.346	106.918	3.7719	1.92	0	0.04	Upregulated	lon peptidase 2, peroxisomal	GO:0002020 ; GO:0004176 ; GO:0004252 ; GO:0005102 ; GO:0005515 ; GO:0005524 ; GO:0005634 ; GO:0005777 ; GO:0005782 ; GO:0006200 ; GO:0006200 ; GO:0006515 ; GO:0006625 ; GO:0007031 ; GO:0008233 ; GO:0014070 ; GO:0016020 ; GO:0016485 ; GO:0016558 ; GO:0019899 ; GO:0031998 ;	IPR001984:Peptidase S16, Lon protease, C-terminal region,IPR003111:Peptidase S16, lon N-terminal,IPR003593:ATPase, AAA+ type, core,IPR003959:ATPase, AAA-type, core,IPR004815:Peptidase S16, ATP-dependent protease La,IPR008268:Peptidase S16, active site,IPR008269:Peptidase S16, lon C-terminal,	---NA---
TCONS_00060495	LONRF1	124.076	5.23387	0.0421826	-4.57	0	0	DownRegulated	LON peptidase N-terminal domain and ring finger 1	GO:0004176 ; GO:0006200 ; GO:0006508 ; GO:0008270 ;	IPR001841:Zinc finger, RING-type,IPR003111:Peptidase S16, lon N-terminal,IPR017907:Zinc finger, RING-type, conserved site,IPR018957:Zinc finger, C3HC4 RING-type,	---NA---
TCONS_00004410	LRP8	139.576	38.7306	0.277488	-1.85	0	0.01	DownRegulated	low density lipoprotein receptor-related protein 8, apolipoprotein e receptor	GO:0000122 ; GO:0001523 ; GO:0004888 ; GO:0005509 ; GO:0005515 ; GO:0005576 ; GO:0005875 ; GO:0005886 ; GO:0005901 ; GO:0006508 ; GO:0006629 ; GO:0006897 ; GO:0006898 ; GO:0007165 ; GO:0007596 ; GO:0007603 ; GO:0008035 ; GO:0014069 ; GO:0016020 ; GO:0016021 ; GO:0019221 ; GO:0019894 ; GO:0021541 ; GO:0021819 ; GO:0030229 ; GO:0030425 ; GO:0032793 ; GO:0034185 ; GO:0038025 ; GO:0038026 ; GO:004249…	IPR000033:Low-density lipoprotein receptor, YWTD repeat,IPR000152:EGF-type aspartate/asparagine hydroxylation conserved site,IPR000742:EGF-like, type 3,IPR001881:EGF-like calcium-binding,IPR002172:Low density lipoprotein-receptor, class A, cysteine-rich,IPR006209:EGF,IPR006210:EGF-like,IPR011042:Six-bladed beta-propeller, TolB-like,IPR013032:EGF-like region, conserved site,IPR013091:EGF calcium-b…	---NA---
TCONS_00061166	LRP12	91.7107	240.938	2.62715	1.39	0	0.01	Upregulated	low density lipoprotein receptor-related protein 12	GO:0005041 ; GO:0005515 ; GO:0005887 ; GO:0005905 ; GO:0006897 ; GO:0006898 ; GO:0007165 ; GO:0016021 ; GO:0040008 ;	IPR000859:CUB,IPR002172:Low density lipoprotein-receptor, class A, cysteine-rich,	---NA---
TCONS_00061165	LRP12	209.794	82.7083	0.394237	-1.34	0	0.02	DownRegulated	low density lipoprotein receptor-related protein 12	GO:0005041 ; GO:0005515 ; GO:0005887 ; GO:0005905 ; GO:0006897 ; GO:0006898 ; GO:0007165 ; GO:0016021 ; GO:0040008 ;	IPR000859:CUB,IPR002172:Low density lipoprotein-receptor, class A, cysteine-rich,	---NA---
TCONS_00061164	LRP12	1.92712	77.7611	40.3509	5.33	0	0.394151	Upregulated	low density lipoprotein receptor-related protein 12	GO:0005041 ; GO:0005515 ; GO:0005887 ; GO:0005905 ; GO:0006897 ; GO:0006898 ; GO:0007165 ; GO:0016021 ; GO:0040008 ;	IPR000859:CUB,IPR002172:Low density lipoprotein-receptor, class A, cysteine-rich,	---NA---
TCONS_00049215	LSM11	214.04	103.377	0.48298	-1.05	0	0.04	DownRegulated	LSM11, U7 small nuclear RNA associated	GO:0000084 ; GO:0005515 ; GO:0005634 ; GO:0005654 ; GO:0005683 ; GO:0005683 ; GO:0006366 ; GO:0006369 ; GO:0006398 ; GO:0008334 ; GO:0010467 ; GO:0031124 ; GO:0071204 ; GO:0071209 ;	IPR001163:Like-Sm ribonucleoprotein, core,	---NA---
TCONS_00049214	LSM11	26.3758	135.079	5.12132	2.36	0.01	0.65	Upregulated	LSM11, U7 small nuclear RNA associated	GO:0000084 ; GO:0005515 ; GO:0005634 ; GO:0005654 ; GO:0005683 ; GO:0005683 ; GO:0006366 ; GO:0006369 ; GO:0006398 ; GO:0008334 ; GO:0010467 ; GO:0031124 ; GO:0071204 ; GO:0071209 ;	IPR001163:Like-Sm ribonucleoprotein, core,	---NA---
TCONS_00023291	LUC7L	69.5526	7.08151	0.101815	-3.3	0	0.01	DownRegulated	LUC7-like (S. cerevisiae)	GO:0003729 ; GO:0005515 ; GO:0005685 ; GO:0006376 ; GO:0042802 ; GO:0045843 ; GO:0050733 ;	IPR004882:LUC7 related,	---NA---
TCONS_00057521	LUC7L2	32.9697	117.172	3.55392	1.83	0.03	0.4	Upregulated	LUC7-like 2 (S. cerevisiae)	GO:0003729 ; GO:0005515 ; GO:0005685 ; GO:0006376 ; GO:0016607 ; GO:0019899 ; GO:0044822 ;	IPR004882:LUC7 related,	---NA---
TCONS_00046921	LYAR	408.359	135.374	0.331509	-1.59	0	0	DownRegulated	Ly1 antibody reactive	GO:0005515 ; GO:0005634 ; GO:0005730 ; GO:0044822 ; GO:0046872 ;	IPR014898:Zinc finger, C2H2, LYAR-type,	---NA---
TCONS_00053202	LYRM2	82.3629	19.3653	0.235122	-2.09	0	0.04	DownRegulated	LYR motif containing 2	GO:0005739 ;	IPR008011:Complex 1 LYR protein,	---NA---
TCONS_00048789	LYRM7	219.138	101.744	0.46429	-1.11	0	0.03	DownRegulated	LYR motif containing 7	GO:0005759 ;	IPR008011:Complex 1 LYR protein,	---NA---
TCONS_00048882	KDM3B	160.925	10.7452	0.0667716	-3.9	0	1	DownRegulated	lysine (K)-specific demethylase 3B	GO:0005634 ; GO:0006351 ; GO:0006355 ; GO:0016568 ; GO:0046872 ; GO:0051213 ; GO:0055114 ;	IPR003347:Transcription factor jumonji/aspartyl beta-hydroxylase,IPR013129:Transcription factor jumonji,	---NA---
TCONS_00029578	KDM4B	65.1482	230.636	3.54018	1.82	0	0	Upregulated	lysine (K)-specific demethylase 4B	GO:0005634 ; GO:0005925 ; GO:0006351 ; GO:0006355 ; GO:0008270 ; GO:0016568 ; GO:0030054 ; GO:0051213 ; GO:0055114 ;	IPR001965:Zinc finger, PHD-type,IPR002999:Tudor domain,IPR003347:Transcription factor jumonji/aspartyl beta-hydroxylase,IPR003349:Transcription factor jumonji, JmjN,IPR013129:Transcription factor jumonji,IPR019023:Lamin-B receptor of TUDOR domain,IPR019786:Zinc finger, PHD-type, conserved site,IPR019787:Zinc finger, PHD-finger,	---NA---
TCONS_00064482	KDM6A	0.941992	36.5766	38.829	5.28	0.02	0.65	Upregulated	lysine (K)-specific demethylase 6A	GO:0000978 ; GO:0001701 ; GO:0001843 ; GO:0003016 ; GO:0005634 ; GO:0007507 ; GO:0032525 ; GO:0035097 ; GO:0046872 ; GO:0048333 ; GO:0048570 ; GO:0051213 ; GO:0051568 ; GO:0055114 ; GO:0060070 ; GO:0071557 ; GO:0071558 ;	IPR001440:Tetratricopeptide TPR-1,IPR003347:Transcription factor jumonji/aspartyl beta-hydroxylase,IPR011990:Tetratricopeptide-like helical,IPR013026:Tetratricopeptide region,IPR013129:Transcription factor jumonji,IPR019734:Tetratricopeptide repeat,	---NA---
TCONS_00060740	KAT6A	160.062	15.1585	0.0947039	-3.4	0	0.95	DownRegulated	K(lysine) acetyltransferase 6A	GO:0000786 ; GO:0003007 ; GO:0003677 ; GO:0003682 ; GO:0003713 ; GO:0004402 ; GO:0005515 ; GO:0005634 ; GO:0005654 ; GO:0005730 ; GO:0005794 ; GO:0006323 ; GO:0006325 ; GO:0006334 ; GO:0006351 ; GO:0006473 ; GO:0008134 ; GO:0008270 ; GO:0016407 ; GO:0016573 ; GO:0016605 ; GO:0030099 ; GO:0035019 ; GO:0035162 ; GO:0035909 ; GO:0043433 ; GO:0043966 ; GO:0045892 ; GO:0045893 ; GO:0060325 ; GO:007077…	GO:0003677~DNA binding,GO:0003713~transcription coactivator activity,GO:0004402~histone acetyltransferase activity,GO:0005515~protein binding,GO:0008134~transcription factor binding,GO:0008270~zinc ion binding,GO:0016407~acetyltransferase activity,	IPR001965:Zinc finger, PHD-type,IPR002717:MOZ/SAS-like protein,IPR005818:Histone H1/H5,IPR011011:Zinc finger, FYVE/PHD-type,IPR011991:Winged helix-turn-helix DNA-binding domain,IPR013083:Zinc finger, RING/FYVE/PHD-type,IPR016181:Acyl-CoA N-acyltransferase,IPR019787:Zinc finger, PHD-finger,
TCONS_00047628	MAD2L1	64.2671	4.1871	0.0651515	-3.94	0	0.01	DownRegulated	MAD2 mitotic arrest deficient-like 1 (yeast)	GO:0000070 ; GO:0000278 ; GO:0000776 ; GO:0000776 ; GO:0000777 ; GO:0000922 ; GO:0005515 ; GO:0005634 ; GO:0005643 ; GO:0005829 ; GO:0005829 ; GO:0007093 ; GO:0007093 ; GO:0007094 ; GO:0031145 ; GO:0042177 ; GO:0042802 ; GO:0042803 ; GO:0043066 ; GO:0045930 ; GO:0048471 ; GO:0051436 ; GO:0051439 ; GO:0060564 ; GO:0072686 ; GO:0090267 ;	IPR003511:DNA-binding HORMA,	hsa04110:Cell cycle,hsa04114:Oocyte meiosis,hsa04914:Progesterone-mediated oocyte maturation,
TCONS_00050719	MGAT1	144.045	21.6851	0.150544	-2.73	0	0	DownRegulated	mannosyl (alpha-1,3-)-glycoprotein beta-1,2-N-acetylglucosaminyltransferase	GO:0000139 ; GO:0001701 ; GO:0003827 ; GO:0005975 ; GO:0006049 ; GO:0006486 ; GO:0008375 ; GO:0016020 ; GO:0016021 ; GO:0018279 ; GO:0043687 ; GO:0044267 ; GO:0046872 ; GO:0070062 ;	IPR004139:Glycosyl transferase, family 13,	hsa00510:N-Glycan biosynthesis,
TCONS_00036363	MOGS	35.6769	135.264	3.79136	1.92	0	0.01	Upregulated	mannosyl-oligosaccharide glucosidase	GO:0004573 ; GO:0005783 ; GO:0005789 ; GO:0006457 ; GO:0006487 ; GO:0009311 ; GO:0015926 ; GO:0016020 ; GO:0016021 ; GO:0018279 ; GO:0043687 ; GO:0044267 ; GO:0070062 ;	IPR004888:Glycoside hydrolase, family 63,	hsa00510:N-Glycan biosynthesis,
TCONS_00049412	MAML1	80.9103	16.9956	0.210055	-2.25	0.05	0.08	DownRegulated	mastermind-like 1 (Drosophila)	GO:0002193 ; GO:0003162 ; GO:0003713 ; GO:0005515 ; GO:0005634 ; GO:0005654 ; GO:0005730 ; GO:0006367 ; GO:0006468 ; GO:0007219 ; GO:0007219 ; GO:0010467 ; GO:0010831 ; GO:0016607 ; GO:0019901 ; GO:0042605 ; GO:0043231 ; GO:0045445 ; GO:0045944 ; GO:0060928 ;	IPR019082:Neurogenic mastermind-like, N-terminal,	hsa04330:Notch signaling pathway,
TCONS_00003303	MXRA8	134.658	30.6865	0.227886	-2.13	0	0.01	DownRegulated	matrix-remodelling associated 8	GO:0003674 ; GO:0009986 ; GO:0016021 ; GO:0060857 ; GO:0070062 ;	IPR003599:Immunoglobulin subtype,IPR007110:Immunoglobulin-like,IPR013106:Immunoglobulin V-set,IPR013783:Immunoglobulin-like fold,	---NA---
TCONS_00030139	MAU2	100.894	229.486	2.27453	1.19	0	0.02	Upregulated	MAU2 sister chromatid cohesion factor	GO:0000278 ; GO:0000785 ; GO:0005515 ; GO:0005634 ; GO:0005654 ; GO:0005654 ; GO:0032116 ; GO:0032116 ; GO:0034088 ; GO:0047485 ;	GO:0005515~protein binding,GO:0047485~protein N-terminus binding,	IPR011990:Tetratricopeptide-like helical,IPR019440:Cohesin loading factor,IPR019734:Tetratricopeptide repeat,
TCONS_00002727	MDM4	121.858	29.7936	0.244495	-2.03	0	0.02	DownRegulated	MDM4, p53 regulator	GO:0000122 ; GO:0005515 ; GO:0005634 ; GO:0006461 ; GO:0008270 ; GO:0008283 ; GO:0008284 ; GO:0008285 ; GO:0019899 ; GO:0030330 ; GO:0042177 ; GO:0043066 ; GO:0045023 ; GO:0050821 ; GO:0071157 ; GO:0071456 ;	IPR001841:Zinc finger, RING-type,IPR001876:Zinc finger, RanBP2-type,IPR003121:SWIB/MDM2 domain,IPR015458:MDM4/MDMX protein,IPR016495:p53 negative regulator Mdm2/Mdm4,IPR017907:Zinc finger, RING-type, conserved site,	hsa04115:p53 signaling pathway,
TCONS_00052430	MBOAT1	35.8064	1.57016	0.0438515	-4.51	0	0.03	DownRegulated	membrane bound O-acyltransferase domain containing 1	GO:0005789 ; GO:0006644 ; GO:0016021 ; GO:0016747 ; GO:0036150 ; GO:0036152 ; GO:0044281 ; GO:0046474 ;	IPR004299:Membrane bound O-acyl transferase, MBOAT,	---NA---
TCONS_00017976	MPP5	88.6909	196.358	2.21396	1.15	2.21459e-05	0.04	Upregulated	membrane protein, palmitoylated 5 (MAGUK p55 subfamily member 5)	GO:0002011 ; GO:0005515 ; GO:0005634 ; GO:0005730 ; GO:0005737 ; GO:0005886 ; GO:0005886 ; GO:0005923 ; GO:0012505 ; GO:0019904 ; GO:0032287 ; GO:0032288 ; GO:0034329 ; GO:0035749 ; GO:0035750 ; GO:0043219 ; GO:0043220 ; GO:0043234 ; GO:0045216 ; GO:0070062 ; GO:0070830 ; GO:0090002 ;	IPR001452:Src homology-3 domain,IPR001478:PDZ/DHR/GLGF,IPR004172:L27,IPR008144:Guanylate kinase,IPR008145:Guanylate kinase/L-type calcium channel region,IPR011511:Variant SH3,IPR014775:L27, C-terminal,IPR015145:L27-N,	hsa04530:Tight junction,
TCONS_00001284	MIER1	201.108	85.345	0.424375	-1.24	0	0.02	DownRegulated	mesoderm induction early response 1, transcriptional regulator	GO:0003677 ; GO:0003682 ; GO:0004871 ; GO:0005515 ; GO:0005634 ; GO:0005730 ; GO:0005737 ; GO:0006351 ; GO:0007165 ; GO:0017053 ; GO:0031937 ; GO:0043123 ;	IPR000949:ELM2,IPR001005:SANT, DNA-binding,IPR014778:Myb, DNA-binding,IPR017884:SANT, eukarya,IPR018247:EF-HAND 1,	---NA---
TCONS_00049759	MIER3	225.52	76.4803	0.339129	-1.56	0.01	1	DownRegulated	mesoderm induction early response 1, family member 3	GO:0003677 ; GO:0003682 ; GO:0005634 ; GO:0006351 ; GO:0006355 ;	IPR000949:ELM2,IPR001005:SANT, DNA-binding,IPR014778:Myb, DNA-binding,IPR017884:SANT, eukarya,	---NA---
TCONS_00060055	MTDH	21.5938	86.5246	4.00693	2	0	0.05	Upregulated	metadherin	GO:0000122 ; GO:0001085 ; GO:0003713 ; GO:0003725 ; GO:0005515 ; GO:0005634 ; GO:0005730 ; GO:0005737 ; GO:0005783 ; GO:0005789 ; GO:0005923 ; GO:0010508 ; GO:0016021 ; GO:0016324 ; GO:0016604 ; GO:0031663 ; GO:0031965 ; GO:0043066 ; GO:0043123 ; GO:0044822 ; GO:0045766 ; GO:0046581 ; GO:0048471 ; GO:0051059 ; GO:0051092 ; GO:0051897 ; GO:0070830 ;	---NA---	---NA---
TCONS_00028958	MPPE1	30.9238	0.944201	0.0305331	-5.03	0	0.04	DownRegulated	metallophosphoesterase 1	GO:0005793 ; GO:0005794 ; GO:0005801 ; GO:0006506 ; GO:0006888 ; GO:0008081 ; GO:0016021 ; GO:0030145 ; GO:0033116 ; GO:0034235 ; GO:0070971 ;	IPR004843:Metallophosphoesterase,	---NA---
TCONS_00004090	MTF1	192.698	61.8728	0.321087	-1.64	0	0	DownRegulated	metal-regulatory transcription factor 1	GO:0000978 ; GO:0000979 ; GO:0001047 ; GO:0001077 ; GO:0003677 ; GO:0003700 ; GO:0003713 ; GO:0005515 ; GO:0005634 ; GO:0005730 ; GO:0006351 ; GO:0006357 ; GO:0006979 ; GO:0010038 ; GO:0035035 ; GO:0045944 ; GO:0046686 ; GO:0046872 ;	IPR007087:Zinc finger, C2H2-type,IPR013087:Zinc finger, C2H2-type/integrase, DNA-binding,IPR015880:Zinc finger, C2H2-like,	---NA---
TCONS_00018581	MTA1	145.171	0.472101	0.00325204	-8.26	0	0	DownRegulated	metastasis associated 1	GO:0001103 ; GO:0003682 ; GO:0003700 ; GO:0005515 ; GO:0005634 ; GO:0005730 ; GO:0005737 ; GO:0005783 ; GO:0006355 ; GO:0007165 ; GO:0008270 ; GO:0016581 ; GO:0019899 ; GO:0033363 ; GO:0043231 ; GO:0043565 ;	IPR000679:Zinc finger, GATA-type,IPR000949:ELM2,IPR001005:SANT, DNA-binding,IPR001025:Bromo adjacent region,IPR014778:Myb, DNA-binding,IPR017884:SANT, eukarya,	---NA---
TCONS_00018577	MTA1	102.346	252.762	2.46969	1.3	0	0.01	Upregulated	metastasis associated 1	GO:0001103 ; GO:0003682 ; GO:0003700 ; GO:0005515 ; GO:0005634 ; GO:0005730 ; GO:0005737 ; GO:0005783 ; GO:0006355 ; GO:0007165 ; GO:0008270 ; GO:0016581 ; GO:0019899 ; GO:0033363 ; GO:0043231 ; GO:0043565 ;	IPR000679:Zinc finger, GATA-type,IPR000949:ELM2,IPR001005:SANT, DNA-binding,IPR001025:Bromo adjacent region,IPR014778:Myb, DNA-binding,IPR017884:SANT, eukarya,	---NA---
TCONS_00018579	MTA1	149.769	43.8843	0.293013	-1.77	0.02	0.11	DownRegulated	metastasis associated 1	GO:0001103 ; GO:0003682 ; GO:0003700 ; GO:0005515 ; GO:0005634 ; GO:0005730 ; GO:0005737 ; GO:0005783 ; GO:0006355 ; GO:0007165 ; GO:0008270 ; GO:0016581 ; GO:0019899 ; GO:0033363 ; GO:0043231 ; GO:0043565 ;	IPR000679:Zinc finger, GATA-type,IPR000949:ELM2,IPR001005:SANT, DNA-binding,IPR001025:Bromo adjacent region,IPR014778:Myb, DNA-binding,IPR017884:SANT, eukarya,	---NA---
TCONS_00011901	MTA2	65.4684	179.023	2.7345	1.45	0.02	0.21	Upregulated	metastasis associated 1 family, member 2	GO:0000118 ; GO:0000122 ; GO:0000790 ; GO:0000978 ; GO:0000980 ; GO:0000989 ; GO:0001085 ; GO:0001103 ; GO:0003700 ; GO:0004407 ; GO:0005515 ; GO:0005634 ; GO:0005667 ; GO:0005730 ; GO:0006306 ; GO:0006333 ; GO:0008270 ; GO:0016020 ; GO:0016575 ; GO:0016581 ; GO:0031492 ; GO:0043044 ; GO:0043234 ; GO:0045944 ;	IPR000679:Zinc finger, GATA-type,IPR000949:ELM2,IPR001005:SANT, DNA-binding,IPR001025:Bromo adjacent region,IPR014778:Myb, DNA-binding,IPR017884:SANT, eukarya,	---NA---
TCONS_00031530	MBD3	247.93	121.379	0.489567	-1.03	0	0.03	DownRegulated	methyl-CpG binding domain protein 3	GO:0000122 ; GO:0000790 ; GO:0000792 ; GO:0000978 ; GO:0000980 ; GO:0001701 ; GO:0003677 ; GO:0005515 ; GO:0005737 ; GO:0006346 ; GO:0006351 ; GO:0008327 ; GO:0009888 ; GO:0016573 ; GO:0016581 ; GO:0031492 ; GO:0043044 ; GO:0043234 ;	IPR001739:Methyl-CpG DNA binding,	---NA---
TCONS_00052989	MUT	79.1273	1.57016	0.0198435	-5.66	0	1	DownRegulated	methylmalonyl CoA mutase	GO:0004494 ; GO:0005739 ; GO:0005759 ; GO:0006635 ; GO:0006766 ; GO:0006767 ; GO:0009235 ; GO:0009791 ; GO:0019626 ; GO:0031419 ; GO:0044255 ; GO:0044281 ; GO:0046872 ; GO:0050667 ; GO:0072341 ;	IPR006098:Methylmalonyl-CoA mutase, alpha chain, catalytic,IPR006099:Methylmalonyl-CoA mutase, alpha and beta chain, catalytic,IPR006158:Cobalamin (vitamin B12)-binding,IPR006159:Methylmalonyl-CoA mutase, C-terminal,IPR014348:Cobalamin (vitamin B12)-dependent enzyme, catalytic subdomain,	hsa00280:Valine, leucine and isoleucine degradation,hsa00640:Propanoate metabolism,
TCONS_00030079	MAST3	0.470996	62.8065	133.348	7.06	0	0	Upregulated	microtubule associated serine/threonine kinase 3	GO:0000287 ; GO:0004674 ; GO:0005515 ; GO:0005524 ; GO:0006468 ;	IPR000719:Protein kinase, core,IPR000961:AGC-kinase, C-terminal,IPR001478:PDZ/DHR/GLGF,IPR002290:Serine/threonine protein kinase,IPR008271:Serine/threonine protein kinase, active site,IPR015022:Region of unknown function DUF1908,IPR017441:Protein kinase, ATP binding site,IPR017442:Serine/threonine protein kinase-related,	---NA---
TCONS_00030080	MAST3	119.992	0.472101	0.00393443	-7.99	0	1	DownRegulated	microtubule associated serine/threonine kinase 3	GO:0000287 ; GO:0004674 ; GO:0005515 ; GO:0005524 ; GO:0006468 ;	IPR000719:Protein kinase, core,IPR000961:AGC-kinase, C-terminal,IPR001478:PDZ/DHR/GLGF,IPR002290:Serine/threonine protein kinase,IPR008271:Serine/threonine protein kinase, active site,IPR015022:Region of unknown function DUF1908,IPR017441:Protein kinase, ATP binding site,IPR017442:Serine/threonine protein kinase-related,	---NA---
TCONS_00030057	MAP1S	107.843	31.5268	0.292339	-1.77	0	0.04	DownRegulated	microtubule-associated protein 1S	GO:0001578 ; GO:0003677 ; GO:0004536 ; GO:0005515 ; GO:0005634 ; GO:0005730 ; GO:0005737 ; GO:0005819 ; GO:0005829 ; GO:0005874 ; GO:0006309 ; GO:0007399 ; GO:0007420 ; GO:0008017 ; GO:0008017 ; GO:0015631 ; GO:0030054 ; GO:0030425 ; GO:0042802 ; GO:0042995 ; GO:0043025 ; GO:0045202 ; GO:0047497 ; GO:0048471 ; GO:0048487 ; GO:0048812 ; GO:0051015 ; GO:0051015 ; GO:0097194 ;	---NA---	---NA---
TCONS_00044107	MAP4	247.675	103.862	0.419349	-1.25	0	0.01	DownRegulated	microtubule-associated protein 4	GO:0005198 ; GO:0005515 ; GO:0005737 ; GO:0005874 ; GO:0005875 ; GO:0005886 ; GO:0007052 ; GO:0008017 ; GO:0015630 ; GO:0044822 ; GO:0051012 ; GO:0051294 ; GO:0051294 ; GO:0051301 ; GO:0070062 ; GO:0072686 ;	IPR001084:Tubulin-binding Tau protein,	---NA---
TCONS_00044112	MAP4	28.2775	245.469	8.68069	3.12	0.000968545	0	Upregulated	microtubule-associated protein 4	GO:0005198 ; GO:0005515 ; GO:0005737 ; GO:0005874 ; GO:0005875 ; GO:0005886 ; GO:0007052 ; GO:0008017 ; GO:0015630 ; GO:0044822 ; GO:0051012 ; GO:0051294 ; GO:0051294 ; GO:0051301 ; GO:0070062 ; GO:0072686 ;	IPR001084:Tubulin-binding Tau protein,	---NA---
TCONS_00027989	MIF4GD	87.7235	209.463	2.38776	1.26	0.02	0.09	Upregulated	MIF4G domain containing	GO:0003723 ; GO:0005515 ; GO:0005730 ; GO:0005737 ; GO:0006417 ; GO:0008022 ;	IPR003890:MIF4G-like, type 3,IPR016021:MIF4-like, type 1/2/3,	---NA---
TCONS_00027990	MIF4GD	172.298	75.7084	0.439404	-1.19	0.05	1	DownRegulated	MIF4G domain containing	GO:0003723 ; GO:0005515 ; GO:0005730 ; GO:0005737 ; GO:0006417 ; GO:0008022 ;	IPR003890:MIF4G-like, type 3,IPR016021:MIF4-like, type 1/2/3,	---NA---
TCONS_00008518	MICU1	2.82597	109.339	38.6908	5.27	0	0.89	Upregulated	mitochondrial calcium uptake 1	GO:0005509 ; GO:0005515 ; GO:0005622 ; GO:0005743 ; GO:0005758 ; GO:0006851 ; GO:0006851 ; GO:0006952 ; GO:0032592 ; GO:0034704 ; GO:0036444 ; GO:0046982 ; GO:0051260 ; GO:0051560 ; GO:0051561 ; GO:0070509 ; GO:1990246 ;	IPR002048:EF-hand domain,IPR011992:EF-hand-like domain,IPR018247:EF-Hand 1, calcium-binding site,
TCONS_00049845	MRPS27	62.8937	225.423	3.5842	1.84	0	0.65	Upregulated	mitochondrial ribosomal protein S27	GO:0005515 ; GO:0005739 ; GO:0005840 ;	IPR002885:Pentatricopeptide repeat,IPR019266:Ribosomal protein S27, mitochondrial,	---NA---
TCONS_00039638	MRPS6	232.164	90.2304	0.388649	-1.36	0.01	0.73	DownRegulated	mitochondrial ribosomal protein S6	GO:0003735 ; GO:0005739 ; GO:0006412 ; GO:0015935 ; GO:0019843 ;	IPR000529:Ribosomal protein S6,IPR014717:Translation elongation factor EF1B/ribosomal protein S6,	---NA---
TCONS_00051391	MAPK14	195.128	404.117	2.07103	1.05	0	0	Upregulated	mitogen-activated protein kinase 14	GO:0000077 ; GO:0000187 ; GO:0000902 ; GO:0000922 ; GO:0001502 ; GO:0001525 ; GO:0002062 ; GO:0002224 ; GO:0002755 ; GO:0002756 ; GO:0004674 ; GO:0004707 ; GO:0004708 ; GO:0005515 ; GO:0005524 ; GO:0005634 ; GO:0005654 ; GO:0005737 ; GO:0005739 ; GO:0005829 ; GO:0006006 ; GO:0006351 ; GO:0006357 ; GO:0006915 ; GO:0006928 ; GO:0006935 ; GO:0007165 ; GO:0007166 ; GO:0007178 ; GO:0007265 ; GO:000751…	IPR000719:Protein kinase, core,IPR002290:Serine/threonine protein kinase,IPR003527:MAP kinase, conserved site,IPR008271:Serine/threonine protein kinase, active site,IPR008352:MAP kinase, p38,IPR017441:Protein kinase, ATP binding site,IPR017442:Serine/threonine protein kinase-related,	hsa04010:MAPK signaling pathway,hsa04370:VEGF signaling pathway,hsa04620:Toll-like receptor signaling pathway,hsa04621:NOD-like receptor signaling pathway,hsa04622:RIG-I-like receptor signaling pathway,hsa04660:T cell receptor signaling pathway,hsa04664:Fc epsilon RI signaling pathway,hsa04670:Leukocyte transendothelial migration,hsa04722:Neurotrophin signaling pathway,hsa04912:GnRH signaling pat…
TCONS_00006950	MAPK8	22.1079	145.404	6.57703	2.72	0	0	Upregulated	mitogen-activated protein kinase 8	GO:0001503 ; GO:0002224 ; GO:0002755 ; GO:0002756 ; GO:0004674 ; GO:0004705 ; GO:0005515 ; GO:0005524 ; GO:0005634 ; GO:0005654 ; GO:0005739 ; GO:0005829 ; GO:0006915 ; GO:0006950 ; GO:0007254 ; GO:0007254 ; GO:0007258 ; GO:0009411 ; GO:0010628 ; GO:0018105 ; GO:0018107 ; GO:0018107 ; GO:0031063 ; GO:0032091 ; GO:0032880 ; GO:0034134 ; GO:0034138 ; GO:0034142 ; GO:0034146 ; GO:0034162 ; GO:003416…	IPR000719:Protein kinase, core,IPR002290:Serine/threonine protein kinase,IPR003527:MAP kinase, conserved site,IPR008271:Serine/threonine protein kinase, active site,IPR008351:JNK MAP kinase,IPR017441:Protein kinase, ATP binding site,IPR017442:Serine/threonine protein kinase-related,	hsa04010:MAPK signaling pathway,hsa04012:ErbB signaling pathway,hsa04310:Wnt signaling pathway,hsa04510:Focal adhesion,hsa04620:Toll-like receptor signaling pathway,hsa04621:NOD-like receptor signaling pathway,hsa04622:RIG-I-like receptor signaling pathway,hsa04664:Fc epsilon RI signaling pathway,hsa04722:Neurotrophin signaling pathway,hsa04910:Insulin signaling pathway,hsa04912:GnRH signaling pa…
TCONS_00063755	MAPKAP1	202.02	96.8266	0.479292	-1.06	0.04	1	DownRegulated	mitogen-activated protein kinase associated protein 1	GO:0005515 ; GO:0005546 ; GO:0005547 ; GO:0005634 ; GO:0005794 ; GO:0005829 ; GO:0005886 ; GO:0007173 ; GO:0008543 ; GO:0016023 ; GO:0017016 ; GO:0021762 ; GO:0031295 ; GO:0038095 ; GO:0043325 ; GO:0045087 ; GO:0046580 ; GO:0048011 ; GO:0048015 ; GO:0070300 ; GO:0080025 ;	IPR008828:Stress-activated map kinase interacting 1,	---NA---
TCONS_00053210	MAP3K7	72.4684	12.7467	0.175893	-2.51	0	0.04	DownRegulated	mitogen-activated protein kinase kinase kinase 7	GO:0000186 ; GO:0000187 ; GO:0000187 ; GO:0000287 ; GO:0001525 ; GO:0001841 ; GO:0002224 ; GO:0002726 ; GO:0002755 ; GO:0002756 ; GO:0004672 ; GO:0004674 ; GO:0004674 ; GO:0004708 ; GO:0004709 ; GO:0005515 ; GO:0005524 ; GO:0005634 ; GO:0005671 ; GO:0005737 ; GO:0005829 ; GO:0005886 ; GO:0006351 ; GO:0006915 ; GO:0007179 ; GO:0007249 ; GO:0007250 ; GO:0007252 ; GO:0007254 ; GO:0007254 ; GO:000838…	IPR000719:Protein kinase, core,IPR001245:Tyrosine protein kinase,IPR008271:Serine/threonine protein kinase, active site,IPR015786:Mitogen activated protein kinase kinase kinase-related,IPR017421:Mitogen-activated protein kinase kinase kinase 7,IPR017441:Protein kinase, ATP binding site,IPR017442:Serine/threonine protein kinase-related,	hsa04010:MAPK signaling pathway,hsa04310:Wnt signaling pathway,hsa04520:Adherens junction,hsa04620:Toll-like receptor signaling pathway,hsa04621:NOD-like receptor signaling pathway,hsa04622:RIG-I-like receptor signaling pathway,hsa04660:T cell receptor signaling pathway,
TCONS_00018991	MAP4K5	133.435	32.5749	0.244126	-2.03	0	0.02	DownRegulated	mitogen-activated protein kinase kinase kinase kinase 5	GO:0004672 ; GO:0004674 ; GO:0005083 ; GO:0005515 ; GO:0005524 ; GO:0005737 ; GO:0005886 ; GO:0006468 ; GO:0007257 ; GO:0035556 ;	IPR000719:Protein kinase, core,IPR001180:Citron-like,IPR002290:Serine/threonine protein kinase,IPR008271:Serine/threonine protein kinase, active site,IPR017441:Protein kinase, ATP binding site,IPR017442:Serine/threonine protein kinase-related,	---NA---
TCONS_00031578	MOB3A	28.2597	121.573	4.30199	2.11	0	0.02	Upregulated	MOB kinase activator 3A	GO:0005622 ; GO:0046872 ;	IPR005301:Mob1/phocein,
TCONS_00027642	MMD	2.05655	61.7413	30.0218	4.91	0	0	Upregulated	monocyte to macrophage differentiation-associated	GO:0004872 ; GO:0005765 ; GO:0005887 ; GO:0016020 ; GO:0019835 ; GO:0031902 ;	IPR004254:Hly-III related,IPR005744:HylII,	---NA---
TCONS_00016242	MPHOSPH9	112.934	3.93066	0.0348048	-4.84	0	0	DownRegulated	M-phase phosphoprotein 9	GO:0000087 ; GO:0000139 ; GO:0005737 ; GO:0005794 ; GO:0005813 ; GO:0005814 ; GO:0005886 ; GO:0016020 ;	---NA---	---NA---
TCONS_00016239	MPHOSPH9	112.981	336.013	2.97406	1.57	0	0	Upregulated	M-phase phosphoprotein 9	GO:0000087 ; GO:0000139 ; GO:0005737 ; GO:0005794 ; GO:0005813 ; GO:0005814 ; GO:0005886 ; GO:0016020 ;	---NA---	---NA---
TCONS_00053908	MSH5-SAPCD1	200.237	96.5005	0.481931	-1.05	0	0.05	DownRegulated	MSH5-SAPCD1 readthrough (NMD candidate)	#NA	IPR000432:DNA mismatch repair protein MutS, C-terminal,IPR007696:DNA mismatch repair protein MutS, core,IPR027417:P-loop containing nucleoside triphosphate hydrolase,
TCONS_00030640	MEGF8	1.02827	37.296	36.2704	5.18	0.02	0.99	Upregulated	multiple EGF-like-domains 8	GO:0003143 ; GO:0004872 ; GO:0005509 ; GO:0005515 ; GO:0005634 ; GO:0010468 ; GO:0016021 ; GO:0030326 ; GO:0030509 ; GO:0035108 ; GO:0042074 ; GO:0048704 ; GO:0048842 ; GO:0055113 ; GO:0060971 ; GO:0060972 ; GO:0061371 ; GO:0070062 ; GO:0071907 ; GO:0097094 ; GO:0097155 ;	IPR000152:EGF-type aspartate/asparagine hydroxylation conserved site,IPR000742:EGF-like, type 3,IPR000859:CUB,IPR001881:EGF-like calcium-binding,IPR002049:EGF-like, laminin,IPR002165:Plexin,IPR003659:Plexin/semaphorin/integrin,IPR006210:EGF-like,IPR006652:Kelch repeat type 1,IPR013032:EGF-like region, conserved site,IPR013091:EGF calcium-binding,IPR013111:EGF, extracellular,IPR013838:Beta tubulin…	---NA---
TCONS_00043305	MBNL1	59.8089	179.044	2.99361	1.58	0.01	0.41093	Upregulated	muscleblind-like splicing regulator 1	GO:0000380 ; GO:0000381 ; GO:0001701 ; GO:0003723 ; GO:0003725 ; GO:0005515 ; GO:0005634 ; GO:0005730 ; GO:0005737 ; GO:0006376 ; GO:0007399 ; GO:0007519 ; GO:0008380 ; GO:0010494 ; GO:0030326 ; GO:0043484 ; GO:0044822 ; GO:0045445 ; GO:0046872 ;	IPR000571:Zinc finger, CCCH-type,	---NA---
TCONS_00026450	MYBBP1A	38.8516	129.463	3.33225	1.74	0.03	0.18	Upregulated	MYB binding protein (P160) 1a	GO:0001649 ; GO:0003887 ; GO:0005515 ; GO:0005634 ; GO:0005634 ; GO:0005730 ; GO:0005730 ; GO:0005737 ; GO:0006261 ; GO:0006351 ; GO:0006355 ; GO:0006913 ; GO:0008134 ; GO:0016020 ; GO:0022904 ; GO:0042149 ; GO:0042564 ; GO:0043231 ; GO:0043565 ; GO:0044822 ; GO:0045892 ; GO:0071158 ; GO:0072332 ;	IPR007015:DNA polymerase V,	---NA---
TCONS_00002378	MPZL1	167.127	66.482	0.397792	-1.33	0	0.03	DownRegulated	myelin protein zero-like 1	GO:0005198 ; GO:0005515 ; GO:0005887 ; GO:0007169 ; GO:0007267 ;	IPR000920:Myelin P0 protein,IPR003596:Immunoglobulin V-set, subgroup,IPR007110:Immunoglobulin-like,IPR013106:Immunoglobulin V-set,IPR013783:Immunoglobulin-like fold,	hsa04514:Cell adhesion molecules (CAMs),
TCONS_00026319	MYO1C	0.985133	30.2657	30.7225	4.94	0.00955383	0.04	Upregulated	myosin IC	GO:0001725 ; GO:0001726 ; GO:0003774 ; GO:0003779 ; GO:0005102 ; GO:0005515 ; GO:0005516 ; GO:0005524 ; GO:0005634 ; GO:0005643 ; GO:0005654 ; GO:0005730 ; GO:0005737 ; GO:0005739 ; GO:0005829 ; GO:0005886 ; GO:0005902 ; GO:0005903 ; GO:0006605 ; GO:0006612 ; GO:0008022 ; GO:0008152 ; GO:0009925 ; GO:0016020 ; GO:0016023 ; GO:0016328 ; GO:0016461 ; GO:0030335 ; GO:0031941 ; GO:0038089 ; GO:003809…	IPR000048:IQ calmodulin-binding region,IPR001609:Myosin head, motor region,IPR010926:Myosin tail 2,	---NA---
TCONS_00021104	MYO5A	82.4887	0.523387	0.00634495	-7.3	0	0	DownRegulated	myosin VA (heavy chain 12, myoxin)	GO:0000146 ; GO:0001726 ; GO:0001750 ; GO:0003779 ; GO:0005509 ; GO:0005516 ; GO:0005524 ; GO:0005737 ; GO:0005794 ; GO:0005882 ; GO:0006810 ; GO:0006887 ; GO:0007268 ; GO:0007601 ; GO:0015031 ; GO:0016020 ; GO:0016192 ; GO:0016459 ; GO:0017137 ; GO:0030048 ; GO:0030073 ; GO:0030318 ; GO:0030426 ; GO:0031585 ; GO:0031987 ; GO:0032252 ; GO:0032402 ; GO:0032593 ; GO:0032869 ; GO:0035371 ; GO:004243…	IPR000048:IQ calmodulin-binding region,IPR001609:Myosin head, motor region,IPR002710:Dilute,IPR018444:Dil domain,	---NA---
TCONS_00034634	MYO7B	890.72	337.228	0.378602	-1.4	0	0	DownRegulated	myosin VIIB	GO:0003774 ; GO:0003779 ; GO:0005524 ; GO:0008152 ; GO:0016324 ; GO:0016459 ; GO:0070062 ;	IPR000048:IQ motif, EF-hand binding site,IPR000299:FERM domain,IPR000857:MyTH4 domain,IPR001452:Src homology-3 domain,IPR001609:Myosin head, motor domain,IPR011511:Variant SH3,IPR011993:Pleckstrin homology-like domain,IPR014352:FERM/acyl-CoA-binding protein, 3-helical bundle,IPR019748:FERM central domain,IPR019749:Band 4.1 domain,IPR027417:P-loop containing nucleoside triphosphate hydrolase,	---NA---
TCONS_00065412	MTMR1	114.998	259.061	2.25274	1.17	0	0.01	Upregulated	myotubularin related protein 1	GO:0004438 ; GO:0004725 ; GO:0005737 ; GO:0005829 ; GO:0005886 ; GO:0006644 ; GO:0006661 ; GO:0035335 ; GO:0044281 ;	IPR000387:Dual-specific/protein-tyrosine phosphatase, conserved region,IPR000387:Protein-tyrosine phosphatase,IPR004182:GRAM,IPR010569:Myotubularin-related,IPR016130:Protein-tyrosine phosphatase, active site,IPR017906:Myotubularin phosphatase,	hsa00051:Fructose and mannose metabolism,hsa00730:Thiamine metabolism,hsa00740:Riboflavin metabolism,
TCONS_00012511	MTMR2	61.6964	4.24891	0.0688679	-3.86	0	0.01	DownRegulated	myotubularin related protein 2	GO:0002091 ; GO:0004725 ; GO:0005515 ; GO:0005634 ; GO:0005737 ; GO:0005774 ; GO:0005829 ; GO:0005829 ; GO:0006470 ; GO:0006644 ; GO:0006661 ; GO:0008021 ; GO:0008138 ; GO:0008219 ; GO:0030424 ; GO:0030425 ; GO:0031642 ; GO:0031901 ; GO:0032288 ; GO:0035335 ; GO:0042803 ; GO:0043197 ; GO:0044281 ; GO:0045806 ; GO:0046855 ; GO:0046856 ; GO:0048666 ; GO:0051262 ; GO:0052866 ; GO:0090394 ; GO:009706…	IPR000387:Dual-specific/protein-tyrosine phosphatase, conserved region,IPR000387:Protein-tyrosine phosphatase,IPR004182:GRAM,IPR010569:Myotubularin-related,IPR016130:Protein-tyrosine phosphatase, active site,IPR017906:Myotubularin phosphatase,	hsa00051:Fructose and mannose metabolism,hsa00730:Thiamine metabolism,hsa00740:Riboflavin metabolism,
TCONS_00012515	MTMR2	79.5983	187.336	2.35352	1.23	0.04	0.94	Upregulated	myotubularin related protein 2	GO:0002091 ; GO:0004725 ; GO:0005515 ; GO:0005634 ; GO:0005737 ; GO:0005774 ; GO:0005829 ; GO:0005829 ; GO:0006470 ; GO:0006644 ; GO:0006661 ; GO:0008021 ; GO:0008138 ; GO:0008219 ; GO:0030424 ; GO:0030425 ; GO:0031642 ; GO:0031901 ; GO:0032288 ; GO:0035335 ; GO:0042803 ; GO:0043197 ; GO:0044281 ; GO:0045806 ; GO:0046855 ; GO:0046856 ; GO:0048666 ; GO:0051262 ; GO:0052866 ; GO:0090394 ; GO:009706…	IPR000387:Dual-specific/protein-tyrosine phosphatase, conserved region,IPR000387:Protein-tyrosine phosphatase,IPR004182:GRAM,IPR010569:Myotubularin-related,IPR016130:Protein-tyrosine phosphatase, active site,IPR017906:Myotubularin phosphatase,	hsa00051:Fructose and mannose metabolism,hsa00730:Thiamine metabolism,hsa00740:Riboflavin metabolism,
TCONS_00027708	MTMR4	10.7969	116.218	10.7641	3.43	0	0.0390501	Upregulated	myotubularin related protein 4	GO:0004722 ; GO:0004725 ; GO:0005515 ; GO:0005615 ; GO:0005829 ; GO:0006470 ; GO:0006644 ; GO:0006661 ; GO:0007179 ; GO:0014894 ; GO:0030512 ; GO:0031901 ; GO:0035335 ; GO:0035335 ; GO:0044281 ; GO:0046872 ;	IPR000306:Zinc finger, FYVE-type,IPR000387:Dual-specific/protein-tyrosine phosphatase, conserved region,IPR000387:Protein-tyrosine phosphatase,IPR010569:Myotubularin-related,IPR016130:Protein-tyrosine phosphatase, active site,IPR017455:Zinc finger, FYVE-related,IPR017906:Myotubularin phosphatase,	---NA---
TCONS_00050164	43351	657.26	235.724	0.358647	-1.48	0	0	DownRegulated	NA	NA	---NA---	---NA---
TCONS_00050166	43351	304.863	708.38	2.3236	1.22	0	0	Upregulated	NA	NA	---NA---	---NA---
TCONS_00056560	43350	61.7649	196.604	3.1831	1.67	0	0.499786	Upregulated	NA	NA	---NA---	---NA---
TCONS_00047690	NDUFC1	143.444	24.0758	0.167841	-2.57	0	0	DownRegulated	NADH dehydrogenase (ubiquinone) 1, subcomplex unknown, 1, 6kDa	GO:0005739 ; GO:0005743 ; GO:0005747 ; GO:0006120 ; GO:0008137 ; GO:0016021 ; GO:0022904 ; GO:0044237 ; GO:0044281 ;	---NA---	hsa00190:Oxidative phosphorylation,hsa05010:Alzheimer's disease,hsa05012:Parkinson's disease,hsa05016:Huntington's disease,
TCONS_00049137	NDST1	212.3	41.0728	0.193466	-2.37	0	0	DownRegulated	N-deacetylase/N-sulfotransferase (heparan glucosaminyl) 1	GO:0000139 ; GO:0000165 ; GO:0000271 ; GO:0005975 ; GO:0006024 ; GO:0006954 ; GO:0007224 ; GO:0007585 ; GO:0008543 ; GO:0015012 ; GO:0015016 ; GO:0016021 ; GO:0019213 ; GO:0030203 ; GO:0030210 ; GO:0030900 ; GO:0030901 ; GO:0044281 ; GO:0048702 ; GO:0048703 ;	IPR000863:Sulfotransferase,	hsa00534:Heparan sulfate biosynthesis,
TCONS_00024084	NAE1	82.2619	183.225	2.22734	1.16	0.03	1	Upregulated	NEDD8 activating enzyme E1 subunit 1	GO:0005515 ; GO:0005634 ; GO:0005737 ; GO:0005829 ; GO:0005886 ; GO:0007165 ; GO:0019781 ; GO:0031625 ; GO:0033314 ; GO:0042981 ; GO:0043523 ; GO:0045116 ; GO:0045116 ; GO:0046982 ; GO:0051402 ;	IPR000594:UBA/THIF-type NAD/FAD binding fold,IPR016040:NAD(P)-binding domain,	hsa05010:Alzheimer's disease,
TCONS_00048363	NLN	324.223	48.675	0.150128	-2.74	0	0	DownRegulated	neurolysin (metallopeptidase M3 family)	GO:0004222 ; GO:0005758 ; GO:0005886 ; GO:0006508 ; GO:0042277 ; GO:0046872 ;	IPR001567:Peptidase M3A and M3B, thimet/oligopeptidase F,IPR006025:Peptidase M, neutral zinc metallopeptidases, zinc-binding site,	hsa04614:Renin-angiotensin system,
TCONS_00048365	NLN	100.923	410.123	4.06374	2.02	0	0	Upregulated	neurolysin (metallopeptidase M3 family)	GO:0004222 ; GO:0005758 ; GO:0005886 ; GO:0006508 ; GO:0042277 ; GO:0046872 ;	IPR001567:Peptidase M3A and M3B, thimet/oligopeptidase F,IPR006025:Peptidase M, neutral zinc metallopeptidases, zinc-binding site,	hsa04614:Renin-angiotensin system,
TCONS_00047851	NEK1	18.9368	82.7899	4.37191	2.13	0.04	0.214306	Upregulated	NIMA-related kinase 1	GO:0000242 ; GO:0004672 ; GO:0004674 ; GO:0004713 ; GO:0005515 ; GO:0005524 ; GO:0005634 ; GO:0005737 ; GO:0005813 ; GO:0006974 ; GO:0007067 ; GO:0010212 ; GO:0018108 ; GO:0042384 ; GO:0046872 ;	IPR000719:Protein kinase, core,IPR002290:Serine/threonine protein kinase,IPR008271:Serine/threonine protein kinase, active site,IPR017441:Protein kinase, ATP binding site,IPR017442:Serine/threonine protein kinase-related,	---NA---
TCONS_00044396	NEK4	12.2459	88.3117	7.21154	2.85	0	0.01	Upregulated	NIMA-related kinase 4	GO:0004674 ; GO:0005524 ; GO:0005634 ; GO:0006468 ; GO:0007067 ; GO:0023014 ; GO:0046872 ;	IPR000719:Protein kinase, core,IPR002290:Serine/threonine protein kinase,IPR008271:Serine/threonine protein kinase, active site,IPR017441:Protein kinase, ATP binding site,IPR017442:Serine/threonine protein kinase-related,	---NA---
TCONS_00048198	NIPBL	99.5811	19.8282	0.199116	-2.33	0	0.02	DownRegulated	Nipped-B homolog (Drosophila)	GO:0000122 ; GO:0000278 ; GO:0001656 ; GO:0003007 ; GO:0003151 ; GO:0003682 ; GO:0005515 ; GO:0005634 ; GO:0005654 ; GO:0006974 ; GO:0007064 ; GO:0007420 ; GO:0007605 ; GO:0008022 ; GO:0019827 ; GO:0031065 ; GO:0032116 ; GO:0034088 ; GO:0034613 ; GO:0035115 ; GO:0035136 ; GO:0035261 ; GO:0036033 ; GO:0040018 ; GO:0042471 ; GO:0042634 ; GO:0042826 ; GO:0045444 ; GO:0045778 ; GO:0045892 ; GO:004599…	---NA---	---NA---
TCONS_00048199	NIPBL	32.9337	115.669	3.51217	1.81	0.04	0.99	Upregulated	Nipped-B homolog (Drosophila)	GO:0000122 ; GO:0000278 ; GO:0001656 ; GO:0003007 ; GO:0003151 ; GO:0003682 ; GO:0005515 ; GO:0005634 ; GO:0005654 ; GO:0006974 ; GO:0007064 ; GO:0007420 ; GO:0007605 ; GO:0008022 ; GO:0019827 ; GO:0031065 ; GO:0032116 ; GO:0034088 ; GO:0034613 ; GO:0035115 ; GO:0035136 ; GO:0035261 ; GO:0036033 ; GO:0040018 ; GO:0042471 ; GO:0042634 ; GO:0042826 ; GO:0045444 ; GO:0045778 ; GO:0045892 ; GO:004599…	---NA---	---NA---
TCONS_00060585	NKX3-1	5.61237	218.957	39.0134	5.29	0	0	Upregulated	NK3 homeobox 1	GO:0000976 ; GO:0000983 ; GO:0001047 ; GO:0001656 ; GO:0001756 ; GO:0001934 ; GO:0003700 ; GO:0003700 ; GO:0004882 ; GO:0005515 ; GO:0005622 ; GO:0005634 ; GO:0005634 ; GO:0005634 ; GO:0006355 ; GO:0006366 ; GO:0006919 ; GO:0007275 ; GO:0007431 ; GO:0007507 ; GO:0008134 ; GO:0008284 ; GO:0008285 ; GO:0008584 ; GO:0008656 ; GO:0010628 ; GO:0010628 ; GO:0010629 ; GO:0010942 ; GO:0014068 ; GO:003028…	IPR001356:Homeobox,IPR012287:Homeodomain-related,IPR017970:Homeobox, conserved site,	hsa05200:Pathways in cancer,hsa05215:Prostate cancer,
TCONS_00043378	NMD3	191.148	85.2122	0.445791	-1.17	0	0.04	DownRegulated	NMD3 ribosome export adaptor	GO:0000055 ; GO:0005654 ; GO:0005730 ; GO:0005737 ; GO:0015031 ; GO:0016020 ; GO:0030674 ; GO:0043023 ; GO:0044822 ;	IPR007064:NMD3,	---NA---
TCONS_00010257	NEAT1	162.626	61.8965	0.380606	-1.39	0.04	0.08	DownRegulated	nuclear paraspeckle assembly transcript 1 (non-protein coding)	#NA	GO:0019899~enzyme binding,GO:0030515~snoRNA binding,GO:0044822~poly(A) RNA binding,	IPR007276:Nucleolar protein 14,
TCONS_00025609	NFE2L1	740.856	109.784	0.148185	-2.75	0	0	DownRegulated	nuclear factor, erythroid 2-like 1	GO:0001190 ; GO:0003700 ; GO:0003712 ; GO:0005634 ; GO:0005789 ; GO:0006366 ; GO:0006783 ; GO:0006954 ; GO:0009653 ; GO:0016021 ; GO:0030218 ; GO:0043565 ; GO:0045944 ;	IPR004827:Basic-leucine zipper (bZIP) transcription factor,IPR011700:Basic leucine zipper,IPR013089:Kelch related,	---NA---
TCONS_00025604	NFE2L1	110.539	716.309	6.48012	2.7	0	0	Upregulated	nuclear factor, erythroid 2-like 1	GO:0001190 ; GO:0003700 ; GO:0003712 ; GO:0005634 ; GO:0005789 ; GO:0006366 ; GO:0006783 ; GO:0006954 ; GO:0009653 ; GO:0016021 ; GO:0030218 ; GO:0043565 ; GO:0045944 ;	IPR004827:Basic-leucine zipper (bZIP) transcription factor,IPR011700:Basic leucine zipper,IPR013089:Kelch related,	---NA---
TCONS_00039336	NFATC2	20.9466	93.6363	4.47023	2.16	0	0.03	Upregulated	nuclear factor of activated T-cells, cytoplasmic, calcineurin-dependent 2	GO:0001816 ; GO:0003677 ; GO:0003700 ; GO:0005515 ; GO:0005634 ; GO:0005634 ; GO:0005654 ; GO:0005667 ; GO:0005730 ; GO:0005737 ; GO:0005737 ; GO:0005829 ; GO:0005886 ; GO:0006351 ; GO:0006355 ; GO:0006974 ; GO:0015629 ; GO:0016477 ; GO:0030529 ; GO:0030890 ; GO:0038095 ; GO:0042493 ; GO:0043565 ; GO:0044212 ; GO:0045087 ; GO:0045893 ; GO:0045944 ; GO:0050853 ;	IPR000451:NF-kappa-B/Rel/dorsal,IPR002909:Cell surface receptor IPT/TIG,IPR008366:Nuclear factor of activated T cells (NFAT),IPR011539:Rel homology,IPR013783:Immunoglobulin-like fold,IPR018286:Nuclear factor of activated T cells (NFAT), subgroup,	hsa04010:MAPK signaling pathway,hsa04310:Wnt signaling pathway,hsa04360:Axon guidance,hsa04370:VEGF signaling pathway,hsa04650:Natural killer cell mediated cytotoxicity,hsa04660:T cell receptor signaling pathway,hsa04662:B cell receptor signaling pathway,
TCONS_00012247	NUMA1	30.8482	172.301	5.58544	2.48	0	1	Upregulated	nuclear mitotic apparatus protein 1	GO:0000086 ; GO:0000090 ; GO:0000132 ; GO:0000139 ; GO:0000278 ; GO:0000922 ; GO:0005198 ; GO:0005515 ; GO:0005634 ; GO:0005654 ; GO:0005694 ; GO:0005730 ; GO:0005737 ; GO:0005819 ; GO:0005829 ; GO:0005876 ; GO:0006997 ; GO:0007067 ; GO:0008017 ; GO:0016363 ; GO:0030425 ; GO:0043025 ; GO:0045177 ; GO:0051321 ; GO:0060487 ;	---NA---	---NA---
TCONS_00028188	NPLOC4	359.624	158.28	0.440126	-1.18	0	0	DownRegulated	nuclear protein localization 4 homolog (S. cerevisiae)	GO:0005515 ; GO:0005634 ; GO:0005783 ; GO:0005829 ; GO:0007030 ; GO:0008270 ; GO:0030433 ; GO:0042175 ; GO:0061025 ;	IPR001876:Zinc finger, RanBP2-type,IPR007716:NPL4, zinc-binding putative,IPR007717:NPL4,IPR016563:Polyubiquitin-tagged protein recognition complex, Npl4 component,	---NA---
TCONS_00033762	NRBP1	199.234	82.6952	0.415065	-1.27	0	0.02	DownRegulated	nuclear receptor binding protein 1	GO:0004672 ; GO:0005515 ; GO:0005524 ; GO:0005654 ; GO:0005938 ; GO:0006367 ; GO:0006468 ; GO:0006888 ; GO:0010467 ; GO:0012505 ; GO:0016020 ; GO:0030027 ; GO:0042803 ; GO:0048471 ;	IPR000719:Protein kinase, core,IPR017442:Serine/threonine protein kinase-related,	---NA---
TCONS_00033698	NCOA1	58.9176	2.51436	0.0426759	-4.55	0	0	DownRegulated	nuclear receptor coactivator 1	GO:0000435 ; GO:0000790 ; GO:0001012 ; GO:0001105 ; GO:0003682 ; GO:0003713 ; GO:0003713 ; GO:0004402 ; GO:0004871 ; GO:0005515 ; GO:0005654 ; GO:0005737 ; GO:0006351 ; GO:0007595 ; GO:0008584 ; GO:0016922 ; GO:0019899 ; GO:0021549 ; GO:0021766 ; GO:0021854 ; GO:0021987 ; GO:0030331 ; GO:0030374 ; GO:0030521 ; GO:0032355 ; GO:0032403 ; GO:0032526 ; GO:0032570 ; GO:0032870 ; GO:0033142 ; GO:003525…	IPR000014:PAS,IPR001092:Basic helix-loop-helix dimerisation region bHLH,IPR008955:Nuclear receptor coactivator Src-1,IPR010011:Protein of unknown function DUF1518,IPR011598:Helix-loop-helix DNA-binding,IPR013767:PAS fold,IPR014920:Nuclear receptor coactivator, Ncoa-type, interlocking,IPR014935:Steroid receptor coactivator,IPR017426:Nuclear receptor coactivator,	---NA---
TCONS_00033700	NCOA1	45.7297	1.93969	0.0424164	-4.56	0	0.01	DownRegulated	nuclear receptor coactivator 1	GO:0000435 ; GO:0000790 ; GO:0001012 ; GO:0001105 ; GO:0003682 ; GO:0003713 ; GO:0003713 ; GO:0004402 ; GO:0004871 ; GO:0005515 ; GO:0005654 ; GO:0005737 ; GO:0006351 ; GO:0007595 ; GO:0008584 ; GO:0016922 ; GO:0019899 ; GO:0021549 ; GO:0021766 ; GO:0021854 ; GO:0021987 ; GO:0030331 ; GO:0030374 ; GO:0030521 ; GO:0032355 ; GO:0032403 ; GO:0032526 ; GO:0032570 ; GO:0032870 ; GO:0033142 ; GO:003525…	IPR000014:PAS,IPR001092:Basic helix-loop-helix dimerisation region bHLH,IPR008955:Nuclear receptor coactivator Src-1,IPR010011:Protein of unknown function DUF1518,IPR011598:Helix-loop-helix DNA-binding,IPR013767:PAS fold,IPR014920:Nuclear receptor coactivator, Ncoa-type, interlocking,IPR014935:Steroid receptor coactivator,IPR017426:Nuclear receptor coactivator,	---NA---
TCONS_00016279	NCOR2	100.322	308.313	3.07323	1.62	0	1	Upregulated	nuclear receptor corepressor 2	GO:0000122 ; GO:0000122 ; GO:0000122 ; GO:0003677 ; GO:0003682 ; GO:0003714 ; GO:0003714 ; GO:0005112 ; GO:0005515 ; GO:0005634 ; GO:0005634 ; GO:0005654 ; GO:0005730 ; GO:0006351 ; GO:0006367 ; GO:0007179 ; GO:0007219 ; GO:0010467 ; GO:0016020 ; GO:0016363 ; GO:0016604 ; GO:0017053 ; GO:0042826 ; GO:0044255 ; GO:0044281 ; GO:0047485 ; GO:0072365 ;	IPR001005:SANT, DNA-binding,IPR012287:Homeodomain-related,IPR014778:Myb, DNA-binding,IPR017884:SANT, eukarya,	hsa04330:Notch signaling pathway,
TCONS_00062582	NUP214	646.463	305.446	0.472489	-1.08	0	0	DownRegulated	nucleoporin 214kDa	GO:0000278 ; GO:0005215 ; GO:0005487 ; GO:0005515 ; GO:0005634 ; GO:0005643 ; GO:0005654 ; GO:0005829 ; GO:0005925 ; GO:0005975 ; GO:0006406 ; GO:0006606 ; GO:0006611 ; GO:0007077 ; GO:0008645 ; GO:0010467 ; GO:0010827 ; GO:0015758 ; GO:0016032 ; GO:0016070 ; GO:0016071 ; GO:0019221 ; GO:0043231 ; GO:0044281 ; GO:0051726 ; GO:0055085 ;	IPR001680:WD40 repeat,IPR015943:WD40/YVTN repeat-like,	---NA---
TCONS_00062581	NUP214	2.86912	107.294	37.3963	5.22	0	0	Upregulated	nucleoporin 214kDa	GO:0000278 ; GO:0005215 ; GO:0005487 ; GO:0005515 ; GO:0005634 ; GO:0005643 ; GO:0005654 ; GO:0005829 ; GO:0005925 ; GO:0005975 ; GO:0006406 ; GO:0006606 ; GO:0006611 ; GO:0007077 ; GO:0008645 ; GO:0010467 ; GO:0010827 ; GO:0015758 ; GO:0016032 ; GO:0016070 ; GO:0016071 ; GO:0019221 ; GO:0043231 ; GO:0044281 ; GO:0051726 ; GO:0055085 ;	IPR001680:WD40 repeat,IPR015943:WD40/YVTN repeat-like,	---NA---
TCONS_00062583	NUP214	61.7004	251.393	4.07441	2.03	0	0	Upregulated	nucleoporin 214kDa	GO:0000278 ; GO:0005215 ; GO:0005487 ; GO:0005515 ; GO:0005634 ; GO:0005643 ; GO:0005654 ; GO:0005829 ; GO:0005925 ; GO:0005975 ; GO:0006406 ; GO:0006606 ; GO:0006611 ; GO:0007077 ; GO:0008645 ; GO:0010467 ; GO:0010827 ; GO:0015758 ; GO:0016032 ; GO:0016070 ; GO:0016071 ; GO:0019221 ; GO:0043231 ; GO:0044281 ; GO:0051726 ; GO:0055085 ;	IPR001680:WD40 repeat,IPR015943:WD40/YVTN repeat-like,	---NA---
TCONS_00033092	NUP62	164.252	592.081	3.60472	1.85	0	0	Upregulated	nucleoporin 62kDa	GO:0000278 ; GO:0000922 ; GO:0003682 ; GO:0005487 ; GO:0005515 ; GO:0005635 ; GO:0005635 ; GO:0005643 ; GO:0005643 ; GO:0005737 ; GO:0005975 ; GO:0006351 ; GO:0006351 ; GO:0006913 ; GO:0007077 ; GO:0007166 ; GO:0007166 ; GO:0007166 ; GO:0007569 ; GO:0008219 ; GO:0008219 ; GO:0008285 ; GO:0008285 ; GO:0008645 ; GO:0009755 ; GO:0009966 ; GO:0010827 ; GO:0015031 ; GO:0015758 ; GO:0016032 ; GO:001705…	IPR007758:Nucleoporin, Nsp1-like, C-terminal,	---NA---
TCONS_00033096	NUP62	181.894	18.884	0.103819	-3.27	0	1	DownRegulated	nucleoporin 62kDa	GO:0000278 ; GO:0000922 ; GO:0003682 ; GO:0005487 ; GO:0005515 ; GO:0005635 ; GO:0005635 ; GO:0005643 ; GO:0005643 ; GO:0005737 ; GO:0005975 ; GO:0006351 ; GO:0006351 ; GO:0006913 ; GO:0007077 ; GO:0007166 ; GO:0007166 ; GO:0007166 ; GO:0007569 ; GO:0008219 ; GO:0008219 ; GO:0008285 ; GO:0008285 ; GO:0008645 ; GO:0009755 ; GO:0009966 ; GO:0010827 ; GO:0015031 ; GO:0015758 ; GO:0016032 ; GO:001705…	IPR007758:Nucleoporin, Nsp1-like, C-terminal,	---NA---
TCONS_00022691	NUP93	226.325	96.6557	0.427065	-1.23	0.02	1	DownRegulated	nucleoporin 93kDa	GO:0000278 ; GO:0005635 ; GO:0005643 ; GO:0005975 ; GO:0007077 ; GO:0008645 ; GO:0010827 ; GO:0015031 ; GO:0015758 ; GO:0016020 ; GO:0016032 ; GO:0017056 ; GO:0019221 ; GO:0031965 ; GO:0034399 ; GO:0044281 ; GO:0051028 ; GO:0051292 ; GO:0055085 ;	IPR007231:Nucleoporin interacting component Nup93/Nic96,	---NA---
TCONS_00011248	NUP98	55.2502	175.176	3.17059	1.66	0.01	0.06	Upregulated	nucleoporin 98kDa	GO:0000059 ; GO:0000278 ; GO:0000776 ; GO:0005215 ; GO:0005515 ; GO:0005635 ; GO:0005635 ; GO:0005643 ; GO:0005643 ; GO:0005654 ; GO:0005829 ; GO:0005975 ; GO:0006260 ; GO:0006913 ; GO:0006999 ; GO:0007077 ; GO:0008645 ; GO:0010827 ; GO:0015758 ; GO:0016032 ; GO:0017056 ; GO:0017056 ; GO:0019221 ; GO:0031080 ; GO:0031080 ; GO:0031965 ; GO:0034399 ; GO:0042277 ; GO:0042405 ; GO:0044281 ; GO:004461…	IPR007230:Peptidase S59, nucleoporin,	---NA---
TCONS_00011253	NUP98	71.8426	166.719	2.32061	1.21	0.04	0.104194	Upregulated	nucleoporin 98kDa	GO:0000059 ; GO:0000278 ; GO:0000776 ; GO:0005215 ; GO:0005515 ; GO:0005635 ; GO:0005635 ; GO:0005643 ; GO:0005643 ; GO:0005654 ; GO:0005829 ; GO:0005975 ; GO:0006260 ; GO:0006913 ; GO:0006999 ; GO:0007077 ; GO:0008645 ; GO:0010827 ; GO:0015758 ; GO:0016032 ; GO:0017056 ; GO:0017056 ; GO:0019221 ; GO:0031080 ; GO:0031080 ; GO:0031965 ; GO:0034399 ; GO:0042277 ; GO:0042405 ; GO:0044281 ; GO:004461…	IPR007230:Peptidase S59, nucleoporin,	---NA---
TCONS_00011252	NUP98	94.5083	0.472101	0.00499534	-7.65	0	1	DownRegulated	nucleoporin 98kDa	GO:0000059 ; GO:0000278 ; GO:0000776 ; GO:0005215 ; GO:0005515 ; GO:0005635 ; GO:0005635 ; GO:0005643 ; GO:0005643 ; GO:0005654 ; GO:0005829 ; GO:0005975 ; GO:0006260 ; GO:0006913 ; GO:0006999 ; GO:0007077 ; GO:0008645 ; GO:0010827 ; GO:0015758 ; GO:0016032 ; GO:0017056 ; GO:0017056 ; GO:0019221 ; GO:0031080 ; GO:0031080 ; GO:0031965 ; GO:0034399 ; GO:0042277 ; GO:0042405 ; GO:0044281 ; GO:004461…	IPR007230:Peptidase S59, nucleoporin,	---NA---
TCONS_00015618	NAP1L1	216.963	0.472101	0.00217595	-8.84	0	0	DownRegulated	nucleosome assembly protein 1-like 1	GO:0005515 ; GO:0005634 ; GO:0006260 ; GO:0006334 ; GO:0008284 ; GO:0016020 ; GO:0042470 ; GO:0044822 ;	IPR002164:Nucleosome assembly protein (NAP),	---NA---
TCONS_00007817	MGMT	0.941992	28.7048	30.4724	4.93	0	0.05	Upregulated	O-6-methylguanine-DNA methyltransferase	GO:0003677 ; GO:0003908 ; GO:0005509 ; GO:0005634 ; GO:0005654 ; GO:0006266 ; GO:0006281 ; GO:0006306 ; GO:0006307 ; GO:0008168 ; GO:0009008 ; GO:0009636 ; GO:0016020 ; GO:0034599 ; GO:0042493 ; GO:0043281 ; GO:0045471 ; GO:0045739 ; GO:0051593 ; GO:0060548 ; GO:0060644 ; GO:0071407 ; GO:0071479 ;	IPR000169:Peptidase, cysteine peptidase active site,IPR001497:Methylated-DNA-[protein]-cysteine S-methyltransferase, active site,IPR008332:Methylguanine DNA methyltransferase, ribonuclease-like,IPR011991:Winged helix repressor DNA-binding,IPR014048:Methylated-DNA-[protein]-cysteine S-methyltransferase, DNA binding,	---NA---
TCONS_00065219	OCRL	11.8252	64.9947	5.49631	2.46	0.05	0.535429	Upregulated	oculocerebrorenal syndrome of Lowe	GO:0001701 ; GO:0001750 ; GO:0004439 ; GO:0005515 ; GO:0005634 ; GO:0005737 ; GO:0005769 ; GO:0005795 ; GO:0005798 ; GO:0005802 ; GO:0005829 ; GO:0005886 ; GO:0005905 ; GO:0006629 ; GO:0006644 ; GO:0006661 ; GO:0007264 ; GO:0030136 ; GO:0030670 ; GO:0030675 ; GO:0031901 ; GO:0032314 ; GO:0032855 ; GO:0042384 ; GO:0043647 ; GO:0044281 ; GO:0046856 ; GO:0048365 ; GO:0051056 ; GO:0052745 ; GO:007006…	IPR000198:RhoGAP,IPR000300:Inositol polyphosphate related phosphatase,IPR005135:Endonuclease/exonuclease/phosphatase,	hsa00562:Inositol phosphate metabolism,hsa04070:Phosphatidylinositol signaling system,
TCONS_00064856	OGT	169.763	53.5012	0.315152	-1.67	0.01	0.06	DownRegulated	O-linked N-acetylglucosamine (GlcNAc) transferase	GO:0000123 ; GO:0005515 ; GO:0005547 ; GO:0005634 ; GO:0005654 ; GO:0005730 ; GO:0005737 ; GO:0005739 ; GO:0005815 ; GO:0005829 ; GO:0005886 ; GO:0006110 ; GO:0006325 ; GO:0006493 ; GO:0006493 ; GO:0006915 ; GO:0007165 ; GO:0007584 ; GO:0008047 ; GO:0008375 ; GO:0016262 ; GO:0030854 ; GO:0031397 ; GO:0032868 ; GO:0032922 ; GO:0035020 ; GO:0043085 ; GO:0043981 ; GO:0043982 ; GO:0043984 ; GO:004399…	IPR001440:Tetratricopeptide TPR-1,IPR011990:Tetratricopeptide-like helical,IPR013026:Tetratricopeptide region,IPR019734:Tetratricopeptide repeat,	hsa00512:O-Glycan biosynthesis,
TCONS_00038597	OGFR	241.696	51.8153	0.214383	-2.22	0	0	DownRegulated	opioid growth factor receptor	GO:0001558 ; GO:0004985 ; GO:0005575 ; GO:0005634 ; GO:0005737 ; GO:0016020 ; GO:0038003 ;	IPR006757:Opioid growth factor receptor (OGFr) conserved region,IPR006770:Opioid growth factor receptor repeat,IPR013032:EGF-like region, conserved site,	---NA---
TCONS_00043605	OPA1	21.0796	128.753	6.10795	2.61	0	0.03	Upregulated	optic atrophy 1 (autosomal dominant)	GO:0000266 ; GO:0000287 ; GO:0001843 ; GO:0003924 ; GO:0005515 ; GO:0005525 ; GO:0005739 ; GO:0005741 ; GO:0005743 ; GO:0005758 ; GO:0006184 ; GO:0006184 ; GO:0006915 ; GO:0007005 ; GO:0007005 ; GO:0007007 ; GO:0007601 ; GO:0008053 ; GO:0008053 ; GO:0008053 ; GO:0016020 ; GO:0016021 ; GO:0019896 ; GO:0030061 ; GO:0030425 ; GO:0090201 ; GO:0090398 ;	IPR001401:Dynamin, GTPase region,IPR019762:Dynamin, GTPase region, conserved site,	---NA---
TCONS_00029480	OAZ1	7.19792	62.4698	8.67887	3.12	0	0.02	Upregulated	ornithine decarboxylase antizyme 1	GO:0005515 ; GO:0005829 ; GO:0006521 ; GO:0006596 ; GO:0008073 ; GO:0008073 ; GO:0034641 ; GO:0043086 ; GO:0043086 ; GO:0043086 ; GO:0043086 ; GO:0044281 ; GO:0045732 ; GO:0045732 ;	IPR002993:Ornithine decarboxylase antizyme,	---NA---
TCONS_00013845	OS9	205.501	60.1895	0.292892	-1.77	0	0.2	DownRegulated	osteosarcoma amplified 9, endoplasmic reticulum lectin	GO:0000836 ; GO:0001948 ; GO:0002020 ; GO:0005515 ; GO:0005788 ; GO:0006605 ; GO:0006621 ; GO:0016567 ; GO:0030433 ; GO:0034976 ; GO:0042787 ;	IPR012913:Glucosidase II beta subunit-like,	---NA---
TCONS_00065907	OTUD5	97.9671	229.998	2.34771	1.23	0.02	0.65	Upregulated	OTU deubiquitinase 5	GO:0004843 ; GO:0005829 ; GO:0006508 ; GO:0032480 ; GO:0032496 ; GO:0045087 ; GO:0070536 ; GO:0071108 ;	IPR003323:Ovarian tumour, otubain,	hsa04622:RIG-I-like receptor signaling pathway,
TCONS_00062481	ODF2	73.0043	10.8583	0.148735	-2.75	0	0.03	DownRegulated	outer dense fiber of sperm tails 2	GO:0000086 ; GO:0000278 ; GO:0000922 ; GO:0001520 ; GO:0005198 ; GO:0005515 ; GO:0005634 ; GO:0005813 ; GO:0005814 ; GO:0005829 ; GO:0005874 ; GO:0007275 ; GO:0007286 ;	---NA---	---NA---
TCONS_00042305	OXSR1	7.53593	73.1756	9.71023	3.28	0	0.01	Upregulated	oxidative stress responsive 1	GO:0000287 ; GO:0004674 ; GO:0004702 ; GO:0005515 ; GO:0005524 ; GO:0005737 ; GO:0006468 ; GO:0006979 ; GO:0018107 ; GO:0023014 ; GO:0023014 ; GO:0035556 ; GO:0070062 ;	IPR000719:Protein kinase, core,IPR002290:Serine/threonine protein kinase,IPR008271:Serine/threonine protein kinase, active site,IPR017441:Protein kinase, ATP binding site,IPR017442:Serine/threonine protein kinase-related,	---NA---
TCONS_00056628	OGDH	57.9325	1.4163	0.0244475	-5.35	0	0	DownRegulated	oxoglutarate (alpha-ketoglutarate) dehydrogenase (lipoamide)	GO:0004591 ; GO:0005739 ; GO:0005759 ; GO:0006091 ; GO:0006096 ; GO:0006099 ; GO:0006103 ; GO:0006104 ; GO:0006554 ; GO:0006734 ; GO:0021695 ; GO:0021756 ; GO:0021766 ; GO:0021794 ; GO:0021860 ; GO:0022028 ; GO:0030976 ; GO:0031072 ; GO:0031966 ; GO:0034602 ; GO:0034641 ; GO:0044237 ; GO:0044281 ; GO:0045252 ; GO:0046872 ; GO:0051087 ; GO:0061034 ;	IPR001017:Dehydrogenase, E1 component,IPR005475:Transketolase, central region,IPR011603:2-oxoglutarate dehydrogenase, E1 component,	hsa00020:Citrate cycle (TCA cycle),hsa00310:Lysine degradation,hsa00380:Tryptophan metabolism,
TCONS_00057997	OSBPL3	3.08482	53.058	17.1997	4.1	0	0.01	Upregulated	oxysterol binding protein-like 3	GO:0005515 ; GO:0005829 ; GO:0005886 ; GO:0006869 ; GO:0015485 ; GO:0016020 ; GO:0031965 ; GO:0097038 ;	IPR000648:Oxysterol-binding protein,IPR001849:Pleckstrin homology,IPR011993:Pleckstrin homology-type,IPR018494:Oxysterol-binding protein, conserved site,	---NA---
TCONS_00057996	OSBPL3	8.00693	58.8469	7.34949	2.88	0.04	0.0921901	Upregulated	oxysterol binding protein-like 3	GO:0005515 ; GO:0005829 ; GO:0005886 ; GO:0006869 ; GO:0015485 ; GO:0016020 ; GO:0031965 ; GO:0097038 ;	IPR000648:Oxysterol-binding protein,IPR001849:Pleckstrin homology,IPR011993:Pleckstrin homology-type,IPR018494:Oxysterol-binding protein, conserved site,	---NA---
TCONS_00015635	OSBPL8	90.8479	289.066	3.18187	1.67	0	0	Upregulated	oxysterol binding protein-like 8	GO:0006869 ; GO:0010891 ; GO:0015485 ; GO:0016020 ; GO:0030336 ; GO:0031965 ; GO:0045444 ; GO:0046628 ; GO:0051897 ; GO:0090204 ;	IPR000648:Oxysterol-binding protein,IPR001849:Pleckstrin homology,IPR011993:Pleckstrin homology-type,IPR018494:Oxysterol-binding protein, conserved site,	---NA---
TCONS_00015633	OSBPL8	218.714	106.304	0.486042	-1.04	0	0.05	DownRegulated	oxysterol binding protein-like 8	GO:0006869 ; GO:0010891 ; GO:0015485 ; GO:0016020 ; GO:0030336 ; GO:0031965 ; GO:0045444 ; GO:0046628 ; GO:0051897 ; GO:0090204 ;	IPR000648:Oxysterol-binding protein,IPR001849:Pleckstrin homology,IPR011993:Pleckstrin homology-type,IPR018494:Oxysterol-binding protein, conserved site,	---NA---
TCONS_00016452	PAN3	2.82597	75.8911	26.8549	4.75	0	0	Upregulated	PAN3 poly(A) specific ribonuclease subunit	GO:0000288 ; GO:0000289 ; GO:0000290 ; GO:0000932 ; GO:0004535 ; GO:0004672 ; GO:0005515 ; GO:0005524 ; GO:0005829 ; GO:0006468 ; GO:0006605 ; GO:0010467 ; GO:0010606 ; GO:0016070 ; GO:0016071 ; GO:0031251 ; GO:0046872 ; GO:0090503 ;	GO:0004535~poly(A)-specific ribonuclease activity,GO:0004672~protein kinase activity,GO:0005515~protein binding,GO:0005524~ATP binding,GO:0044822~poly(A) RNA binding,GO:0046872~metal ion binding,	IPR000571:Zinc finger, CCCH-type,IPR000719:Protein kinase, catalytic domain,IPR011009:Protein kinase-like domain,
TCONS_00010673	PANX1	3.89739	102.918	26.4069	4.72	0	0	Upregulated	pannexin 1	GO:0002020 ; GO:0002931 ; GO:0005102 ; GO:0005262 ; GO:0005783 ; GO:0005789 ; GO:0005886 ; GO:0005886 ; GO:0005921 ; GO:0006812 ; GO:0006816 ; GO:0007268 ; GO:0016020 ; GO:0016021 ; GO:0022840 ; GO:0032059 ; GO:0033198 ; GO:0034214 ; GO:0035872 ; GO:0043234 ; GO:0044325 ; GO:0045087 ; GO:0046982 ; GO:0050717 ; GO:0050718 ; GO:0051015 ; GO:0055077 ; GO:0070588 ; GO:0097110 ;	IPR000990:Innexin,	---NA---
TCONS_00050532	PANK3	18.3688	195.16	10.6245	3.41	0	0	Upregulated	pantothenate kinase 3	GO:0004594 ; GO:0005524 ; GO:0005737 ; GO:0015937 ; GO:0016310 ;	IPR004567:Eukaryotic pantothenate kinase,IPR011602:Fumble,	hsa00770:Pantothenate and CoA biosynthesis,
TCONS_00003374	PANK4	50.3965	4.72101	0.0936772	-3.42	0	0.03	DownRegulated	pantothenate kinase 4	GO:0004594 ; GO:0005524 ; GO:0005737 ; GO:0015937 ; GO:0016310 ;	IPR002791:Domain of unknown function DUF89,IPR004567:Eukaryotic pantothenate kinase,IPR011602:Fumble,IPR015844:Pantothenate kinase, acetyl-CoA regulated, two-domain type,	hsa00770:Pantothenate and CoA biosynthesis,
TCONS_00023741	PALB2	1.54241	247.219	160.281	7.32	0	0	Upregulated	partner and localizer of BRCA2	GO:0000724 ; GO:0001756 ; GO:0001833 ; GO:0003677 ; GO:0005515 ; GO:0005634 ; GO:0005654 ; GO:0005730 ; GO:0006281 ; GO:0007498 ; GO:0009887 ; GO:0036342 ; GO:0043066 ;	IPR019775:WD40 repeat, conserved site,	---NA---
TCONS_00023742	PALB2	243.623	29.7423	0.122084	-3.03	0	1	DownRegulated	partner and localizer of BRCA2	GO:0000724 ; GO:0001756 ; GO:0001833 ; GO:0003677 ; GO:0005515 ; GO:0005634 ; GO:0005654 ; GO:0005730 ; GO:0006281 ; GO:0007498 ; GO:0009887 ; GO:0036342 ; GO:0043066 ;	IPR019775:WD40 repeat, conserved site,	---NA---
TCONS_00029653	PNPLA6	185.716	60.5078	0.325809	-1.62	0	0.01	DownRegulated	patatin-like phospholipase domain containing 6	GO:0001525 ; GO:0004622 ; GO:0005789 ; GO:0008219 ; GO:0009887 ; GO:0016020 ; GO:0016021 ; GO:0016042 ; GO:0046470 ;	IPR000595:Cyclic nucleotide-binding,IPR001423:Lysophospholipase patatin, conserved site,IPR002641:Patatin,IPR014710:RmlC-like jelly roll fold,IPR018488:Cyclic nucleotide-binding, conserved site,	---NA---
TCONS_00029656	PNPLA6	1.92712	44.8496	23.2728	4.54	0.01	0.04	Upregulated	patatin-like phospholipase domain containing 6	GO:0001525 ; GO:0004622 ; GO:0005789 ; GO:0008219 ; GO:0009887 ; GO:0016020 ; GO:0016021 ; GO:0016042 ; GO:0046470 ;	IPR000595:Cyclic nucleotide-binding,IPR001423:Lysophospholipase patatin, conserved site,IPR002641:Patatin,IPR014710:RmlC-like jelly roll fold,IPR018488:Cyclic nucleotide-binding, conserved site,	---NA---
TCONS_00039793	PKNOX1	30.4564	0.472101	0.0155009	-6.01	0	0.02	DownRegulated	PBX/knotted 1 homeobox 1	GO:0001525 ; GO:0003700 ; GO:0003705 ; GO:0005634 ; GO:0005667 ; GO:0005737 ; GO:0006366 ; GO:0030217 ; GO:0030218 ; GO:0043010 ; GO:0043565 ; GO:0045944 ; GO:0046982 ;	IPR001356:Homeobox,IPR012287:Homeodomain-related,IPR017970:Homeobox, conserved site,	---NA---
TCONS_00017838	PELI2	1.54241	46.3987	30.0819	4.91	0	0.01	Upregulated	pellino E3 ubiquitin protein ligase family member 2	GO:0001934 ; GO:0002224 ; GO:0002755 ; GO:0005515 ; GO:0005829 ; GO:0008063 ; GO:0016567 ; GO:0016874 ; GO:0034134 ; GO:0034142 ; GO:0034146 ; GO:0034162 ; GO:0034166 ; GO:0038123 ; GO:0038124 ; GO:0043123 ; GO:0043410 ; GO:0045087 ;	IPR006800:Pellino,	---NA---
TCONS_00003931	PEF1	15.5429	99.5685	6.40606	2.68	0.01	0.386819	Upregulated	penta-EF-hand domain containing 1	GO:0004198 ; GO:0005509 ; GO:0005515 ; GO:0005737 ; GO:0006508 ; GO:0016020 ; GO:0044822 ; GO:0046982 ; GO:0046983 ; GO:0051592 ; GO:0070062 ;	GO:0004198~calcium-dependent cysteine-type endopeptidase activity,GO:0005509~calcium ion binding,GO:0005515~protein binding,GO:0044822~poly(A) RNA binding,GO:0046982~protein heterodimerization activity,GO:0046983~protein dimerization activity,	IPR002048:EF-hand domain,IPR011992:EF-hand-like domain,IPR018247:EF-Hand 1, calcium-binding site,
TCONS_00000875	PPIE	39.5636	2.46308	0.0622561	-4.01	0.03	0.25	DownRegulated	peptidylprolyl isomerase E (cyclophilin E)	GO:0000166 ; GO:0000398 ; GO:0000413 ; GO:0000413 ; GO:0003723 ; GO:0003755 ; GO:0005515 ; GO:0005634 ; GO:0006355 ; GO:0006457 ; GO:0016018 ; GO:0044822 ; GO:0045070 ; GO:0071013 ;	IPR000504:RNA recognition motif, RNP-1,IPR002130:Peptidyl-prolyl cis-trans isomerase, cyclophilin-type,IPR012677:Nucleotide-binding, alpha-beta plait,IPR016304:Peptidyl-prolyl cis-trans isomerase E,	hsa03040:Spliceosome,
TCONS_00059454	PCM1	1.45613	67.5104	46.3629	5.53	0	0	Upregulated	pericentriolar material 1	GO:0000086 ; GO:0000242 ; GO:0000278 ; GO:0005515 ; GO:0005737 ; GO:0005737 ; GO:0005813 ; GO:0005813 ; GO:0005829 ; GO:0016020 ; GO:0022027 ; GO:0031122 ; GO:0031513 ; GO:0031965 ; GO:0034451 ; GO:0034453 ; GO:0034454 ; GO:0035735 ; GO:0042384 ; GO:0042802 ; GO:0043234 ; GO:0050768 ; GO:0051297 ; GO:0071539 ; GO:0090316 ; GO:0097150 ;	---NA---	---NA---
TCONS_00035683	PXDN	68.7654	207.345	3.01526	1.59	0	0.01	Upregulated	peroxidasin homolog (Drosophila)	GO:0001960 ; GO:0004601 ; GO:0005152 ; GO:0005201 ; GO:0005578 ; GO:0005615 ; GO:0005783 ; GO:0006955 ; GO:0020037 ; GO:0030198 ; GO:0031012 ; GO:0042744 ; GO:0046872 ; GO:0055114 ;	IPR000372:Leucine-rich repeat, cysteine-rich flanking region, N-terminal,IPR000483:Cysteine-rich flanking region, C-terminal,IPR001007:von Willebrand factor, type C,IPR001611:Leucine-rich repeat,IPR002007:Haem peroxidase, animal,IPR003591:Leucine-rich repeat, typical subtype,IPR003598:Immunoglobulin subtype 2,IPR007110:Immunoglobulin-like,IPR013098:Immunoglobulin I-set,IPR013783:Immunoglobulin-li…	---NA---
TCONS_00035682	PXDN	501.483	179.45	0.357838	-1.48	0	1	DownRegulated	peroxidasin homolog (Drosophila)	GO:0001960 ; GO:0004601 ; GO:0005152 ; GO:0005201 ; GO:0005578 ; GO:0005615 ; GO:0005783 ; GO:0006955 ; GO:0020037 ; GO:0030198 ; GO:0031012 ; GO:0042744 ; GO:0046872 ; GO:0055114 ;	IPR000372:Leucine-rich repeat, cysteine-rich flanking region, N-terminal,IPR000483:Cysteine-rich flanking region, C-terminal,IPR001007:von Willebrand factor, type C,IPR001611:Leucine-rich repeat,IPR002007:Haem peroxidase, animal,IPR003591:Leucine-rich repeat, typical subtype,IPR003598:Immunoglobulin subtype 2,IPR007110:Immunoglobulin-like,IPR013098:Immunoglobulin I-set,IPR013783:Immunoglobulin-li…	---NA---
TCONS_00051372	PPARD	95.5183	217.488	2.27693	1.19	0.02	0.22	Upregulated	peroxisome proliferator-activated receptor delta	GO:0000122 ; GO:0003677 ; GO:0003700 ; GO:0003700 ; GO:0003707 ; GO:0003713 ; GO:0004879 ; GO:0005515 ; GO:0005634 ; GO:0005654 ; GO:0006006 ; GO:0006029 ; GO:0006091 ; GO:0006357 ; GO:0006367 ; GO:0006629 ; GO:0006635 ; GO:0006635 ; GO:0006776 ; GO:0007507 ; GO:0007566 ; GO:0008144 ; GO:0008203 ; GO:0008270 ; GO:0008283 ; GO:0008283 ; GO:0008284 ; GO:0008289 ; GO:0008366 ; GO:0008654 ; GO:000906…	IPR000536:Nuclear hormone receptor, ligand-binding, core,IPR001628:Zinc finger, nuclear hormone receptor-type,IPR001723:Steroid hormone receptor,IPR003074:Peroxisome proliferator-activated receptor,IPR003075:Peroxisome proliferator-activated receptor, beta,IPR008946:Nuclear hormone receptor, ligand-binding,IPR013088:Zinc finger, NHR/GATA-type,	hsa03320:PPAR signaling pathway,hsa04310:Wnt signaling pathway,hsa05200:Pathways in cancer,hsa05221:Acute myeloid leukemia,
TCONS_00049110	PPARGC1B	253.902	29.2702	0.115282	-3.12	0	0	DownRegulated	peroxisome proliferator-activated receptor gamma, coactivator 1 beta	GO:0000166 ; GO:0001104 ; GO:0001503 ; GO:0003723 ; GO:0005634 ; GO:0005654 ; GO:0005739 ; GO:0006355 ; GO:0006366 ; GO:0006390 ; GO:0007015 ; GO:0010694 ; GO:0016592 ; GO:0030331 ; GO:0030374 ; GO:0030520 ; GO:0030546 ; GO:0034614 ; GO:0042327 ; GO:0044255 ; GO:0044281 ; GO:0045672 ; GO:0045780 ; GO:0045892 ; GO:0045944 ; GO:0050682 ; GO:0051384 ; GO:0051591 ; GO:0060346 ; GO:2000273 ;	IPR000504:RNA recognition motif, RNP-1,IPR012677:Nucleotide-binding, alpha-beta plait,	---NA---
TCONS_00024233	PHLPP2	69.9226	0.472101	0.00675176	-7.21	0	0	DownRegulated	PH domain and leucine rich repeat protein phosphatase 2	GO:0001917 ; GO:0004722 ; GO:0005634 ; GO:0005737 ; GO:0005829 ; GO:0006470 ; GO:0007173 ; GO:0008543 ; GO:0038095 ; GO:0042622 ; GO:0045087 ; GO:0046872 ; GO:0048011 ; GO:0048015 ;	IPR001611:Leucine-rich repeat,IPR001932:Protein phosphatase 2C-related,IPR003591:Leucine-rich repeat, typical subtype,IPR014045:Protein phosphatase 2C, N-terminal,	---NA---
TCONS_00056368	PHF14	2.57068	64.5423	25.1071	4.65	0	0	Upregulated	PHD finger protein 14	GO:0008270 ;	IPR001841:Zinc finger, RING-type,IPR001965:Zinc finger, PHD-type,IPR019786:Zinc finger, PHD-type, conserved site,IPR019787:Zinc finger, PHD-finger,	---NA---
TCONS_00063651	PHF19	370.403	156.737	0.423154	-1.24	0	0.91	DownRegulated	PHD finger protein 19	GO:0000122 ; GO:0005515 ; GO:0006351 ; GO:0008270 ; GO:0016568 ; GO:0019827 ; GO:0035064 ; GO:0035098 ; GO:0061087 ;	IPR001965:Zinc finger, PHD-type,IPR002999:Tudor domain,IPR019786:Zinc finger, PHD-type, conserved site,IPR019787:Zinc finger, PHD-finger,	---NA---
TCONS_00062045	PHF2	64.8929	0.523387	0.0080654	-6.95	0	0	DownRegulated	PHD finger protein 2	GO:0001889 ; GO:0003713 ; GO:0005506 ; GO:0005515 ; GO:0005634 ; GO:0005730 ; GO:0005737 ; GO:0006351 ; GO:0006482 ; GO:0008270 ; GO:0032452 ; GO:0032454 ; GO:0033169 ; GO:0035064 ; GO:0051213 ; GO:0055114 ; GO:0061188 ;	IPR001965:Zinc finger, PHD-type,IPR003347:Transcription factor jumonji/aspartyl beta-hydroxylase,IPR013032:EGF-like region, conserved site,IPR013129:Transcription factor jumonji,IPR019786:Zinc finger, PHD-type, conserved site,IPR019787:Zinc finger, PHD-finger,	---NA---
TCONS_00038179	PHF20	104.884	29.3097	0.279449	-1.84	0.04	1	DownRegulated	PHD finger protein 20	GO:0000123 ; GO:0003677 ; GO:0005515 ; GO:0005634 ; GO:0005654 ; GO:0005730 ; GO:0005737 ; GO:0006325 ; GO:0006351 ; GO:0006355 ; GO:0008270 ; GO:0031965 ; GO:0043981 ; GO:0043982 ; GO:0043984 ; GO:0043995 ; GO:0043996 ; GO:0046972 ; GO:0071339 ;	IPR001965:Zinc finger, PHD-type,IPR002999:Tudor domain,IPR007087:Zinc finger, C2H2-type,IPR015880:Zinc finger, C2H2-like,IPR017956:AT hook, DNA-binding, conserved site,IPR019786:Zinc finger, PHD-type, conserved site,IPR019787:Zinc finger, PHD-finger,	---NA---
TCONS_00011678	PHF21A	274.148	55.7079	0.203204	-2.3	0	0	DownRegulated	PHD finger protein 21A	GO:0000118 ; GO:0000122 ; GO:0001967 ; GO:0003677 ; GO:0003682 ; GO:0005654 ; GO:0006351 ; GO:0006355 ; GO:0007596 ; GO:0008270 ; GO:0016568 ;	IPR001841:Zinc finger, RING-type,IPR001965:Zinc finger, PHD-type,IPR017956:AT hook, DNA-binding, conserved site,IPR019786:Zinc finger, PHD-type, conserved site,IPR019787:Zinc finger, PHD-finger,	---NA---
TCONS_00065262	PHF6	5.86766	59.3611	10.1167	3.34	0.00010381	0.02	Upregulated	PHD finger protein 6	GO:0003677 ; GO:0005515 ; GO:0005634 ; GO:0005654 ; GO:0005730 ; GO:0006351 ; GO:0006355 ; GO:0008270 ; GO:0015631 ; GO:0019899 ; GO:0042393 ; GO:0042826 ; GO:0043021 ; GO:0044822 ; GO:0051219 ; GO:0097110 ;	IPR001965:Zinc finger, PHD-type,IPR019786:Zinc finger, PHD-type, conserved site,	---NA---
TCONS_00042645	PHF7	1.02827	33.097	32.187	5.01	0	0.03	Upregulated	PHD finger protein 7	GO:0005634 ; GO:0005730 ; GO:0005794 ; GO:0005886 ; GO:0008270 ;	IPR001841:Zinc finger, RING-type,IPR001965:Zinc finger, PHD-type,IPR017907:Zinc finger, RING-type, conserved site,IPR019786:Zinc finger, PHD-type, conserved site,	---NA---
TCONS_00063690	PDCL	65.9354	183.099	2.77694	1.47	0	0.01	Upregulated	phosducin-like	GO:0005057 ; GO:0005737 ; GO:0006457 ; GO:0007165 ; GO:0007601 ; GO:0008277 ; GO:0032403 ; GO:0035556 ; GO:0061084 ;	IPR001200:Phosducin,IPR012335:Thioredoxin fold,	---NA---
TCONS_00041254	PI4KA	144.128	28.7863	0.199728	-2.32	0	0.06	DownRegulated	phosphatidylinositol 4-kinase, catalytic, alpha	GO:0004430 ; GO:0005515 ; GO:0005524 ; GO:0005829 ; GO:0005886 ; GO:0006644 ; GO:0006661 ; GO:0007165 ; GO:0016020 ; GO:0030660 ; GO:0044281 ; GO:0046854 ; GO:0048015 ; GO:0070062 ;	IPR000403:Phosphatidylinositol 3- and 4-kinase, catalytic,IPR001263:Phosphoinositide 3-kinase accessory region PIK,IPR015433:Phosphatidylinositol Kinase,IPR018170:Aldo/keto reductase, conserved site,IPR018936:Phosphatidylinositol 3- and 4-kinase, conserved site,	hsa00562:Inositol phosphate metabolism,hsa04070:Phosphatidylinositol signaling system,
TCONS_00005148	PI4KB	94.3966	212.439	2.25049	1.17	0.03	0.190848	Upregulated	phosphatidylinositol 4-kinase, catalytic, beta	GO:0000139 ; GO:0004430 ; GO:0005515 ; GO:0005524 ; GO:0005737 ; GO:0005741 ; GO:0005768 ; GO:0005829 ; GO:0005886 ; GO:0006644 ; GO:0006661 ; GO:0006898 ; GO:0007165 ; GO:0030867 ; GO:0044281 ; GO:0046854 ; GO:0048015 ; GO:0048471 ;	IPR000403:Phosphatidylinositol 3- and 4-kinase, catalytic,IPR015433:Phosphatidylinositol Kinase,IPR018936:Phosphatidylinositol 3- and 4-kinase, conserved site,	hsa00562:Inositol phosphate metabolism,hsa04070:Phosphatidylinositol signaling system,
TCONS_00005150	PI4KB	119.524	28.9822	0.24248	-2.04	0.02	0.68	DownRegulated	phosphatidylinositol 4-kinase, catalytic, beta	GO:0000139 ; GO:0004430 ; GO:0005515 ; GO:0005524 ; GO:0005737 ; GO:0005741 ; GO:0005768 ; GO:0005829 ; GO:0005886 ; GO:0006644 ; GO:0006661 ; GO:0006898 ; GO:0007165 ; GO:0030867 ; GO:0044281 ; GO:0046854 ; GO:0048015 ; GO:0048471 ;	IPR000403:Phosphatidylinositol 3- and 4-kinase, catalytic,IPR015433:Phosphatidylinositol Kinase,IPR018936:Phosphatidylinositol 3- and 4-kinase, conserved site,	hsa00562:Inositol phosphate metabolism,hsa04070:Phosphatidylinositol signaling system,
TCONS_00012418	PICALM	3.81111	73.0086	19.1568	4.26	0	0	Upregulated	phosphatidylinositol binding clathrin assembly protein	GO:0005515 ; GO:0005545 ; GO:0005634 ; GO:0005794 ; GO:0005905 ; GO:0005905 ; GO:0006461 ; GO:0006898 ; GO:0006898 ; GO:0007409 ; GO:0008283 ; GO:0010629 ; GO:0016020 ; GO:0016188 ; GO:0016192 ; GO:0016197 ; GO:0030097 ; GO:0030100 ; GO:0030122 ; GO:0030132 ; GO:0030276 ; GO:0030276 ; GO:0030276 ; GO:0031623 ; GO:0031982 ; GO:0032050 ; GO:0032880 ; GO:0035459 ; GO:0035615 ; GO:0042734 ; GO:004302…	IPR008942:ENTH/VHS,IPR011417:ANTH,IPR013809:Epsin-like, N-terminal,IPR014712:Clathrin adaptor, phosphoinositide-binding, GAT-like,	---NA---
TCONS_00012425	PICALM	49.8677	140.169	2.81082	1.49	0	0.03	Upregulated	phosphatidylinositol binding clathrin assembly protein	GO:0005515 ; GO:0005545 ; GO:0005634 ; GO:0005794 ; GO:0005905 ; GO:0005905 ; GO:0006461 ; GO:0006898 ; GO:0006898 ; GO:0007409 ; GO:0008283 ; GO:0010629 ; GO:0016020 ; GO:0016188 ; GO:0016192 ; GO:0016197 ; GO:0030097 ; GO:0030100 ; GO:0030122 ; GO:0030132 ; GO:0030276 ; GO:0030276 ; GO:0030276 ; GO:0031623 ; GO:0031982 ; GO:0032050 ; GO:0032880 ; GO:0035459 ; GO:0035615 ; GO:0042734 ; GO:004302…	IPR008942:ENTH/VHS,IPR011417:ANTH,IPR013809:Epsin-like, N-terminal,IPR014712:Clathrin adaptor, phosphoinositide-binding, GAT-like,	---NA---
TCONS_00012417	PICALM	27.3178	108.774	3.9818	1.99	0	0.04	Upregulated	phosphatidylinositol binding clathrin assembly protein	GO:0005515 ; GO:0005545 ; GO:0005634 ; GO:0005794 ; GO:0005905 ; GO:0005905 ; GO:0006461 ; GO:0006898 ; GO:0006898 ; GO:0007409 ; GO:0008283 ; GO:0010629 ; GO:0016020 ; GO:0016188 ; GO:0016192 ; GO:0016197 ; GO:0030097 ; GO:0030100 ; GO:0030122 ; GO:0030132 ; GO:0030276 ; GO:0030276 ; GO:0030276 ; GO:0031623 ; GO:0031982 ; GO:0032050 ; GO:0032880 ; GO:0035459 ; GO:0035615 ; GO:0042734 ; GO:004302…	IPR008942:ENTH/VHS,IPR011417:ANTH,IPR013809:Epsin-like, N-terminal,IPR014712:Clathrin adaptor, phosphoinositide-binding, GAT-like,	---NA---
TCONS_00012426	PICALM	110.087	1.57016	0.014263	-6.13	0	0.98	DownRegulated	phosphatidylinositol binding clathrin assembly protein	GO:0005515 ; GO:0005545 ; GO:0005634 ; GO:0005794 ; GO:0005905 ; GO:0005905 ; GO:0006461 ; GO:0006898 ; GO:0006898 ; GO:0007409 ; GO:0008283 ; GO:0010629 ; GO:0016020 ; GO:0016188 ; GO:0016192 ; GO:0016197 ; GO:0030097 ; GO:0030100 ; GO:0030122 ; GO:0030132 ; GO:0030276 ; GO:0030276 ; GO:0030276 ; GO:0031623 ; GO:0031982 ; GO:0032050 ; GO:0032880 ; GO:0035459 ; GO:0035615 ; GO:0042734 ; GO:004302…	IPR008942:ENTH/VHS,IPR011417:ANTH,IPR013809:Epsin-like, N-terminal,IPR014712:Clathrin adaptor, phosphoinositide-binding, GAT-like,	---NA---
TCONS_00026327	PITPNA	239.416	12.3667	0.0516534	-4.27	0	0.42	DownRegulated	phosphatidylinositol transfer protein, alpha	GO:0005737 ; GO:0006629 ; GO:0007411 ; GO:0007601 ; GO:0008289 ; GO:0008525 ; GO:0008526 ; GO:0015914 ; GO:0070062 ;	IPR001666:Phosphatidylinositol transfer protein,	---NA---
TCONS_00064226	PLCXD1	7.62577	103.182	13.5307	3.76	0	0	Upregulated	phosphatidylinositol-specific phospholipase C, X domain containing 1	GO:0006629 ; GO:0008081 ;	IPR000909:Phospholipase C, phosphatidylinositol-specific , X region,IPR017946:PLC-like phosphodiesterase, TIM beta/alpha-barrel domain,	---NA---
TCONS_00066862	PLCXD1	7.62577	103.182	13.5307	3.76	0	0	Upregulated	phosphatidylinositol-specific phospholipase C, X domain containing 1	GO:0006629 ; GO:0008081 ;	IPR000909:Phospholipase C, phosphatidylinositol-specific , X region,IPR017946:PLC-like phosphodiesterase, TIM beta/alpha-barrel domain,	---NA---
TCONS_00034863	PHOSPHO2-KLHL23	25.7068	0.523387	0.0203598	-5.62	0	0.04	DownRegulated	NA	NA	IPR000210:BTB/POZ-like,IPR006652:Kelch repeat type 1,IPR011333:BTB/POZ fold,IPR011705:BTB/Kelch-associated,IPR015916:Galactose oxidase, beta-propeller,IPR017096:Kelch-like protein, gigaxonin,
TCONS_00060850	PDE7A	152.132	45.5347	0.299311	-1.74	0.01	0.73	DownRegulated	phosphodiesterase 7A	GO:0004115 ; GO:0004115 ; GO:0005829 ; GO:0006198 ; GO:0007165 ; GO:0046872 ;	IPR002073:3'5'-cyclic nucleotide phosphodiesterase,IPR003607:Metal-dependent phosphohydrolase, HD region,	hsa00230:Purine metabolism,
TCONS_00035257	PIKFYVE	188.93	64.4818	0.341301	-1.55	0	0.01	DownRegulated	phosphoinositide kinase, FYVE finger containing	GO:0000139 ; GO:0000285 ; GO:0005515 ; GO:0005524 ; GO:0005829 ; GO:0006644 ; GO:0006661 ; GO:0006898 ; GO:0010008 ; GO:0016308 ; GO:0031410 ; GO:0031901 ; GO:0031901 ; GO:0031902 ; GO:0032288 ; GO:0034504 ; GO:0035556 ; GO:0036092 ; GO:0042147 ; GO:0043813 ; GO:0044267 ; GO:0044281 ; GO:0045121 ; GO:0046854 ; GO:0046854 ; GO:0046872 ; GO:0048471 ;	IPR000306:Zinc finger, FYVE-type,IPR000591:Pleckstrin/G-protein, interacting region,IPR002423:Chaperonin Cpn60/TCP-1,IPR002498:Phosphatidylinositol-4-phosphate 5-kinase, core,IPR011991:Winged helix repressor DNA-binding,IPR016034:Phosphatidylinositol-4-phosphate 5-kinase, core, subgroup,IPR017455:Zinc finger, FYVE-related,	hsa00562:Inositol phosphate metabolism,hsa04070:Phosphatidylinositol signaling system,hsa04144:Endocytosis,hsa04666:Fc gamma R-mediated phagocytosis,hsa04810:Regulation of actin cytoskeleton,
TCONS_00000213	PIK3CD	52.3237	2.3605	0.0451135	-4.47	0	0.01	DownRegulated	phosphatidylinositol-4,5-bisphosphate 3-kinase, catalytic subunit delta	GO:0001779 ; GO:0001782 ; GO:0001816 ; GO:0002250 ; GO:0002551 ; GO:0002679 ; GO:0005515 ; GO:0005524 ; GO:0005829 ; GO:0005886 ; GO:0005942 ; GO:0006468 ; GO:0006644 ; GO:0006661 ; GO:0006954 ; GO:0007165 ; GO:0007173 ; GO:0008543 ; GO:0010818 ; GO:0014065 ; GO:0016303 ; GO:0030101 ; GO:0030217 ; GO:0030593 ; GO:0035004 ; GO:0035005 ; GO:0035747 ; GO:0035754 ; GO:0036092 ; GO:0038095 ; GO:004211…	IPR000341:Phosphoinositide 3-kinase, ras-binding,IPR000403:Phosphatidylinositol 3- and 4-kinase, catalytic,IPR001263:Phosphoinositide 3-kinase accessory region PIK,IPR002420:Phosphoinositide 3-kinase, C2,IPR003113:Phosphatidylinositol 3-kinase, p85-binding,IPR015433:Phosphatidylinositol Kinase,IPR018936:Phosphatidylinositol 3- and 4-kinase, conserved site,	hsa00562:Inositol phosphate metabolism,hsa04012:ErbB signaling pathway,hsa04062:Chemokine signaling pathway,hsa04070:Phosphatidylinositol signaling system,hsa04150:mTOR signaling pathway,hsa04210:Apoptosis,hsa04370:VEGF signaling pathway,hsa04510:Focal adhesion,hsa04620:Toll-like receptor signaling pathway,hsa04630:Jak-STAT signaling pathway,hsa04650:Natural killer cell mediated cytotoxicity,hsa0…
TCONS_00023075	PLCG2	5.9108	58.3327	9.86884	3.3	0	0.03	Upregulated	phospholipase C, gamma 2 (phosphatidylinositol-specific)	GO:0002316 ; GO:0004435 ; GO:0004435 ; GO:0004629 ; GO:0004871 ; GO:0005515 ; GO:0005829 ; GO:0005886 ; GO:0005886 ; GO:0006661 ; GO:0007596 ; GO:0009395 ; GO:0010468 ; GO:0016055 ; GO:0019722 ; GO:0030168 ; GO:0030183 ; GO:0032237 ; GO:0032496 ; GO:0032959 ; GO:0038095 ; GO:0038096 ; GO:0043069 ; GO:0043647 ; GO:0044281 ; GO:0045087 ; GO:0050852 ; GO:0050853 ; GO:0051209 ; GO:0070062 ;	IPR000008:C2 calcium-dependent membrane targeting,IPR000909:Phospholipase C, phosphatidylinositol-specific , X region,IPR000980:SH2 motif,IPR001192:Phospholipase C, phosphoinositol-specific, C-terminal (PLC),IPR001452:Src homology-3 domain,IPR001711:Phospholipase C, phosphatidylinositol-specific, Y domain,IPR001849:Pleckstrin homology,IPR011993:Pleckstrin homology-type,IPR016279:Phosphatidylinosi…	hsa00562:Inositol phosphate metabolism,hsa04012:ErbB signaling pathway,hsa04020:Calcium signaling pathway,hsa04070:Phosphatidylinositol signaling system,hsa04370:VEGF signaling pathway,hsa04650:Natural killer cell mediated cytotoxicity,hsa04662:B cell receptor signaling pathway,hsa04664:Fc epsilon RI signaling pathway,hsa04666:Fc gamma R-mediated phagocytosis,hsa04670:Leukocyte transendothelial m…
TCONS_00030546	PLD3	114.16	244.962	2.14578	1.1	0.02	0.855135	Upregulated	phospholipase D family, member 3	GO:0004630 ; GO:0005515 ; GO:0005789 ; GO:0006644 ; GO:0006655 ; GO:0016021 ; GO:0016042 ; GO:0044281 ; GO:0046474 ; GO:0070062 ; GO:0070290 ;	IPR001736:Phospholipase D/Transphosphatidylase,IPR013582:Phospholipase D/viral envelope,	---NA---
TCONS_00030544	PLD3	140.935	18.4119	0.130641	-2.94	0	1	DownRegulated	phospholipase D family, member 3	GO:0004630 ; GO:0005515 ; GO:0005789 ; GO:0006644 ; GO:0006655 ; GO:0016021 ; GO:0016042 ; GO:0044281 ; GO:0046474 ; GO:0070062 ; GO:0070290 ;	IPR001736:Phospholipase D/Transphosphatidylase,IPR013582:Phospholipase D/viral envelope,	---NA---
TCONS_00059712	PLEKHA2	174.516	2.09355	0.0119963	-6.38	0	0	DownRegulated	pleckstrin homology domain containing, family A (phosphoinositide binding specific) member 2	GO:0001954 ; GO:0001968 ; GO:0005515 ; GO:0005545 ; GO:0005634 ; GO:0005737 ; GO:0005886 ; GO:0016020 ; GO:0030165 ; GO:0043234 ; GO:0043236 ;	IPR001849:Pleckstrin homology,IPR011993:Pleckstrin homology-type,	---NA---
TCONS_00059711	PLEKHA2	0.470996	99.9288	212.165	7.73	0	0	Upregulated	pleckstrin homology domain containing, family A (phosphoinositide binding specific) member 2	GO:0001954 ; GO:0001968 ; GO:0005515 ; GO:0005545 ; GO:0005634 ; GO:0005737 ; GO:0005886 ; GO:0016020 ; GO:0030165 ; GO:0043234 ; GO:0043236 ;	IPR001849:Pleckstrin homology,IPR011993:Pleckstrin homology-type,	---NA---
TCONS_00056854	PMS2P5	36.3672	1.04677	0.0287835	-5.12	0	0.02	DownRegulated	postmeiotic segregation increased 2 pseudogene 5	GO:0005524 ; GO:0006298 ; GO:0032300 ;	GO:0003697~single-stranded DNA binding,GO:0016887~ATPase activity,	IPR003594:Histidine kinase-like ATPase, ATP-binding domain,
TCONS_00015713	POC1B	2.57068	54.4323	21.1742	4.4	0	0.01	Upregulated	POC1 centriolar protein B	GO:0000922 ; GO:0005515 ; GO:0005813 ; GO:0005814 ; GO:0008283 ; GO:0036064 ; GO:0042384 ;	GO:0005515~protein binding,	IPR001680:WD40 repeat,IPR015943:WD40/YVTN repeat-like-containing domain,IPR017986:WD40-repeat-containing domain,IPR019775:WD40 repeat, conserved site,IPR020472:G-protein beta WD-40 repeat,
TCONS_00021371	PARP6	29.6727	0.472101	0.0159103	-5.97	0	0.02	DownRegulated	poly (ADP-ribose) polymerase family, member 6	GO:0003950 ; GO:0008152 ;	IPR012317:Poly(ADP-ribose) polymerase, catalytic region,	---NA---
TCONS_00049716	PAIP1	99.3761	27.7093	0.278832	-1.84	0.05	0.89	DownRegulated	poly(A) binding protein interacting protein 1	GO:0000288 ; GO:0000289 ; GO:0003723 ; GO:0005515 ; GO:0005737 ; GO:0005829 ; GO:0006413 ; GO:0008494 ; GO:0010467 ; GO:0016070 ; GO:0016071 ; GO:0045727 ; GO:0048255 ;	IPR003890:MIF4G-like, type 3,IPR009818:Ataxin-2, C-terminal,IPR016021:MIF4-like, type 1/2/3,	---NA---
TCONS_00023616	PARN	14.6009	124.917	8.55547	3.1	0.00190863	0	Upregulated	poly(A)-specific ribonuclease	GO:0000166 ; GO:0000184 ; GO:0000288 ; GO:0000289 ; GO:0003730 ; GO:0004518 ; GO:0004535 ; GO:0005515 ; GO:0005634 ; GO:0005730 ; GO:0005737 ; GO:0005829 ; GO:0007292 ; GO:0009451 ; GO:0010467 ; GO:0016070 ; GO:0016071 ; GO:0019901 ; GO:0044822 ; GO:0046872 ; GO:0090305 ; GO:0090503 ; GO:0090503 ;	IPR001374:Single-stranded nucleic acid binding R3H,IPR006941:Ribonuclease CAF1,IPR012677:Nucleotide-binding, alpha-beta plait,IPR014789:Poly(A)-specific ribonuclease, RNA binding,	hsa03018:RNA degradation,
TCONS_00013691	PCBP2	868.693	369.051	0.424835	-1.24	0	0	DownRegulated	poly(rC) binding protein 2	GO:0000398 ; GO:0003677 ; GO:0003723 ; GO:0005515 ; GO:0005634 ; GO:0005654 ; GO:0005730 ; GO:0005737 ; GO:0005829 ; GO:0008380 ; GO:0010467 ; GO:0016020 ; GO:0016071 ; GO:0019899 ; GO:0030529 ; GO:0031625 ; GO:0032480 ; GO:0043161 ; GO:0044822 ; GO:0045087 ; GO:0050687 ; GO:0051607 ; GO:0070062 ;	IPR004087:K Homology,IPR004088:K Homology, type 1,IPR018111:K Homology, type 1, subgroup,	---NA---
TCONS_00013687	PCBP2	25.4338	268.295	10.5488	3.4	0	0.2	Upregulated	poly(rC) binding protein 2	GO:0000398 ; GO:0003677 ; GO:0003723 ; GO:0005515 ; GO:0005634 ; GO:0005654 ; GO:0005730 ; GO:0005737 ; GO:0005829 ; GO:0008380 ; GO:0010467 ; GO:0016020 ; GO:0016071 ; GO:0019899 ; GO:0030529 ; GO:0031625 ; GO:0032480 ; GO:0043161 ; GO:0044822 ; GO:0045087 ; GO:0050687 ; GO:0051607 ; GO:0070062 ;	IPR004087:K Homology,IPR004088:K Homology, type 1,IPR018111:K Homology, type 1, subgroup,	---NA---
TCONS_00044350	PCBP4	4.06995	41.8013	10.2707	3.36	0	0.05	Upregulated	poly(rC) binding protein 4	GO:0003677 ; GO:0003723 ; GO:0005737 ; GO:0030529 ; GO:0044822 ;	IPR004087:K Homology,IPR004088:K Homology, type 1,IPR018111:K Homology, type 1, subgroup,	---NA---
TCONS_00044382	PBRM1	173.157	354.715	2.04852	1.03	0	0	Upregulated	polybromo 1	GO:0000228 ; GO:0000776 ; GO:0001890 ; GO:0003677 ; GO:0003682 ; GO:0005515 ; GO:0006338 ; GO:0006351 ; GO:0006355 ; GO:0007067 ; GO:0007507 ; GO:0008285 ;	IPR000910:High mobility group, HMG1/HMG2,IPR001025:Bromo adjacent region,IPR001487:Bromodomain,IPR018359:Bromodomain, conserved site,	---NA---
TCONS_00044388	PBRM1	153.807	51.8153	0.336886	-1.57	0.02	0.16	DownRegulated	polybromo 1	GO:0000228 ; GO:0000776 ; GO:0001890 ; GO:0003677 ; GO:0003682 ; GO:0005515 ; GO:0006338 ; GO:0006351 ; GO:0006355 ; GO:0007067 ; GO:0007507 ; GO:0008285 ;	IPR000910:High mobility group, HMG1/HMG2,IPR001025:Bromo adjacent region,IPR001487:Bromodomain,IPR018359:Bromodomain, conserved site,	---NA---
TCONS_00023402	PKD1	1.02827	62.4909	60.7726	5.93	0	0	Upregulated	polycystic kidney disease 1 (autosomal dominant)	GO:0001502 ; GO:0001701 ; GO:0001822 ; GO:0001889 ; GO:0001892 ; GO:0002133 ; GO:0005261 ; GO:0005262 ; GO:0005515 ; GO:0005634 ; GO:0005737 ; GO:0005794 ; GO:0005886 ; GO:0005887 ; GO:0005929 ; GO:0006611 ; GO:0006807 ; GO:0007050 ; GO:0007156 ; GO:0007160 ; GO:0007161 ; GO:0007204 ; GO:0007218 ; GO:0007259 ; GO:0007507 ; GO:0009653 ; GO:0016021 ; GO:0016323 ; GO:0016328 ; GO:0018105 ; GO:001990…	IPR000203:GPS,IPR000372:Leucine-rich repeat, cysteine-rich flanking region, N-terminal,IPR000483:Cysteine-rich flanking region, C-terminal,IPR000601:PKD,IPR001024:Lipoxygenase, LH2,IPR001304:C-type lectin,IPR001611:Leucine-rich repeat,IPR002172:Low density lipoprotein-receptor, class A, cysteine-rich,IPR002859:PKD/REJ-like protein,IPR002889:Carbohydrate-binding WSC,IPR003591:Leucine-rich repeat, …	---NA---
TCONS_00003993	PHC2	158.042	61.2376	0.387477	-1.37	0	0.03	DownRegulated	polyhomeotic homolog 2 (Drosophila)	GO:0003677 ; GO:0005515 ; GO:0005634 ; GO:0005654 ; GO:0005730 ; GO:0007275 ; GO:0007283 ; GO:0008270 ; GO:0031519 ; GO:0035102 ;	IPR001660:Sterile alpha motif SAM,IPR012313:Zinc finger, FCS-type,IPR013761:Sterile alpha motif-type,	---NA---
TCONS_00031003	POLD1	104.269	21.7166	0.208274	-2.26	0.02	1	DownRegulated	polymerase (DNA directed), delta 1, catalytic subunit	GO:0000109 ; GO:0000166 ; GO:0000278 ; GO:0000722 ; GO:0000723 ; GO:0000731 ; GO:0000731 ; GO:0003677 ; GO:0003682 ; GO:0003887 ; GO:0005515 ; GO:0005634 ; GO:0005654 ; GO:0005730 ; GO:0005737 ; GO:0006260 ; GO:0006271 ; GO:0006281 ; GO:0006283 ; GO:0006284 ; GO:0006287 ; GO:0006289 ; GO:0006297 ; GO:0006297 ; GO:0006297 ; GO:0007346 ; GO:0008408 ; GO:0009411 ; GO:0016020 ; GO:0016235 ; GO:001998…	IPR004578:DNA-directed DNA polymerase, family B, pol2,IPR006133:DNA-directed DNA polymerase, family B, exonuclease,IPR006134:DNA-directed DNA polymerase, family B, conserved region,IPR006172:DNA-directed DNA polymerase, family B,IPR017964:DNA-directed DNA polymerase, family B, conserved site,IPR017966:DNA-directed DNA polymerase, family B, conserved region2,	hsa00230:Purine metabolism,hsa00240:Pyrimidine metabolism,hsa03030:DNA replication,hsa03410:Base excision repair,hsa03420:Nucleotide excision repair,hsa03430:Mismatch repair,hsa03440:Homologous recombination,
TCONS_00016322	POLE	100.44	8.37419	0.0833748	-3.58	0	0.2	DownRegulated	polymerase (DNA directed), epsilon, catalytic subunit	GO:0000082 ; GO:0000082 ; GO:0000166 ; GO:0000278 ; GO:0000722 ; GO:0000723 ; GO:0000731 ; GO:0001701 ; GO:0003677 ; GO:0003682 ; GO:0003887 ; GO:0005634 ; GO:0005654 ; GO:0005730 ; GO:0005737 ; GO:0005886 ; GO:0006260 ; GO:0006270 ; GO:0006281 ; GO:0006283 ; GO:0006287 ; GO:0006289 ; GO:0006297 ; GO:0006297 ; GO:0008270 ; GO:0008622 ; GO:0032201 ; GO:0051539 ;	IPR006133:DNA-directed DNA polymerase, family B, exonuclease,IPR006134:DNA-directed DNA polymerase, family B, conserved region,IPR006172:DNA-directed DNA polymerase, family B,IPR013697:Region of unknown function DUF1744,	hsa00230:Purine metabolism,hsa00240:Pyrimidine metabolism,hsa03030:DNA replication,hsa03410:Base excision repair,hsa03420:Nucleotide excision repair,
TCONS_00063601	POLE3	476.171	207.093	0.434913	-1.2	0	0	DownRegulated	polymerase (DNA directed), epsilon 3, accessory subunit	GO:0003887 ; GO:0005515 ; GO:0005634 ; GO:0005671 ; GO:0006260 ; GO:0006261 ; GO:0006261 ; GO:0008622 ; GO:0043565 ; GO:0043966 ; GO:0046982 ;	IPR003958:Transcription factor CBF/NF-Y/archaeal histone,IPR009072:Histone-fold,	hsa00230:Purine metabolism,hsa00240:Pyrimidine metabolism,hsa03030:DNA replication,hsa03410:Base excision repair,hsa03420:Nucleotide excision repair,
TCONS_00034521	POLR1B	1.54241	39.254	25.4498	4.67	0.02	0.2	Upregulated	polymerase (RNA) I polypeptide B, 128kDa	GO:0003677 ; GO:0003899 ; GO:0005515 ; GO:0005654 ; GO:0005730 ; GO:0005736 ; GO:0005737 ; GO:0006360 ; GO:0006361 ; GO:0006362 ; GO:0006363 ; GO:0007566 ; GO:0009303 ; GO:0009790 ; GO:0010467 ; GO:0017126 ; GO:0032549 ; GO:0046872 ;	IPR007120:DNA-directed RNA polymerase, subunit 2, domain 6,IPR007121:RNA polymerase, beta subunit, conserved site,IPR007641:RNA polymerase Rpb2, domain 7,IPR007642:RNA polymerase Rpb2, domain 2,IPR007644:RNA polymerase, beta subunit, protrusion,IPR007645:RNA polymerase Rpb2, domain 3,IPR007647:RNA polymerase Rpb2, domain 5,IPR009674:RNA polymerase I, Rpa2 specific,IPR015712:DNA-directed RNA polym…	hsa00230:Purine metabolism,hsa00240:Pyrimidine metabolism,hsa03020:RNA polymerase,
TCONS_00036825	POLR2D	68.7654	1.8884	0.0274615	-5.19	0	0	DownRegulated	polymerase (RNA) II (DNA directed) polypeptide D	GO:0000166 ; GO:0000288 ; GO:0000398 ; GO:0000932 ; GO:0003697 ; GO:0003727 ; GO:0003899 ; GO:0005634 ; GO:0005654 ; GO:0005665 ; GO:0006281 ; GO:0006283 ; GO:0006289 ; GO:0006366 ; GO:0006366 ; GO:0006366 ; GO:0006367 ; GO:0006367 ; GO:0006368 ; GO:0006370 ; GO:0008380 ; GO:0010467 ; GO:0016032 ; GO:0031369 ; GO:0031990 ; GO:0034402 ; GO:0045948 ; GO:0050434 ;	IPR005574:RNA polymerase II, Rpb4,IPR006590:RNA polymerase II, Rpb4, core,	hsa00230:Purine metabolism,hsa00240:Pyrimidine metabolism,hsa03020:RNA polymerase,hsa05016:Huntington's disease,
TCONS_00036826	POLR2D	32.3906	174.803	5.39673	2.43	0	0	Upregulated	polymerase (RNA) II (DNA directed) polypeptide D	GO:0000166 ; GO:0000288 ; GO:0000398 ; GO:0000932 ; GO:0003697 ; GO:0003727 ; GO:0003899 ; GO:0005634 ; GO:0005654 ; GO:0005665 ; GO:0006281 ; GO:0006283 ; GO:0006289 ; GO:0006366 ; GO:0006366 ; GO:0006366 ; GO:0006367 ; GO:0006367 ; GO:0006368 ; GO:0006370 ; GO:0008380 ; GO:0010467 ; GO:0016032 ; GO:0031369 ; GO:0031990 ; GO:0034402 ; GO:0045948 ; GO:0050434 ;	IPR005574:RNA polymerase II, Rpb4,IPR006590:RNA polymerase II, Rpb4, core,	hsa00230:Purine metabolism,hsa00240:Pyrimidine metabolism,hsa03020:RNA polymerase,hsa05016:Huntington's disease,
TCONS_00036824	POLR2D	81.9533	19.6941	0.240309	-2.06	0.05	1	DownRegulated	polymerase (RNA) II (DNA directed) polypeptide D	GO:0000166 ; GO:0000288 ; GO:0000398 ; GO:0000932 ; GO:0003697 ; GO:0003727 ; GO:0003899 ; GO:0005634 ; GO:0005654 ; GO:0005665 ; GO:0006281 ; GO:0006283 ; GO:0006289 ; GO:0006366 ; GO:0006366 ; GO:0006366 ; GO:0006367 ; GO:0006367 ; GO:0006368 ; GO:0006370 ; GO:0008380 ; GO:0010467 ; GO:0016032 ; GO:0031369 ; GO:0031990 ; GO:0034402 ; GO:0045948 ; GO:0050434 ;	IPR005574:RNA polymerase II, Rpb4,IPR006590:RNA polymerase II, Rpb4, core,	hsa00230:Purine metabolism,hsa00240:Pyrimidine metabolism,hsa03020:RNA polymerase,hsa05016:Huntington's disease,
TCONS_00041675	POLR3H	131.274	35.8691	0.273238	-1.87	0	0.02	DownRegulated	polymerase (RNA) III (DNA directed) polypeptide H (22.9kD)	GO:0001056 ; GO:0003677 ; GO:0003899 ; GO:0005634 ; GO:0005654 ; GO:0005654 ; GO:0005666 ; GO:0005730 ; GO:0005813 ; GO:0005829 ; GO:0006139 ; GO:0006383 ; GO:0006383 ; GO:0006384 ; GO:0006385 ; GO:0006386 ; GO:0010467 ; GO:0032481 ; GO:0043231 ; GO:0045087 ; GO:0051607 ;	IPR005576:RNA polymerase Rpb7, N-terminal,IPR013238:RNA polymerase III, subunit Rpc25,	hsa00230:Purine metabolism,hsa00240:Pyrimidine metabolism,hsa03020:RNA polymerase,hsa04623:Cytosolic DNA-sensing pathway,
TCONS_00063562	PTBP3	0.470996	113.776	241.565	7.92	0	0	Upregulated	polypyrimidine tract binding protein 3	GO:0000166 ; GO:0003723 ; GO:0005634 ; GO:0006397 ; GO:0008380 ; GO:0009653 ; GO:0033119 ; GO:0043249 ; GO:0044822 ; GO:0045595 ;	GO:0000166~nucleotide binding,GO:0003723~RNA binding,GO:0044822~poly(A) RNA binding,	IPR000504:RNA recognition motif domain,IPR006536:HnRNP-L/PTB/hephaestus splicing factor,IPR012677:Nucleotide-binding, alpha-beta plait,
TCONS_00063564	PTBP3	155.389	52.8831	0.340328	-1.56	0.02	0.02	DownRegulated	polypyrimidine tract binding protein 3	GO:0000166 ; GO:0003723 ; GO:0005634 ; GO:0006397 ; GO:0008380 ; GO:0009653 ; GO:0033119 ; GO:0043249 ; GO:0044822 ; GO:0045595 ;	GO:0000166~nucleotide binding,GO:0003723~RNA binding,GO:0044822~poly(A) RNA binding,	IPR000504:RNA recognition motif domain,IPR006536:HnRNP-L/PTB/hephaestus splicing factor,IPR012677:Nucleotide-binding, alpha-beta plait,
TCONS_00061447	PUF60	200.179	464.063	2.31824	1.21	0	0	Upregulated	poly-U binding splicing factor 60KDa	GO:0000166 ; GO:0003677 ; GO:0005515 ; GO:0006351 ; GO:0006355 ; GO:0006397 ; GO:0006915 ; GO:0008380 ; GO:0019907 ; GO:0030529 ; GO:0042802 ; GO:0044822 ;	IPR000504:RNA recognition motif, RNP-1,IPR003954:RNA recognition, region 1,IPR006532:Poly-U binding splicing factor, half-pint,IPR012677:Nucleotide-binding, alpha-beta plait,	hsa03040:Spliceosome,
TCONS_00061446	PUF60	8.09677	154.531	19.0855	4.25	0	0.0155722	Upregulated	poly-U binding splicing factor 60KDa	GO:0000166 ; GO:0003677 ; GO:0005515 ; GO:0006351 ; GO:0006355 ; GO:0006397 ; GO:0006915 ; GO:0008380 ; GO:0019907 ; GO:0030529 ; GO:0042802 ; GO:0044822 ;	IPR000504:RNA recognition motif, RNP-1,IPR003954:RNA recognition, region 1,IPR006532:Poly-U binding splicing factor, half-pint,IPR012677:Nucleotide-binding, alpha-beta plait,	hsa03040:Spliceosome,
TCONS_00061451	PUF60	391.055	187.014	0.478228	-1.06	0	0.02	DownRegulated	poly-U binding splicing factor 60KDa	GO:0000166 ; GO:0003677 ; GO:0005515 ; GO:0006351 ; GO:0006355 ; GO:0006397 ; GO:0006915 ; GO:0008380 ; GO:0019907 ; GO:0030529 ; GO:0042802 ; GO:0044822 ;	IPR000504:RNA recognition motif, RNP-1,IPR003954:RNA recognition, region 1,IPR006532:Poly-U binding splicing factor, half-pint,IPR012677:Nucleotide-binding, alpha-beta plait,	hsa03040:Spliceosome,
TCONS_00061449	PUF60	451.982	160.927	0.356048	-1.49	0	0.62	DownRegulated	poly-U binding splicing factor 60KDa	GO:0000166 ; GO:0003677 ; GO:0005515 ; GO:0006351 ; GO:0006355 ; GO:0006397 ; GO:0006915 ; GO:0008380 ; GO:0019907 ; GO:0030529 ; GO:0042802 ; GO:0044822 ;	IPR000504:RNA recognition motif, RNP-1,IPR003954:RNA recognition, region 1,IPR006532:Poly-U binding splicing factor, half-pint,IPR012677:Nucleotide-binding, alpha-beta plait,	hsa03040:Spliceosome,
TCONS_00000337	PRDM2	105.079	315.621	3.00366	1.59	0	0	Upregulated	PR domain containing 2, with ZNF domain	GO:0003677 ; GO:0003700 ; GO:0005634 ; GO:0006351 ; GO:0006355 ; GO:0008270 ; GO:0018024 ; GO:0034968 ;	IPR001214:SET,IPR007087:Zinc finger, C2H2-type,IPR009170:Predicted retinoblastoma binding protein (RIZ),IPR015880:Zinc finger, C2H2-like,	---NA---
TCONS_00000336	PRDM2	220.705	0.523387	0.00237143	-8.72	0	1	DownRegulated	PR domain containing 2, with ZNF domain	GO:0003677 ; GO:0003700 ; GO:0005634 ; GO:0006351 ; GO:0006355 ; GO:0008270 ; GO:0018024 ; GO:0034968 ;	IPR001214:SET,IPR007087:Zinc finger, C2H2-type,IPR009170:Predicted retinoblastoma binding protein (RIZ),IPR015880:Zinc finger, C2H2-like,	---NA---
TCONS_00055085	PBX2	81.4823	18.4119	0.225962	-2.15	0	0.05	DownRegulated	pre-B-cell leukemia homeobox 2	GO:0003682 ; GO:0003700 ; GO:0005634 ; GO:0005667 ; GO:0006351 ; GO:0008134 ; GO:0009954 ; GO:0030326 ; GO:0043565 ; GO:0045944 ;	IPR001356:Homeobox,IPR005542:PBX,IPR012287:Homeodomain-related,IPR017970:Homeobox, conserved site,	---NA---
TCONS_00018057	PSEN1	64.5909	1.8884	0.0292364	-5.1	0	0	DownRegulated	presenilin 1	GO:0000045 ; GO:0000122 ; GO:0000139 ; GO:0000186 ; GO:0000776 ; GO:0001568 ; GO:0001708 ; GO:0001756 ; GO:0001764 ; GO:0001921 ; GO:0001947 ; GO:0002244 ; GO:0002286 ; GO:0002573 ; GO:0004175 ; GO:0004190 ; GO:0005262 ; GO:0005515 ; GO:0005640 ; GO:0005739 ; GO:0005743 ; GO:0005765 ; GO:0005783 ; GO:0005789 ; GO:0005790 ; GO:0005791 ; GO:0005794 ; GO:0005813 ; GO:0005887 ; GO:0005938 ; GO:000648…	IPR001108:Peptidase A22A, presenilin,IPR002031:Peptidase A22A, presenilin 1,IPR006639:Peptidase A22, presenilin signal peptide,	hsa04310:Wnt signaling pathway,hsa04330:Notch signaling pathway,hsa04722:Neurotrophin signaling pathway,hsa05010:Alzheimer's disease,
TCONS_00018060	PSEN1	46.1576	158.518	3.43428	1.78	0	0.01	Upregulated	presenilin 1	GO:0000045 ; GO:0000122 ; GO:0000139 ; GO:0000186 ; GO:0000776 ; GO:0001568 ; GO:0001708 ; GO:0001756 ; GO:0001764 ; GO:0001921 ; GO:0001947 ; GO:0002244 ; GO:0002286 ; GO:0002573 ; GO:0004175 ; GO:0004190 ; GO:0005262 ; GO:0005515 ; GO:0005640 ; GO:0005739 ; GO:0005743 ; GO:0005765 ; GO:0005783 ; GO:0005789 ; GO:0005790 ; GO:0005791 ; GO:0005794 ; GO:0005813 ; GO:0005887 ; GO:0005938 ; GO:000648…	IPR001108:Peptidase A22A, presenilin,IPR002031:Peptidase A22A, presenilin 1,IPR006639:Peptidase A22, presenilin signal peptide,	hsa04310:Wnt signaling pathway,hsa04330:Notch signaling pathway,hsa04722:Neurotrophin signaling pathway,hsa05010:Alzheimer's disease,
TCONS_00060063	POP1	69.7323	222.764	3.19457	1.68	0	0	Upregulated	processing of precursor 1, ribonuclease P/MRP subunit (S. cerevisiae)	GO:0000171 ; GO:0000172 ; GO:0001682 ; GO:0004526 ; GO:0005515 ; GO:0005615 ; GO:0005655 ; GO:0016078 ; GO:0044822 ; GO:0090501 ; GO:0090502 ; GO:0090502 ;	IPR009723:Ribonuclease P/MRP, POP1,IPR012590:POPLD,	---NA---
TCONS_00060064	POP1	98.0276	1.04677	0.0106784	-6.55	0	0.05	DownRegulated	processing of precursor 1, ribonuclease P/MRP subunit (S. cerevisiae)	GO:0000171 ; GO:0000172 ; GO:0001682 ; GO:0004526 ; GO:0005515 ; GO:0005615 ; GO:0005655 ; GO:0016078 ; GO:0044822 ; GO:0090501 ; GO:0090502 ; GO:0090502 ;	IPR009723:Ribonuclease P/MRP, POP1,IPR012590:POPLD,	---NA---
TCONS_00060065	POP1	93.5196	24.0758	0.257441	-1.96	0.03	0.07	DownRegulated	processing of precursor 1, ribonuclease P/MRP subunit (S. cerevisiae)	GO:0000171 ; GO:0000172 ; GO:0001682 ; GO:0004526 ; GO:0005515 ; GO:0005615 ; GO:0005655 ; GO:0016078 ; GO:0044822 ; GO:0090501 ; GO:0090502 ; GO:0090502 ;	IPR009723:Ribonuclease P/MRP, POP1,IPR012590:POPLD,	---NA---
TCONS_00041483	PRR14L	121.927	2.56565	0.0210426	-5.57	0	1	DownRegulated	proline rich 14-like	#NA	---NA---	IPR026320:Proline-rich protein 14,
TCONS_00054549	PRRC2A	313.765	648.052	2.06541	1.05	0	0	Upregulated	proline-rich coiled-coil 2A	GO:0005515 ; GO:0005634 ; GO:0005737 ; GO:0016020 ; GO:0044822 ; GO:0070062 ;	GO:0005515~protein binding,GO:0044822~poly(A) RNA binding,	IPR009738:BAT2, N-terminal,
TCONS_00054150	PRRC2A	16.492	78.1004	4.73566	2.24	0	0.04	Upregulated	proline-rich coiled-coil 2A	GO:0005515 ; GO:0005634 ; GO:0005737 ; GO:0016020 ; GO:0044822 ; GO:0070062 ;	GO:0005515~protein binding,GO:0044822~poly(A) RNA binding,	IPR009738:BAT2, N-terminal,
TCONS_00062590	PRRC2B	168.375	52.8753	0.314033	-1.67	0	0.02	DownRegulated	proline-rich coiled-coil 2B	GO:0005515 ; GO:0044822 ;	GO:0005515~protein binding,GO:0044822~poly(A) RNA binding,	IPR009738:BAT2, N-terminal,
TCONS_00062589	PRRC2B	21.1948	107.757	5.08413	2.35	0	0.02	Upregulated	proline-rich coiled-coil 2B	GO:0005515 ; GO:0044822 ;	GO:0005515~protein binding,GO:0044822~poly(A) RNA binding,	IPR009738:BAT2, N-terminal,
TCONS_00020350	PML	59.2516	196.369	3.31415	1.73	0	0.13	Upregulated	promyelocytic leukemia	GO:0001666 ; GO:0001932 ; GO:0002230 ; GO:0003677 ; GO:0003713 ; GO:0005515 ; GO:0005634 ; GO:0005654 ; GO:0005654 ; GO:0005730 ; GO:0005730 ; GO:0005737 ; GO:0005829 ; GO:0006351 ; GO:0006355 ; GO:0006461 ; GO:0006605 ; GO:0006605 ; GO:0006915 ; GO:0006919 ; GO:0006977 ; GO:0007050 ; GO:0007050 ; GO:0007179 ; GO:0007182 ; GO:0007184 ; GO:0008270 ; GO:0008270 ; GO:0008285 ; GO:0008630 ; GO:000863…	IPR000315:Zinc finger, B-box,IPR001841:Zinc finger, RING-type,IPR017907:Zinc finger, RING-type, conserved site,IPR018247:EF-HAND 1,IPR018957:Zinc finger, C3HC4 RING-type,	hsa04120:Ubiquitin mediated proteolysis,hsa05200:Pathways in cancer,hsa05221:Acute myeloid leukemia,
TCONS_00020352	PML	88.6909	18.7604	0.211526	-2.24	0.03	0.13	DownRegulated	promyelocytic leukemia	GO:0001666 ; GO:0001932 ; GO:0002230 ; GO:0003677 ; GO:0003713 ; GO:0005515 ; GO:0005634 ; GO:0005654 ; GO:0005654 ; GO:0005730 ; GO:0005730 ; GO:0005737 ; GO:0005829 ; GO:0006351 ; GO:0006355 ; GO:0006461 ; GO:0006605 ; GO:0006605 ; GO:0006915 ; GO:0006919 ; GO:0006977 ; GO:0007050 ; GO:0007050 ; GO:0007179 ; GO:0007182 ; GO:0007184 ; GO:0008270 ; GO:0008270 ; GO:0008285 ; GO:0008630 ; GO:000863…	IPR000315:Zinc finger, B-box,IPR001841:Zinc finger, RING-type,IPR017907:Zinc finger, RING-type, conserved site,IPR018247:EF-HAND 1,IPR018957:Zinc finger, C3HC4 RING-type,	hsa04120:Ubiquitin mediated proteolysis,hsa05200:Pathways in cancer,hsa05221:Acute myeloid leukemia,
TCONS_00039385	PMEPA1	396.391	185.802	0.468736	-1.09	0	0	DownRegulated	prostate transmembrane protein, androgen induced 1	GO:0005886 ; GO:0007179 ; GO:0016021 ; GO:0030512 ; GO:0030521 ; GO:0031901 ; GO:0050699 ;	---NA---	---NA---
TCONS_00011716	PSMC3	211.224	97.3198	0.460742	-1.12	0.03	1	DownRegulated	proteasome (prosome, macropain) 26S subunit, ATPase, 3	GO:0000082 ; GO:0000209 ; GO:0000278 ; GO:0000502 ; GO:0000932 ; GO:0001824 ; GO:0002474 ; GO:0002479 ; GO:0003713 ; GO:0003714 ; GO:0005515 ; GO:0005524 ; GO:0005634 ; GO:0005654 ; GO:0005829 ; GO:0006200 ; GO:0006521 ; GO:0006915 ; GO:0006977 ; GO:0010467 ; GO:0016020 ; GO:0016032 ; GO:0016070 ; GO:0016071 ; GO:0016887 ; GO:0022624 ; GO:0031145 ; GO:0034641 ; GO:0042590 ; GO:0042981 ; GO:004306…	IPR003593:ATPase, AAA+ type, core,IPR003959:ATPase, AAA-type, core,IPR003960:ATPase, AAA-type, conserved site,IPR005937:26S proteasome subunit P45,	hsa03050:Proteasome,
TCONS_00034808	PSMD14	123.347	330.246	2.67738	1.42	0	0	Upregulated	proteasome (prosome, macropain) 26S subunit, non-ATPase, 14	GO:0000082 ; GO:0000209 ; GO:0000278 ; GO:0000502 ; GO:0000724 ; GO:0002474 ; GO:0002479 ; GO:0004221 ; GO:0004221 ; GO:0005634 ; GO:0005654 ; GO:0005829 ; GO:0006303 ; GO:0006511 ; GO:0006521 ; GO:0006915 ; GO:0006977 ; GO:0008237 ; GO:0008541 ; GO:0010467 ; GO:0010950 ; GO:0016032 ; GO:0016070 ; GO:0016071 ; GO:0022624 ; GO:0031145 ; GO:0034641 ; GO:0042590 ; GO:0042981 ; GO:0043066 ; GO:004428…	IPR000555:Mov34/MPN/PAD-1,	hsa03050:Proteasome,
TCONS_00028511	PSMG2	0.514137	36.3518	70.7044	6.14	0	0.01	Upregulated	proteasome (prosome, macropain) assembly chaperone 2	GO:0005515 ; GO:0005634 ; GO:0005634 ; GO:0007094 ; GO:0043066 ; GO:0043248 ;	IPR016562:20S proteasome assembly chaperone 2, subgroup,IPR019151:20S proteasome assembly chaperone 2,IPR019793:Peroxidases heam-ligand binding site,	---NA---
TCONS_00029544	PIAS4	4.62723	46.738	10.1006	3.34	0	0.04	Upregulated	protein inhibitor of activated STAT, 4	GO:0000122 ; GO:0003677 ; GO:0005515 ; GO:0005634 ; GO:0005634 ; GO:0005730 ; GO:0005737 ; GO:0006351 ; GO:0008270 ; GO:0016055 ; GO:0016363 ; GO:0016605 ; GO:0016925 ; GO:0016925 ; GO:0019789 ; GO:0019789 ; GO:0031625 ; GO:0032088 ; GO:0033235 ; GO:0045892 ; GO:0045892 ; GO:1902174 ; GO:1902231 ;	IPR003034:DNA-binding SAP,IPR004181:Zinc finger, MIZ-type,	hsa04120:Ubiquitin mediated proteolysis,hsa04630:Jak-STAT signaling pathway,hsa05200:Pathways in cancer,hsa05222:Small cell lung cancer,
TCONS_00011704	PACSIN3	28.7917	0.944201	0.0327943	-4.93	0	0.05	DownRegulated	protein kinase C and casein kinase substrate in neurons 3	GO:0005515 ; GO:0005737 ; GO:0005886 ; GO:0006897 ; GO:0008092 ; GO:0008289 ; GO:0019855 ; GO:0045806 ; GO:0051044 ; GO:0051926 ; GO:0070062 ; GO:0097320 ;	IPR001060:Fps/Fes/Fer/CIP4 homology,IPR001452:Src homology-3 domain,	---NA---
TCONS_00025909	PRKCA	477.977	1068.35	2.23516	1.16	0	0	Upregulated	protein kinase C, alpha	GO:0000188 ; GO:0001525 ; GO:0001750 ; GO:0001934 ; GO:0001938 ; GO:0002026 ; GO:0002062 ; GO:0002159 ; GO:0004672 ; GO:0004697 ; GO:0004698 ; GO:0005515 ; GO:0005524 ; GO:0005654 ; GO:0005737 ; GO:0005739 ; GO:0005783 ; GO:0005829 ; GO:0005829 ; GO:0005886 ; GO:0005886 ; GO:0006112 ; GO:0006468 ; GO:0006874 ; GO:0006937 ; GO:0007155 ; GO:0007165 ; GO:0007173 ; GO:0007190 ; GO:0007194 ; GO:000720…	IPR000008:C2 calcium-dependent membrane targeting,IPR000719:Protein kinase, core,IPR000961:AGC-kinase, C-terminal,IPR002219:Protein kinase C, phorbol ester/diacylglycerol binding,IPR002219:Protein kinase C-like, phorbol ester/diacylglycerol binding,IPR002290:Serine/threonine protein kinase,IPR008271:Serine/threonine protein kinase, active site,IPR014375:Protein kinase C, alpha/beta/gamma types,IP…	hsa04010:MAPK signaling pathway,hsa04012:ErbB signaling pathway,hsa04020:Calcium signaling pathway,hsa04070:Phosphatidylinositol signaling system,hsa04270:Vascular smooth muscle contraction,hsa04310:Wnt signaling pathway,hsa04370:VEGF signaling pathway,hsa04510:Focal adhesion,hsa04530:Tight junction,hsa04540:Gap junction,hsa04650:Natural killer cell mediated cytotoxicity,hsa04664:Fc epsilon RI si…
TCONS_00044189	PRKAR2A	156.722	9.27763	0.0591979	-4.08	0	0	DownRegulated	protein kinase, cAMP-dependent, regulatory, type II, alpha	GO:0004862 ; GO:0005515 ; GO:0005737 ; GO:0005813 ; GO:0005829 ; GO:0005886 ; GO:0005952 ; GO:0006112 ; GO:0006833 ; GO:0007165 ; GO:0007173 ; GO:0007202 ; GO:0007596 ; GO:0008543 ; GO:0008603 ; GO:0008603 ; GO:0016020 ; GO:0030552 ; GO:0031588 ; GO:0031625 ; GO:0034199 ; GO:0034236 ; GO:0035556 ; GO:0044281 ; GO:0045087 ; GO:0048011 ; GO:0050796 ; GO:0055085 ; GO:0070062 ; GO:0071377 ; GO:200048…	IPR000595:Cyclic nucleotide-binding,IPR002373:cAMP/cGMP-dependent protein kinase,IPR003117:cAMP-dependent protein kinase, regulatory subunit, type I/II alpha/beta,IPR012198:cAMP-dependent protein kinase regulatory subunit,IPR014710:RmlC-like jelly roll fold,IPR018488:Cyclic nucleotide-binding, conserved site,	hsa04210:Apoptosis,hsa04910:Insulin signaling pathway,
TCONS_00044190	PRKAR2A	47.1712	131.322	2.78394	1.48	0.04	1	Upregulated	protein kinase, cAMP-dependent, regulatory, type II, alpha	GO:0004862 ; GO:0005515 ; GO:0005737 ; GO:0005813 ; GO:0005829 ; GO:0005886 ; GO:0005952 ; GO:0006112 ; GO:0006833 ; GO:0007165 ; GO:0007173 ; GO:0007202 ; GO:0007596 ; GO:0008543 ; GO:0008603 ; GO:0008603 ; GO:0016020 ; GO:0030552 ; GO:0031588 ; GO:0031625 ; GO:0034199 ; GO:0034236 ; GO:0035556 ; GO:0044281 ; GO:0045087 ; GO:0048011 ; GO:0050796 ; GO:0055085 ; GO:0070062 ; GO:0071377 ; GO:200048…	IPR000595:Cyclic nucleotide-binding,IPR002373:cAMP/cGMP-dependent protein kinase,IPR003117:cAMP-dependent protein kinase, regulatory subunit, type I/II alpha/beta,IPR012198:cAMP-dependent protein kinase regulatory subunit,IPR014710:RmlC-like jelly roll fold,IPR018488:Cyclic nucleotide-binding, conserved site,	hsa04210:Apoptosis,hsa04910:Insulin signaling pathway,
TCONS_00038096	POFUT1	142.431	52.2059	0.366536	-1.45	0.04	1	DownRegulated	protein O-fucosyltransferase 1	GO:0001525 ; GO:0001756 ; GO:0005783 ; GO:0006004 ; GO:0006355 ; GO:0006493 ; GO:0007219 ; GO:0007219 ; GO:0007399 ; GO:0007507 ; GO:0008417 ; GO:0009790 ; GO:0016020 ; GO:0016266 ; GO:0036066 ; GO:0046922 ; GO:0046922 ;	IPR019378:GDP-fucose protein O-fucosyltransferase,	---NA---
TCONS_00028956	PPP4R1	337.804	148.153	0.438577	-1.19	0	0	DownRegulated	protein phosphatase 4, regulatory subunit 1	GO:0004721 ; GO:0005515 ; GO:0006468 ; GO:0007165 ; GO:0016311 ; GO:0030289 ; GO:0030362 ; GO:0050790 ;	IPR000357:HEAT,IPR011989:Armadillo-like helical,	---NA---
TCONS_00028955	PPP4R1	60.6682	232.022	3.82445	1.94	0	0	Upregulated	protein phosphatase 4, regulatory subunit 1	GO:0004721 ; GO:0005515 ; GO:0006468 ; GO:0007165 ; GO:0016311 ; GO:0030289 ; GO:0030362 ; GO:0050790 ;	IPR000357:HEAT,IPR011989:Armadillo-like helical,	---NA---
TCONS_00010416	PPP6R3	292.711	137.853	0.470954	-1.09	0	0.01	DownRegulated	protein phosphatase 6, regulatory subunit 3	GO:0005515 ; GO:0005634 ; GO:0005730 ; GO:0005737 ; GO:0005886 ; GO:0019903 ; GO:0043666 ;	GO:0005515~protein binding,GO:0019903~protein phosphatase binding,	IPR007587:SIT4 phosphatase-associated protein family,IPR016024:Armadillo-type fold,
TCONS_00063194	PTAR1	152.059	33.047	0.21733	-2.2	0	0	DownRegulated	protein prenyltransferase alpha subunit repeat containing 1	GO:0008318 ; GO:0018342 ;	GO:0008318~protein prenyltransferase activity,	IPR002088:Protein prenyltransferase, alpha subunit,
TCONS_00028991	PTPN2	69.4085	12.0379	0.173436	-2.53	0.04	0.02	DownRegulated	protein tyrosine phosphatase, non-receptor type 2	GO:0004725 ; GO:0004725 ; GO:0005178 ; GO:0005515 ; GO:0005634 ; GO:0005654 ; GO:0005783 ; GO:0005793 ; GO:0005886 ; GO:0008285 ; GO:0008286 ; GO:0010804 ; GO:0010888 ; GO:0019221 ; GO:0019901 ; GO:0019905 ; GO:0030183 ; GO:0030217 ; GO:0030218 ; GO:0030971 ; GO:0035335 ; GO:0035335 ; GO:0042059 ; GO:0042512 ; GO:0042512 ; GO:0042518 ; GO:0042524 ; GO:0042527 ; GO:0042527 ; GO:0042593 ; GO:004565…	IPR000242:Protein-tyrosine phosphatase, receptor/non-receptor type,IPR000387:Dual-specific/protein-tyrosine phosphatase, conserved region,IPR000387:Protein-tyrosine phosphatase,IPR012265:Protein-tyrosine phosphatase, non-receptor type-1, -2,IPR016130:Protein-tyrosine phosphatase, active site,	---NA---
TCONS_00037851	PTPRA	30.1437	114.677	3.80434	1.93	0.03	0.708121	Upregulated	protein tyrosine phosphatase, receptor type, A	GO:0004725 ; GO:0005001 ; GO:0005515 ; GO:0005886 ; GO:0005887 ; GO:0006468 ; GO:0007411 ; GO:0008286 ; GO:0035335 ; GO:0035335 ; GO:0043235 ; GO:0070062 ;	IPR000242:Protein-tyrosine phosphatase, receptor/non-receptor type,IPR000387:Dual-specific/protein-tyrosine phosphatase, conserved region,IPR000387:Protein-tyrosine phosphatase,IPR016130:Protein-tyrosine phosphatase, active site,IPR016336:Receptor tyrosine-protein phosphatase, alpha/epsilon-type,	---NA---
TCONS_00031700	PTPRS	32.0277	137.656	4.29803	2.1	0.01	1	Upregulated	protein tyrosine phosphatase, receptor type, S	GO:0005001 ; GO:0005515 ; GO:0005887 ; GO:0007155 ; GO:0021510 ; GO:0021549 ; GO:0021766 ; GO:0021987 ; GO:0022038 ; GO:0030198 ; GO:0035335 ; GO:0035335 ; GO:0070062 ;	IPR000242:Protein-tyrosine phosphatase, receptor/non-receptor type,IPR000387:Dual-specific/protein-tyrosine phosphatase, conserved region,IPR000387:Protein-tyrosine phosphatase,IPR003598:Immunoglobulin subtype 2,IPR003599:Immunoglobulin subtype,IPR003961:Fibronectin, type III,IPR003962:Fibronectin, type III subdomain,IPR007110:Immunoglobulin-like,IPR008957:Fibronectin, type III-like fold,IPR01309…	---NA---
TCONS_00019265	POMT2	76.4232	0.944201	0.0123549	-6.34	0	0	DownRegulated	protein-O-mannosyltransferase 2	GO:0004169 ; GO:0005789 ; GO:0016021 ; GO:0035269 ; GO:0046872 ;	IPR000215:Protease inhibitor I4, serpin,IPR003342:Glycosyl transferase, family 39,IPR003608:MIR,IPR016093:MIR motif,	hsa00514:O-Mannosyl glycan biosynthesis,
TCONS_00013400	PPFIBP1	9.89091	61.8452	6.25273	2.64	0	0.05	Upregulated	PTPRF interacting protein, binding protein 1 (liprin beta 1)	GO:0005886 ; GO:0007155 ;	IPR001660:Sterile alpha motif SAM,IPR004191:Integrase, Tn916-type, N-terminal DNA binding,IPR011510:Sterile alpha motif homology 2,IPR013761:Sterile alpha motif-type,	---NA---
TCONS_00003915	PUM1	16.4524	81.125	4.9309	2.3	0	0.04	Upregulated	pumilio RNA-binding family member 1	GO:0005829 ; GO:0006417 ; GO:0006892 ; GO:0044822 ; GO:0061024 ;	IPR001313:Pumilio RNA-binding region,IPR011989:Armadillo-like helical,	---NA---
TCONS_00035807	PUM2	399.496	120.909	0.302654	-1.72	0	0	DownRegulated	pumilio RNA-binding family member 2	GO:0005515 ; GO:0005737 ; GO:0006417 ; GO:0010494 ; GO:0031965 ; GO:0034063 ; GO:0044822 ; GO:0048471 ;	IPR001313:Pumilio RNA-binding region,IPR011989:Armadillo-like helical,	---NA---
TCONS_00052239	QKI	45.8805	4.1871	0.0912609	-3.45	0.04	1	DownRegulated	QKI, KH domain containing, RNA binding	GO:0001570 ; GO:0005515 ; GO:0005634 ; GO:0005737 ; GO:0006397 ; GO:0006417 ; GO:0007286 ; GO:0008380 ; GO:0010628 ; GO:0017124 ; GO:0042552 ; GO:0042692 ; GO:0042759 ; GO:0044822 ; GO:0051028 ;	IPR004087:K Homology,	---NA---
TCONS_00019132	RAB15	96.0831	221.532	2.30563	1.21	0	0.03	Upregulated	RAB15, member RAS oncogene family	GO:0005515 ; GO:0005525 ; GO:0005737 ; GO:0005886 ; GO:0007264 ; GO:0008150 ; GO:0010008 ; GO:0015031 ; GO:0048471 ; GO:0070062 ;	GO:0005515~protein binding,GO:0005525~GTP binding,	IPR001806:Small GTPase superfamily,IPR005225:Small GTP-binding protein domain,IPR027417:P-loop containing nucleoside triphosphate hydrolase,
TCONS_00021857	RAB40C	105.021	9.91411	0.0944013	-3.41	0	0	DownRegulated	RAB40C, member RAS oncogene family	GO:0005525 ; GO:0005886 ; GO:0007264 ; GO:0015031 ; GO:0016567 ; GO:0019003 ; GO:0048471 ;	IPR001496:SOCS protein, C-terminal,IPR001806:Ras GTPase,IPR003579:Ras small GTPase, Rab type,IPR005225:Small GTP-binding protein,IPR013753:Ras,	---NA---
TCONS_00021856	RAB40C	86.1019	193.924	2.25226	1.17	0.00962972	0.04	Upregulated	RAB40C, member RAS oncogene family	GO:0005525 ; GO:0005886 ; GO:0007264 ; GO:0015031 ; GO:0016567 ; GO:0019003 ; GO:0048471 ;	IPR001496:SOCS protein, C-terminal,IPR001806:Ras GTPase,IPR003579:Ras small GTPase, Rab type,IPR005225:Small GTP-binding protein,IPR013753:Ras,	---NA---
TCONS_00024638	RABEP1	146.763	0.944201	0.00643351	-7.28	0	1	DownRegulated	rabaptin, RAB GTPase binding effector protein 1	GO:0005096 ; GO:0005515 ; GO:0005768 ; GO:0005769 ; GO:0006897 ; GO:0006915 ; GO:0008083 ; GO:0015031 ; GO:0030139 ; GO:0042803 ; GO:0043231 ; GO:0043547 ; GO:0055037 ; GO:0061025 ;	IPR003914:Rabaptin,IPR015390:Rabaptin, GTPase-Rab5 binding,IPR018514:Rabaptin coiled-coil domain,	hsa04144:Endocytosis,
TCONS_00048418	RAD17	54.0529	7.32742	0.13556	-2.88	0.05	0.75	DownRegulated	RAD17 homolog (S. pombe)	GO:0000076 ; GO:0000077 ; GO:0000781 ; GO:0005515 ; GO:0005524 ; GO:0005634 ; GO:0005654 ; GO:0005730 ; GO:0006260 ; GO:0006281 ; GO:0006974 ; GO:0007093 ; GO:0008156 ; GO:0017111 ; GO:0042325 ;	IPR003593:ATPase, AAA+ type, core,IPR004582:Checkpoint protein Rad24,IPR018324:Checkpoint protein Rad24, fungi and metazoa,	---NA---
TCONS_00061207	RAD21	130.466	266.352	2.04154	1.03	0	0.03	Upregulated	RAD21 homolog (S. pombe)	GO:0000278 ; GO:0000775 ; GO:0005515 ; GO:0005634 ; GO:0005654 ; GO:0005694 ; GO:0005730 ; GO:0005829 ; GO:0006302 ; GO:0006310 ; GO:0006357 ; GO:0006915 ; GO:0007059 ; GO:0007067 ; GO:0007131 ; GO:0008278 ; GO:0016020 ; GO:0034991 ; GO:0071168 ;	IPR006909:Rad21/Rec8 like protein, C-terminal,IPR006910:Rad21/Rec8 like protein, N-terminal,	hsa04110:Cell cycle,
TCONS_00063927	RALGDS	51.6654	160.156	3.09988	1.63	0.02	0.02	Upregulated	ral guanine nucleotide dissociation stimulator	GO:0005083 ; GO:0005083 ; GO:0005085 ; GO:0005515 ; GO:0005829 ; GO:0007265 ; GO:0043547 ; GO:0048011 ; GO:0050790 ; GO:0050790 ; GO:0051056 ;	IPR000159:Ras-association,IPR000651:Guanine nucleotide exchange factor for Ras-like GTPases, N-terminal,IPR001895:Guanine-nucleotide dissociation stimulator CDC25,IPR008937:Ras guanine nucleotide exchange factor,IPR015758:Guanine nucleotide dissociation stimulator RalGDS,IPR019804:Ras guanine-nucleotide exchange factor, conserved site,	hsa05200:Pathways in cancer,hsa05210:Colorectal cancer,hsa05212:Pancreatic cancer,
TCONS_00024141	RANBP10	158.434	55.6132	0.351018	-1.51	0	0.02	DownRegulated	RAN binding protein 10	GO:0000226 ; GO:0005087 ; GO:0005634 ; GO:0005829 ; GO:0005881 ; GO:0008536 ; GO:0032853 ; GO:0048487 ;	IPR001870:B302 (SPRY)-like,IPR003877:SPla/RYanodine receptor SPRY,IPR006594:LisH dimerisation motif,IPR006595:CTLH, C-terminal to LisH motif,IPR013144:Ran binding protein-like, CRA domain,IPR018355:SPla/RYanodine receptor subgroup,IPR019589:Ran binding protein, CRA domain,	---NA---
TCONS_00024140	RANBP10	57.0874	189.648	3.32206	1.73	0	0.21	Upregulated	RAN binding protein 10	GO:0000226 ; GO:0005087 ; GO:0005634 ; GO:0005829 ; GO:0005881 ; GO:0008536 ; GO:0032853 ; GO:0048487 ;	IPR001870:B302 (SPRY)-like,IPR003877:SPla/RYanodine receptor SPRY,IPR006594:LisH dimerisation motif,IPR006595:CTLH, C-terminal to LisH motif,IPR013144:Ran binding protein-like, CRA domain,IPR018355:SPla/RYanodine receptor subgroup,IPR019589:Ran binding protein, CRA domain,	---NA---
TCONS_00041668	RANGAP1	512.251	194.142	0.378999	-1.4	0	0	DownRegulated	Ran GTPase activating protein 1	GO:0000278 ; GO:0000776 ; GO:0000777 ; GO:0000922 ; GO:0005098 ; GO:0005515 ; GO:0005643 ; GO:0005737 ; GO:0005829 ; GO:0007165 ; GO:0031965 ; GO:0032853 ; GO:0032853 ; GO:0046826 ; GO:0048471 ;	IPR009109:Ran-GTPase activating protein 1, C-terminal,	---NA---
TCONS_00063901	RAPGEF1	210.383	1.51887	0.00721956	-7.11	0	0	DownRegulated	Rap guanine nucleotide exchange factor (GEF) 1	GO:0000186 ; GO:0001568 ; GO:0005515 ; GO:0005768 ; GO:0005769 ; GO:0005829 ; GO:0007165 ; GO:0007169 ; GO:0010976 ; GO:0016337 ; GO:0017034 ; GO:0017034 ; GO:0017124 ; GO:0032486 ; GO:0032854 ; GO:0032854 ; GO:0038180 ; GO:0048008 ; GO:0048011 ; GO:0061028 ; GO:0071320 ; GO:1901888 ; GO:1990090 ;	IPR000651:Guanine nucleotide exchange factor for Ras-like GTPases, N-terminal,IPR001895:Guanine-nucleotide dissociation stimulator CDC25,IPR008937:Ras guanine nucleotide exchange factor,IPR019804:Ras guanine-nucleotide exchange factor, conserved site,	hsa04510:Focal adhesion,hsa04722:Neurotrophin signaling pathway,hsa04910:Insulin signaling pathway,hsa05211:Renal cell carcinoma,
TCONS_00063895	RAPGEF1	5.69509	297.22	52.1887	5.71	0	0	Upregulated	Rap guanine nucleotide exchange factor (GEF) 1	GO:0000186 ; GO:0001568 ; GO:0005515 ; GO:0005768 ; GO:0005769 ; GO:0005829 ; GO:0007165 ; GO:0007169 ; GO:0010976 ; GO:0016337 ; GO:0017034 ; GO:0017034 ; GO:0017124 ; GO:0032486 ; GO:0032854 ; GO:0032854 ; GO:0038180 ; GO:0048008 ; GO:0048011 ; GO:0061028 ; GO:0071320 ; GO:1901888 ; GO:1990090 ;	IPR000651:Guanine nucleotide exchange factor for Ras-like GTPases, N-terminal,IPR001895:Guanine-nucleotide dissociation stimulator CDC25,IPR008937:Ras guanine nucleotide exchange factor,IPR019804:Ras guanine-nucleotide exchange factor, conserved site,	hsa04510:Focal adhesion,hsa04722:Neurotrophin signaling pathway,hsa04910:Insulin signaling pathway,hsa05211:Renal cell carcinoma,
TCONS_00063897	RAPGEF1	97.3738	14.2143	0.145977	-2.78	0.01	1	DownRegulated	Rap guanine nucleotide exchange factor (GEF) 1	GO:0000186 ; GO:0001568 ; GO:0005515 ; GO:0005768 ; GO:0005769 ; GO:0005829 ; GO:0007165 ; GO:0007169 ; GO:0010976 ; GO:0016337 ; GO:0017034 ; GO:0017034 ; GO:0017124 ; GO:0032486 ; GO:0032854 ; GO:0032854 ; GO:0038180 ; GO:0048008 ; GO:0048011 ; GO:0061028 ; GO:0071320 ; GO:1901888 ; GO:1990090 ;	IPR000651:Guanine nucleotide exchange factor for Ras-like GTPases, N-terminal,IPR001895:Guanine-nucleotide dissociation stimulator CDC25,IPR008937:Ras guanine nucleotide exchange factor,IPR019804:Ras guanine-nucleotide exchange factor, conserved site,	hsa04510:Focal adhesion,hsa04722:Neurotrophin signaling pathway,hsa04910:Insulin signaling pathway,hsa05211:Renal cell carcinoma,
TCONS_00046672	RAPGEF2	36.7377	1.57016	0.0427398	-4.55	0	0.03	DownRegulated	Rap guanine nucleotide exchange factor (GEF) 2	GO:0000165 ; GO:0001568 ; GO:0001764 ; GO:0004871 ; GO:0005088 ; GO:0005509 ; GO:0005515 ; GO:0005737 ; GO:0005770 ; GO:0005886 ; GO:0005887 ; GO:0005911 ; GO:0007186 ; GO:0007218 ; GO:0007264 ; GO:0008285 ; GO:0010976 ; GO:0016020 ; GO:0017034 ; GO:0017034 ; GO:0019901 ; GO:0019933 ; GO:0019933 ; GO:0019992 ; GO:0021591 ; GO:0021884 ; GO:0030165 ; GO:0030552 ; GO:0030552 ; GO:0030553 ; GO:003117…	IPR000159:Ras-association,IPR000595:Cyclic nucleotide-binding,IPR000651:Guanine nucleotide exchange factor for Ras-like GTPases, N-terminal,IPR001478:PDZ/DHR/GLGF,IPR001895:Guanine-nucleotide dissociation stimulator CDC25,IPR008937:Ras guanine nucleotide exchange factor,IPR014710:RmlC-like jelly roll fold,	hsa04010:MAPK signaling pathway,
TCONS_00046668	RAPGEF2	85.3903	12.5613	0.147104	-2.77	0.01	1	DownRegulated	Rap guanine nucleotide exchange factor (GEF) 2	GO:0000165 ; GO:0001568 ; GO:0001764 ; GO:0004871 ; GO:0005088 ; GO:0005509 ; GO:0005515 ; GO:0005737 ; GO:0005770 ; GO:0005886 ; GO:0005887 ; GO:0005911 ; GO:0007186 ; GO:0007218 ; GO:0007264 ; GO:0008285 ; GO:0010976 ; GO:0016020 ; GO:0017034 ; GO:0017034 ; GO:0019901 ; GO:0019933 ; GO:0019933 ; GO:0019992 ; GO:0021591 ; GO:0021884 ; GO:0030165 ; GO:0030552 ; GO:0030552 ; GO:0030553 ; GO:003117…	IPR000159:Ras-association,IPR000595:Cyclic nucleotide-binding,IPR000651:Guanine nucleotide exchange factor for Ras-like GTPases, N-terminal,IPR001478:PDZ/DHR/GLGF,IPR001895:Guanine-nucleotide dissociation stimulator CDC25,IPR008937:Ras guanine nucleotide exchange factor,IPR014710:RmlC-like jelly roll fold,	hsa04010:MAPK signaling pathway,
TCONS_00034764	RIF1	237.472	36.453	0.153505	-2.7	0	0	DownRegulated	replication timing regulatory factor 1	GO:0000781 ; GO:0001939 ; GO:0001940 ; GO:0005634 ; GO:0005730 ; GO:0005737 ; GO:0005819 ; GO:0005886 ; GO:0006974 ; GO:0007049 ; GO:0019827 ;	---NA---	---NA---
TCONS_00001671	RAP1A	98.294	237.606	2.4173	1.27	5.74193e-06	0.01	Upregulated	RAP1A, member of RAS oncogene family	GO:0000186 ; GO:0003924 ; GO:0005515 ; GO:0005525 ; GO:0005737 ; GO:0005769 ; GO:0005770 ; GO:0005829 ; GO:0005886 ; GO:0006112 ; GO:0006184 ; GO:0007165 ; GO:0007596 ; GO:0008565 ; GO:0010976 ; GO:0015031 ; GO:0017016 ; GO:0017034 ; GO:0030054 ; GO:0030168 ; GO:0032045 ; GO:0032403 ; GO:0032486 ; GO:0032854 ; GO:0038180 ; GO:0044281 ; GO:0045860 ; GO:0048011 ; GO:0048471 ; GO:0050796 ; GO:006102…	IPR001806:Ras GTPase,IPR003577:Ras small GTPase, Ras type,IPR005225:Small GTP-binding protein,IPR013753:Ras,	hsa04010:MAPK signaling pathway,hsa04062:Chemokine signaling pathway,hsa04510:Focal adhesion,hsa04670:Leukocyte transendothelial migration,hsa04720:Long-term potentiation,hsa04722:Neurotrophin signaling pathway,hsa05211:Renal cell carcinoma,
TCONS_00013920	RAP1B	2.4844	48.2042	19.4027	4.28	0.02	0.95	Upregulated	RAP1B, member of RAS oncogene family	GO:0003924 ; GO:0005515 ; GO:0005525 ; GO:0005622 ; GO:0005811 ; GO:0005829 ; GO:0005886 ; GO:0005911 ; GO:0006112 ; GO:0006184 ; GO:0007596 ; GO:0008283 ; GO:0016020 ; GO:0019003 ; GO:0030168 ; GO:0032403 ; GO:0032486 ; GO:0044281 ; GO:0050796 ; GO:0061028 ; GO:0070062 ; GO:0071320 ; GO:1901888 ; GO:2000114 ;	IPR001806:Ras GTPase,IPR003577:Ras small GTPase, Ras type,IPR005225:Small GTP-binding protein,IPR013753:Ras,	hsa04010:MAPK signaling pathway,hsa04062:Chemokine signaling pathway,hsa04510:Focal adhesion,hsa04670:Leukocyte transendothelial migration,hsa04720:Long-term potentiation,hsa04722:Neurotrophin signaling pathway,hsa05211:Renal cell carcinoma,
TCONS_00018264	RIN3	83.855	18.7196	0.223238	-2.16	0	0.05	DownRegulated	Ras and Rab interactor 3	GO:0005096 ; GO:0005515 ; GO:0005769 ; GO:0006897 ; GO:0007165 ; GO:0016023 ; GO:0017112 ; GO:0017137 ; GO:0031410 ; GO:0032851 ;	IPR000159:Ras-association,IPR000980:SH2 motif,IPR003123:Vacuolar sorting protein 9,IPR013995:Vacuolar sorting protein 9, subgroup,	---NA---
TCONS_00048579	RASA1	1.41299	43.1439	30.5338	4.93	0	0.01	Upregulated	RAS p21 protein activator (GTPase activating protein) 1	GO:0000281 ; GO:0001570 ; GO:0001726 ; GO:0001948 ; GO:0001953 ; GO:0005099 ; GO:0005102 ; GO:0005515 ; GO:0005737 ; GO:0005737 ; GO:0005829 ; GO:0007162 ; GO:0007165 ; GO:0008360 ; GO:0009790 ; GO:0019870 ; GO:0030833 ; GO:0031235 ; GO:0032320 ; GO:0035556 ; GO:0043524 ; GO:0046580 ; GO:0051020 ; GO:0051252 ;	IPR000008:C2 calcium-dependent membrane targeting,IPR000980:SH2 motif,IPR001452:Src homology-3 domain,IPR001849:Pleckstrin homology,IPR001936:Ras GTPase-activating protein,IPR011993:Pleckstrin homology-type,IPR018029:C2 membrane targeting protein,	hsa04010:MAPK signaling pathway,hsa04360:Axon guidance,
TCONS_00017452	RASA3	13.4467	283.255	21.065	4.4	0	0	Upregulated	RAS p21 protein activator 3	GO:0005096 ; GO:0005099 ; GO:0005737 ; GO:0007165 ; GO:0015278 ; GO:0031235 ; GO:0032320 ; GO:0035556 ; GO:0046580 ; GO:0046872 ; GO:0070588 ;	IPR000008:C2 calcium-dependent membrane targeting,IPR001562:Zinc finger, Btk motif,IPR001849:Pleckstrin homology,IPR001936:Ras GTPase-activating protein,IPR011993:Pleckstrin homology-type,IPR018029:C2 membrane targeting protein,	---NA---
TCONS_00058718	RASA4	59.1151	4.72101	0.0798613	-3.65	0.02	0.39	DownRegulated	RAS p21 protein activator 4	GO:0005096 ; GO:0005099 ; GO:0005737 ; GO:0005829 ; GO:0031235 ; GO:0032320 ; GO:0035556 ; GO:0046580 ; GO:0046872 ;	IPR000008:C2 calcium-dependent membrane targeting,IPR001562:Zinc finger, Btk motif,IPR001849:Pleckstrin homology,IPR001936:Ras GTPase-activating protein,IPR011993:Pleckstrin homology-type,IPR018029:C2 membrane targeting protein,	---NA---
TCONS_00025223	RASL10B	0.470996	29.3097	62.2292	5.96	0	0.03	Upregulated	RAS-like, family 10, member B	GO:0003050 ; GO:0005525 ; GO:0005886 ; GO:0006184 ; GO:0007264 ; GO:0090277 ;	IPR001806:Ras GTPase,IPR005225:Small GTP-binding protein,IPR013684:Miro-like,	---NA---
TCONS_00046065	REST	84.4697	17.7952	0.210669	-2.25	0.03	0.12	DownRegulated	RE1-silencing transcription factor	GO:0000122 ; GO:0000122 ; GO:0001046 ; GO:0001047 ; GO:0001078 ; GO:0003682 ; GO:0003700 ; GO:0005515 ; GO:0005634 ; GO:0005634 ; GO:0005829 ; GO:0006355 ; GO:0006366 ; GO:0008134 ; GO:0008285 ; GO:0010629 ; GO:0015271 ; GO:0017053 ; GO:0032348 ; GO:0035690 ; GO:0043065 ; GO:0043280 ; GO:0043922 ; GO:0044212 ; GO:0045665 ; GO:0045892 ; GO:0045892 ; GO:0045892 ; GO:0045893 ; GO:0045955 ; GO:004667…	IPR007087:Zinc finger, C2H2-type,IPR013087:Zinc finger, C2H2-type/integrase, DNA-binding,IPR015880:Zinc finger, C2H2-like,	hsa05016:Huntington's disease,
TCONS_00050817	RIPK1	14.3024	78.9499	5.52003	2.46	0	0.04	Upregulated	receptor (TNFRSF)-interacting serine-threonine kinase 1	GO:0001934 ; GO:0002224 ; GO:0002756 ; GO:0004672 ; GO:0004672 ; GO:0004674 ; GO:0005123 ; GO:0005515 ; GO:0005524 ; GO:0005739 ; GO:0005829 ; GO:0006915 ; GO:0006915 ; GO:0006919 ; GO:0007257 ; GO:0031264 ; GO:0031625 ; GO:0032403 ; GO:0032481 ; GO:0032757 ; GO:0032760 ; GO:0033209 ; GO:0034138 ; GO:0034142 ; GO:0034612 ; GO:0035666 ; GO:0036289 ; GO:0042802 ; GO:0043065 ; GO:0043065 ; GO:004306…	IPR000488:Death,IPR000719:Protein kinase, core,IPR001245:Tyrosine protein kinase,IPR008271:Serine/threonine protein kinase, active site,IPR011029:DEATH-like,IPR017442:Serine/threonine protein kinase-related,	hsa04210:Apoptosis,hsa04620:Toll-like receptor signaling pathway,hsa04622:RIG-I-like receptor signaling pathway,hsa04623:Cytosolic DNA-sensing pathway,
TCONS_00045897	RBPJ	29.6727	123.901	4.17558	2.06	0.02	0.76	Upregulated	recombination signal binding protein for immunoglobulin kappa J region	GO:0000122 ; GO:0000122 ; GO:0000150 ; GO:0000978 ; GO:0000979 ; GO:0001077 ; GO:0001103 ; GO:0001525 ; GO:0001837 ; GO:0001974 ; GO:0002193 ; GO:0002437 ; GO:0003151 ; GO:0003160 ; GO:0003198 ; GO:0003214 ; GO:0003222 ; GO:0003256 ; GO:0003677 ; GO:0003682 ; GO:0003700 ; GO:0005515 ; GO:0005634 ; GO:0005654 ; GO:0005667 ; GO:0005730 ; GO:0005737 ; GO:0006310 ; GO:0006367 ; GO:0006959 ; GO:000721…	IPR002909:Cell surface receptor IPT/TIG,IPR013783:Immunoglobulin-like fold,IPR015350:Beta-trefoil,IPR015351:LAG1, DNA binding,	hsa04330:Notch signaling pathway,
TCONS_00014891	RECQL	100.476	28.2629	0.281289	-1.83	0.04	0.02	DownRegulated	RecQ helicase-like	GO:0000733 ; GO:0003677 ; GO:0003678 ; GO:0004003 ; GO:0005515 ; GO:0005524 ; GO:0005634 ; GO:0005730 ; GO:0006200 ; GO:0006260 ; GO:0006281 ; GO:0006310 ; GO:0016020 ; GO:0032508 ; GO:0032508 ; GO:0032508 ; GO:0036310 ; GO:0043140 ;	IPR001650:DNA/RNA helicase, C-terminal,IPR004589:DNA helicase, ATP-dependent, RecQ type,IPR011545:DNA/RNA helicase, DEAD/DEAH box type, N-terminal,IPR014001:DEAD-like helicase, N-terminal,IPR014021:Helicase, superfamily 1 and 2, ATP-binding,IPR018329:DNA helicase, ATP-dependent, RecQ type, N-terminal,IPR018329:DNA helicase, ATP-dependent, RecQ type, N-terminal region,	---NA---
TCONS_00040094	RCAN1	153.347	20.9355	0.136524	-2.87	0	0	DownRegulated	regulator of calcineurin 1	GO:0003677 ; GO:0003700 ; GO:0005515 ; GO:0005634 ; GO:0005737 ; GO:0006355 ; GO:0007165 ; GO:0007417 ; GO:0008015 ; GO:0009612 ; GO:0019722 ; GO:0042802 ; GO:0043627 ; GO:0043666 ; GO:0048741 ; GO:0051151 ;	IPR006931:Calcipressin,	---NA---
TCONS_00017194	RCBTB1	262.851	104.638	0.398089	-1.33	0	0	DownRegulated	regulator of chromosome condensation (RCC1) and BTB (POZ) domain containing protein 1	GO:0005634 ; GO:0005737 ; GO:0006351 ; GO:0006355 ; GO:0007049 ; GO:0016568 ;	IPR000210:BTB/POZ-like,IPR000408:Regulator of chromosome condensation, RCC1,IPR009091:Regulator of chromosome condensation/beta-lactamase-inhibitor protein II,IPR011333:BTB/POZ fold,IPR013069:BTB/POZ,	---NA---
TCONS_00017192	RCBTB1	120.564	287.347	2.38336	1.25	0	0.99	Upregulated	regulator of chromosome condensation (RCC1) and BTB (POZ) domain containing protein 1	GO:0005634 ; GO:0005737 ; GO:0006351 ; GO:0006355 ; GO:0007049 ; GO:0016568 ;	IPR000210:BTB/POZ-like,IPR000408:Regulator of chromosome condensation, RCC1,IPR009091:Regulator of chromosome condensation/beta-lactamase-inhibitor protein II,IPR011333:BTB/POZ fold,IPR013069:BTB/POZ,	---NA---
TCONS_00003634	RCC2	239.836	112.935	0.470882	-1.09	0	0.04	DownRegulated	regulator of chromosome condensation 2	GO:0000278 ; GO:0005515 ; GO:0005730 ; GO:0005829 ; GO:0005874 ; GO:0007032 ; GO:0007067 ; GO:0007229 ; GO:0008017 ; GO:0010971 ; GO:0030334 ; GO:0030496 ; GO:0034260 ; GO:0034506 ; GO:0044822 ; GO:0048041 ; GO:0048365 ; GO:0051895 ; GO:0051987 ; GO:0072356 ; GO:1900025 ; GO:1990023 ;	IPR000408:Regulator of chromosome condensation, RCC1,IPR009091:Regulator of chromosome condensation/beta-lactamase-inhibitor protein II,	---NA---
TCONS_00058409	RFC2	25.1927	109.463	4.34502	2.12	0	0.02	Upregulated	replication factor C (activator 1) 2, 40kDa	GO:0000278 ; GO:0000722 ; GO:0000723 ; GO:0003677 ; GO:0005515 ; GO:0005524 ; GO:0005654 ; GO:0005663 ; GO:0006260 ; GO:0006271 ; GO:0006281 ; GO:0006283 ; GO:0006289 ; GO:0006297 ; GO:0017111 ; GO:0032201 ;	IPR003593:ATPase, AAA+ type, core,IPR003959:ATPase, AAA-type, core,IPR013748:Replication factor C,	hsa03030:DNA replication,hsa03420:Nucleotide excision repair,hsa03430:Mismatch repair,
TCONS_00022315	RBBP6	541.187	266.432	0.492309	-1.02	0	0	DownRegulated	retinoblastoma binding protein 6	GO:0001701 ; GO:0004842 ; GO:0005515 ; GO:0005634 ; GO:0005694 ; GO:0005730 ; GO:0005737 ; GO:0005815 ; GO:0008270 ; GO:0016874 ; GO:0035264 ; GO:0042787 ; GO:0044822 ; GO:0048568 ; GO:0061053 ;	IPR001841:Zinc finger, RING-type,IPR001878:Zinc finger, CCHC-type,IPR003613:U box domain,IPR014891:DWNN domain,IPR017907:Zinc finger, RING-type, conserved site,	---NA---
TCONS_00055455	RXRB	54.3655	169.972	3.12647	1.64	0.00508088	0.01	Upregulated	retinoid X receptor, beta	GO:0000977 ; GO:0001228 ; GO:0001701 ; GO:0001893 ; GO:0003700 ; GO:0003707 ; GO:0003713 ; GO:0004879 ; GO:0004886 ; GO:0005515 ; GO:0005634 ; GO:0005654 ; GO:0006367 ; GO:0008270 ; GO:0010467 ; GO:0043401 ; GO:0045944 ; GO:0048384 ; GO:0055012 ; GO:0060038 ; GO:0071300 ;	IPR000003:Retinoid X receptor,IPR000536:Nuclear hormone receptor, ligand-binding, core,IPR001628:Zinc finger, nuclear hormone receptor-type,IPR001723:Steroid hormone receptor,IPR008946:Nuclear hormone receptor, ligand-binding,IPR013088:Zinc finger, NHR/GATA-type,	hsa03320:PPAR signaling pathway,hsa04920:Adipocytokine signaling pathway,hsa05200:Pathways in cancer,hsa05216:Thyroid cancer,hsa05222:Small cell lung cancer,hsa05223:Non-small cell lung cancer,
TCONS_00036584	REV1	160.437	65.1788	0.406259	-1.3	0	0.04	DownRegulated	REV1, polymerase (DNA directed)	GO:0000287 ; GO:0003684 ; GO:0003887 ; GO:0005515 ; GO:0005654 ; GO:0006260 ; GO:0006261 ; GO:0006261 ; GO:0006281 ; GO:0009411 ; GO:0017125 ; GO:0042276 ;	IPR001126:DNA-repair protein, UmuC-like,IPR001357:BRCT,IPR012112:DNA repair protein, Rev1,IPR017963:DNA-repair protein, UmuC-like, N-terminal,	---NA---
TCONS_00019808	ARHGAP11B	50.5798	0.523387	0.0103478	-6.59	0	0	DownRegulated	Rho GTPase activating protein 11B	GO:0005096 ; GO:0005829 ; GO:0007264 ; GO:0043547 ; GO:0051056 ;	IPR000198:RhoGAP,	---NA---
TCONS_00023750	ARHGAP17	61.8512	218.414	3.53128	1.82	0	0	Upregulated	Rho GTPase activating protein 17	GO:0005096 ; GO:0005515 ; GO:0005829 ; GO:0005923 ; GO:0007264 ; GO:0016020 ; GO:0017124 ; GO:0043547 ; GO:0051056 ;	IPR000198:RhoGAP,IPR004148:BAR,	---NA---
TCONS_00060286	RHPN1	81.802	8.37419	0.102371	-3.29	0	0.01	DownRegulated	rhophilin, Rho GTPase binding protein 1	GO:0005083 ; GO:0007165 ; GO:0050790 ;	IPR000861:HR1-like rho-binding repeat,IPR001478:PDZ/DHR/GLGF,IPR004328:BRO1,IPR011072:HR1 rho-binding repeat,	---NA---
TCONS_00048612	RHOBTB3	15.0719	84.7795	5.62502	2.49	0.03	0.46	Upregulated	Rho-related BTB domain containing 3	GO:0005515 ; GO:0005524 ; GO:0005525 ; GO:0005794 ; GO:0006200 ; GO:0007264 ; GO:0016887 ; GO:0017137 ; GO:0042147 ;	IPR000210:BTB/POZ-like,IPR011333:BTB/POZ fold,IPR013069:BTB/POZ,	---NA---
TCONS_00042704	RPP14	0.470996	43.2886	91.9087	6.52	0	0.99	Upregulated	ribonuclease P/MRP 14kDa subunit	GO:0003723 ; GO:0004526 ; GO:0005634 ; GO:0008033 ; GO:0090502 ;	IPR002759:Ribonuclease P-related,	---NA---
TCONS_00061147	RRM2B	155.834	32.8708	0.210935	-2.25	0	0.15	DownRegulated	ribonucleotide reductase M2 B (TP53 inducible)	GO:0001822 ; GO:0003014 ; GO:0004748 ; GO:0005634 ; GO:0005654 ; GO:0005730 ; GO:0005737 ; GO:0006264 ; GO:0006281 ; GO:0006979 ; GO:0009186 ; GO:0009200 ; GO:0009263 ; GO:0015949 ; GO:0044281 ; GO:0046872 ; GO:0055086 ; GO:0055114 ; GO:0070062 ; GO:1902254 ;	IPR000358:Ribonucleotide reductase,IPR012348:Ribonucleotide reductase-related,	hsa00230:Purine metabolism,hsa00240:Pyrimidine metabolism,hsa00480:Glutathione metabolism,hsa04115:p53 signaling pathway,
TCONS_00027135	RPL23	97.4961	16.7484	0.171785	-2.54	0	0.01	DownRegulated	ribosomal protein L23	GO:0000184 ; GO:0003735 ; GO:0005515 ; GO:0005730 ; GO:0005737 ; GO:0005829 ; GO:0005840 ; GO:0006412 ; GO:0006412 ; GO:0006413 ; GO:0006414 ; GO:0006415 ; GO:0006610 ; GO:0006614 ; GO:0010467 ; GO:0016020 ; GO:0016032 ; GO:0016070 ; GO:0016071 ; GO:0019058 ; GO:0019083 ; GO:0022625 ; GO:0044267 ; GO:0044822 ; GO:0070062 ;	IPR000218:Ribosomal protein L14b/L23e,IPR019972:Ribosomal protein L14 conserved site,	hsa03010:Ribosome,
TCONS_00033996	RPS27A	3.59896	262.744	73.0057	6.19	0	0	Upregulated	ribosomal protein S27a	GO:0000082 ; GO:0000086 ; GO:0000122 ; GO:0000184 ; GO:0000187 ; GO:0000209 ; GO:0000278 ; GO:0002224 ; GO:0002474 ; GO:0002479 ; GO:0002755 ; GO:0002756 ; GO:0003735 ; GO:0005654 ; GO:0005829 ; GO:0005886 ; GO:0005975 ; GO:0005978 ; GO:0006006 ; GO:0006281 ; GO:0006351 ; GO:0006367 ; GO:0006412 ; GO:0006412 ; GO:0006413 ; GO:0006414 ; GO:0006415 ; GO:0006614 ; GO:0006915 ; GO:0006977 ; GO:000717…	IPR000626:Ubiquitin,IPR001975:Ribosomal protein L40e,IPR002906:Ribosomal protein S27a,IPR019954:Ubiquitin conserved site,IPR019955:Ubiquitin supergroup,IPR019956:Ubiquitin subgroup,	hsa03010:Ribosome,
TCONS_00010466	RNF121	10.2827	63.2799	6.15399	2.62	0.04	0.07	Upregulated	ring finger protein 121	GO:0008270 ; GO:0016021 ;	IPR001841:Zinc finger, RING-type,IPR017907:Zinc finger, RING-type, conserved site,	---NA---
TCONS_00049056	RNF14	200.04	16.7484	0.0837253	-3.58	0	0.1	DownRegulated	ring finger protein 14	GO:0003713 ; GO:0003713 ; GO:0005515 ; GO:0005634 ; GO:0005737 ; GO:0006351 ; GO:0006355 ; GO:0006357 ; GO:0007165 ; GO:0008270 ; GO:0016567 ; GO:0016567 ; GO:0019787 ; GO:0030521 ; GO:0032355 ; GO:0045893 ; GO:0045893 ; GO:0050681 ; GO:0060765 ;	IPR001841:Zinc finger, RING-type,IPR002867:Zinc finger, C6HC-type,IPR006058:2Fe-2S ferredoxin, iron-sulphur binding site,IPR006575:RWD,IPR016135:Ubiquitin-conjugating enzyme/RWD-like,IPR017907:Zinc finger, RING-type, conserved site,IPR018957:Zinc finger, C3HC4 RING-type,	---NA---
TCONS_00049062	RNF14	84.3185	258.08	3.06078	1.61	0	0.26	Upregulated	ring finger protein 14	GO:0003713 ; GO:0003713 ; GO:0005515 ; GO:0005634 ; GO:0005737 ; GO:0006351 ; GO:0006355 ; GO:0006357 ; GO:0007165 ; GO:0008270 ; GO:0016567 ; GO:0016567 ; GO:0019787 ; GO:0030521 ; GO:0032355 ; GO:0045893 ; GO:0045893 ; GO:0050681 ; GO:0060765 ;	IPR001841:Zinc finger, RING-type,IPR002867:Zinc finger, C6HC-type,IPR006058:2Fe-2S ferredoxin, iron-sulphur binding site,IPR006575:RWD,IPR016135:Ubiquitin-conjugating enzyme/RWD-like,IPR017907:Zinc finger, RING-type, conserved site,IPR018957:Zinc finger, C3HC4 RING-type,	---NA---
TCONS_00039103	RBM12	364.371	87.3886	0.239834	-2.06	0	0	DownRegulated	RNA binding motif protein 12	GO:0000166 ; GO:0005634 ; GO:0005730 ; GO:0044822 ;	IPR000504:RNA recognition motif domain,IPR012677:Nucleotide-binding, alpha-beta plait,
TCONS_00017313	RBM26	164.877	68.4625	0.415234	-1.27	0	0.04	DownRegulated	RNA binding motif protein 26	GO:0000166 ; GO:0005515 ; GO:0006397 ; GO:0010923 ; GO:0044822 ; GO:0046872 ;	IPR000504:RNA recognition motif, RNP-1,IPR000571:Zinc finger, CCCH-type,IPR012677:Nucleotide-binding, alpha-beta plait,IPR013957:Protein of unknown function DUF1777,	---NA---
TCONS_00041521	RBFOX2	172.697	49.1892	0.28483	-1.81	0	0.01	DownRegulated	RNA binding protein, fox-1 homolog (C. elegans) 2	GO:0000166 ; GO:0000381 ; GO:0003714 ; GO:0003723 ; GO:0003729 ; GO:0005515 ; GO:0005634 ; GO:0005730 ; GO:0005737 ; GO:0006397 ; GO:0008134 ; GO:0008380 ; GO:0010724 ; GO:0016070 ; GO:0021942 ; GO:0030520 ; GO:0042127 ; GO:0044822 ; GO:0045892 ; GO:0048813 ; GO:0050885 ;	GO:0000166~nucleotide binding,GO:0003676~nucleic acid binding,GO:0003714~transcription corepressor activity,GO:0003723~RNA binding,GO:0003729~mRNA binding,GO:0005515~protein binding,GO:0008134~transcription factor binding,GO:0044822~poly(A) RNA binding,	IPR000504:RNA recognition motif domain,IPR012677:Nucleotide-binding, alpha-beta plait,IPR017325:RNA binding protein Fox-1,IPR025670:Fox-1 C-terminal domain,
TCONS_00049665	RICTOR	217.2	81.8154	0.376682	-1.41	0	0.01	DownRegulated	RPTOR independent companion of MTOR, complex 2	GO:0001938 ; GO:0005515 ; GO:0005829 ; GO:0007173 ; GO:0008543 ; GO:0009790 ; GO:0030838 ; GO:0031295 ; GO:0031532 ; GO:0031929 ; GO:0031932 ; GO:0032008 ; GO:0032314 ; GO:0032956 ; GO:0038095 ; GO:0043022 ; GO:0045087 ; GO:0048011 ; GO:0048015 ; GO:0050731 ; GO:0051896 ; GO:0051897 ;	IPR000651:Guanine nucleotide exchange factor for Ras-like GTPases, N-terminal,	hsa04150:mTOR signaling pathway,
TCONS_00042686	SLMAP	65.0944	7.85081	0.120607	-3.05	0	0.02	DownRegulated	sarcolemma associated protein	GO:0005515 ; GO:0005790 ; GO:0005815 ; GO:0005887 ; GO:0006936 ; GO:0042383 ;	IPR000253:Forkhead-associated,IPR002777:Prefoldin beta-like,	---NA---
TCONS_00027038	SLFN11	168.008	49.1484	0.292536	-1.77	0	0.01	DownRegulated	schlafen family member 11	GO:0000049 ; GO:0005524 ; GO:0005634 ; GO:0005730 ; GO:0005737 ; GO:0051607 ; GO:2000134 ;	IPR007421:ATPase associated with various cellular activities, AAA-4,	---NA---
TCONS_00004338	STIL	0.941992	31.4046	33.3385	5.06	0	0.03	Upregulated	SCL/TAL1 interrupting locus	GO:0000578 ; GO:0001701 ; GO:0001843 ; GO:0001947 ; GO:0005515 ; GO:0005813 ; GO:0005829 ; GO:0007224 ; GO:0007368 ; GO:0008283 ; GO:0021915 ; GO:0030900 ; GO:0030903 ; GO:0033504 ; GO:0035264 ; GO:0043066 ;	---NA---	---NA---
TCONS_00061438	SCRIB	71.8715	172.538	2.40064	1.26	0	0.04	Upregulated	scribbled planar cell polarity protein	GO:0001843 ; GO:0001921 ; GO:0005515 ; GO:0005886 ; GO:0005886 ; GO:0005911 ; GO:0005913 ; GO:0008105 ; GO:0008283 ; GO:0016032 ; GO:0016080 ; GO:0016323 ; GO:0016337 ; GO:0016477 ; GO:0030027 ; GO:0031252 ; GO:0032863 ; GO:0034750 ; GO:0035089 ; GO:0035748 ; GO:0042060 ; GO:0042734 ; GO:0043065 ; GO:0043615 ; GO:0045211 ; GO:0045930 ; GO:0048488 ; GO:0050918 ; GO:0060561 ; GO:0060603 ; GO:007006…	IPR001478:PDZ/DHR/GLGF,IPR001611:Leucine-rich repeat,IPR003591:Leucine-rich repeat, typical subtype,	---NA---
TCONS_00064032	SEC16A	356.833	50.0427	0.140241	-2.83	0	0	DownRegulated	SEC16 homolog A (S. cerevisiae)	GO:0000139 ; GO:0005737 ; GO:0005789 ; GO:0005794 ; GO:0005829 ; GO:0007029 ; GO:0015031 ; GO:0021762 ; GO:0048208 ;	---NA---	---NA---
TCONS_00064027	SEC16A	58.4608	421.327	7.20699	2.85	0	0	Upregulated	SEC16 homolog A (S. cerevisiae)	GO:0000139 ; GO:0005737 ; GO:0005789 ; GO:0005794 ; GO:0005829 ; GO:0007029 ; GO:0015031 ; GO:0021762 ; GO:0048208 ;	---NA---	---NA---
TCONS_00043049	SEC61A1	163.701	369.739	2.25862	1.18	0	0	Upregulated	Sec61 alpha 1 subunit (S. cerevisiae)	GO:0002474 ; GO:0002479 ; GO:0005515 ; GO:0005791 ; GO:0006614 ; GO:0006620 ; GO:0007029 ; GO:0016020 ; GO:0016049 ; GO:0030176 ; GO:0034341 ; GO:0042590 ; GO:0043022 ; GO:0045047 ;	IPR002208:SecY protein,IPR019561:Translocon Sec61/SecY, plug domain,	hsa05110:Vibrio cholerae infection,
TCONS_00058058	SCRN1	0.941992	140.268	148.906	7.22	0	0	Upregulated	secernin 1	GO:0003674 ; GO:0005634 ; GO:0005737 ; GO:0006508 ; GO:0006887 ; GO:0016805 ; GO:0031965 ;	---NA---	---NA---
TCONS_00062004	SECISBP2	26.5915	138.251	5.19906	2.38	0	0	Upregulated	SECIS binding protein 2	GO:0003730 ; GO:0005634 ; GO:0005730 ; GO:0005739 ; GO:0006412 ; GO:0030529 ; GO:0035368 ; GO:0043021 ; GO:0044822 ;	IPR004038:Ribosomal protein L7Ae/L30e/S12e/Gadd45,	---NA---
TCONS_00019320	SEL1L	399.101	18.8419	0.0472109	-4.4	0	0	DownRegulated	sel-1 suppressor of lin-12-like (C. elegans)	GO:0005515 ; GO:0005789 ; GO:0007219 ; GO:0016021 ; GO:0034976 ;	IPR000562:Type II fibronectin, collagen-binding,IPR006597:Sel1-like,IPR011990:Tetratricopeptide-like helical,	---NA---
TCONS_00019318	SEL1L	1.45613	301.02	206.726	7.69	0.00655211	0	Upregulated	sel-1 suppressor of lin-12-like (C. elegans)	GO:0005515 ; GO:0005789 ; GO:0007219 ; GO:0016021 ; GO:0034976 ;	IPR000562:Type II fibronectin, collagen-binding,IPR006597:Sel1-like,IPR011990:Tetratricopeptide-like helical,	---NA---
TCONS_00017801	STYX	6.12294	59.6661	9.74468	3.28	0	0.03	Upregulated	serine/threonine/tyrosine interacting protein	GO:0005515 ; GO:0005634 ; GO:0005737 ; GO:0005737 ; GO:0006470 ; GO:0007283 ; GO:0008138 ; GO:0045204 ; GO:0070372 ;	IPR000340:Dual specificity phosphatase, catalytic domain,IPR000340:Protein-tyrosine phosphatase, dual specificity,IPR000387:Dual-specific/protein-tyrosine phosphatase, conserved region,IPR000387:Protein-tyrosine phosphatase,	---NA---
TCONS_00003148	SDCCAG8	32.3008	0.944201	0.0292315	-5.1	0	0.03	DownRegulated	serologically defined colon cancer antigen 8	GO:0000086 ; GO:0000278 ; GO:0005515 ; GO:0005813 ; GO:0005814 ; GO:0005829 ; GO:0005911 ; GO:0030010 ; GO:0035148 ;	---NA---	---NA---
TCONS_00057174	SRRT	242.195	118.105	0.487645	-1.04	0.03	0.62	DownRegulated	serrate, RNA effector molecule	GO:0003677 ; GO:0005515 ; GO:0005654 ; GO:0005737 ; GO:0006351 ; GO:0006355 ; GO:0008283 ; GO:0031053 ; GO:0044822 ; GO:0046685 ; GO:0097150 ;	IPR007042:Arsenite-resistance protein 2,	---NA---
TCONS_00011405	SBF2	52.1258	5.75726	0.110449	-3.18	0	0.04	DownRegulated	SET binding factor 2	GO:0005515 ; GO:0005774 ; GO:0008219 ; GO:0016020 ; GO:0016311 ; GO:0016791 ; GO:0017112 ; GO:0019208 ; GO:0019902 ; GO:0032851 ; GO:0035091 ; GO:0042552 ; GO:0042803 ; GO:0051262 ;	IPR001194:DENN,IPR001849:Pleckstrin homology,IPR004182:GRAM,IPR005112:dDENN,IPR005113:uDENN,IPR010569:Myotubularin-related,IPR011993:Pleckstrin homology-type,IPR017906:Myotubularin phosphatase,	---NA---
TCONS_00041982	SETD5	85.8756	4.72101	0.054975	-4.19	0	0	DownRegulated	SET domain containing 5	#NA	IPR001214:SET,	---NA---
TCONS_00004174	SCMH1	42.6734	185.888	4.35606	2.12	0	0	Upregulated	sex comb on midleg homolog 1 (Drosophila)	GO:0003677 ; GO:0003700 ; GO:0005634 ; GO:0005654 ; GO:0006338 ; GO:0006351 ; GO:0007283 ; GO:0009653 ; GO:0009952 ; GO:0010369 ; GO:0016458 ; GO:0045892 ; GO:0045892 ;	IPR001660:Sterile alpha motif SAM,IPR004092:Mbt repeat,IPR013761:Sterile alpha motif-type,	---NA---
TCONS_00004172	SCMH1	46.7865	0.944201	0.0201811	-5.63	0	0.01	DownRegulated	sex comb on midleg homolog 1 (Drosophila)	GO:0003677 ; GO:0003700 ; GO:0005634 ; GO:0005654 ; GO:0006338 ; GO:0006351 ; GO:0007283 ; GO:0009653 ; GO:0009952 ; GO:0010369 ; GO:0016458 ; GO:0045892 ; GO:0045892 ;	IPR001660:Sterile alpha motif SAM,IPR004092:Mbt repeat,IPR013761:Sterile alpha motif-type,	---NA---
TCONS_00004175	SCMH1	133.838	44.3775	0.331576	-1.59	0	0.04	DownRegulated	sex comb on midleg homolog 1 (Drosophila)	GO:0003677 ; GO:0003700 ; GO:0005634 ; GO:0005654 ; GO:0006338 ; GO:0006351 ; GO:0007283 ; GO:0009653 ; GO:0009952 ; GO:0010369 ; GO:0016458 ; GO:0045892 ; GO:0045892 ;	IPR001660:Sterile alpha motif SAM,IPR004092:Mbt repeat,IPR013761:Sterile alpha motif-type,	---NA---
TCONS_00004179	SCMH1	1.02827	28.9099	28.115	4.81	0	0.05	Upregulated	sex comb on midleg homolog 1 (Drosophila)	GO:0003677 ; GO:0003700 ; GO:0005634 ; GO:0005654 ; GO:0006338 ; GO:0006351 ; GO:0007283 ; GO:0009653 ; GO:0009952 ; GO:0010369 ; GO:0016458 ; GO:0045892 ; GO:0045892 ;	IPR001660:Sterile alpha motif SAM,IPR004092:Mbt repeat,IPR013761:Sterile alpha motif-type,	---NA---
TCONS_00004180	SCMH1	91.7717	228.777	2.49289	1.32	0.01	0.02	Upregulated	sex comb on midleg homolog 1 (Drosophila)	GO:0003677 ; GO:0003700 ; GO:0005634 ; GO:0005654 ; GO:0006338 ; GO:0006351 ; GO:0007283 ; GO:0009653 ; GO:0009952 ; GO:0010369 ; GO:0016458 ; GO:0045892 ; GO:0045892 ;	IPR001660:Sterile alpha motif SAM,IPR004092:Mbt repeat,IPR013761:Sterile alpha motif-type,	---NA---
TCONS_00004182	SCMH1	168.483	60.5709	0.359507	-1.48	0.02	0.02	DownRegulated	sex comb on midleg homolog 1 (Drosophila)	GO:0003677 ; GO:0003700 ; GO:0005634 ; GO:0005654 ; GO:0006338 ; GO:0006351 ; GO:0007283 ; GO:0009653 ; GO:0009952 ; GO:0010369 ; GO:0016458 ; GO:0045892 ; GO:0045892 ;	IPR001660:Sterile alpha motif SAM,IPR004092:Mbt repeat,IPR013761:Sterile alpha motif-type,	---NA---
TCONS_00064362	SCML1	50.9285	5.66521	0.111239	-3.17	0.05	0.02	DownRegulated	sex comb on midleg-like 1 (Drosophila)	GO:0003677 ; GO:0003700 ; GO:0005634 ; GO:0006351 ; GO:0006355 ; GO:0009653 ;	IPR001660:Sterile alpha motif SAM,IPR013761:Sterile alpha motif-type,	---NA---
TCONS_00058769	SRPK2	196.052	49.0774	0.250328	-2	0	0	DownRegulated	SRSF protein kinase 2	GO:0000245 ; GO:0000287 ; GO:0001525 ; GO:0004674 ; GO:0005515 ; GO:0005524 ; GO:0005634 ; GO:0005730 ; GO:0005730 ; GO:0005737 ; GO:0006468 ; GO:0008284 ; GO:0008380 ; GO:0010628 ; GO:0030154 ; GO:0035063 ; GO:0035556 ; GO:0043525 ; GO:0044822 ; GO:0045070 ; GO:0045071 ; GO:0045087 ; GO:0045787 ; GO:0048024 ; GO:0071889 ;	IPR000719:Protein kinase, core,IPR008271:Serine/threonine protein kinase, active site,IPR017441:Protein kinase, ATP binding site,IPR017442:Serine/threonine protein kinase-related,	---NA---
TCONS_00058767	SRPK2	68.3411	196.615	2.87696	1.52	0	0.01	Upregulated	SRSF protein kinase 2	GO:0000245 ; GO:0000287 ; GO:0001525 ; GO:0004674 ; GO:0005515 ; GO:0005524 ; GO:0005634 ; GO:0005730 ; GO:0005730 ; GO:0005737 ; GO:0006468 ; GO:0008284 ; GO:0008380 ; GO:0010628 ; GO:0030154 ; GO:0035063 ; GO:0035556 ; GO:0043525 ; GO:0044822 ; GO:0045070 ; GO:0045071 ; GO:0045087 ; GO:0045787 ; GO:0048024 ; GO:0071889 ;	IPR000719:Protein kinase, core,IPR008271:Serine/threonine protein kinase, active site,IPR017441:Protein kinase, ATP binding site,IPR017442:Serine/threonine protein kinase-related,	---NA---
TCONS_00035671	SH3YL1	14.6009	89.2651	6.11369	2.61	0	0.02	Upregulated	SH3 and SYLF domain containing 1	GO:0006661 ; GO:0019902 ; GO:0032587 ; GO:0035091 ; GO:1900027 ;	IPR001452:Src homology-3 domain,IPR007461:Ysc84 actin-binding domain,	---NA---
TCONS_00040815	SH3BP1	36.7052	0.472101	0.012862	-6.28	0	0.01	DownRegulated	SH3-domain binding protein 1	GO:0005096 ; GO:0005737 ; GO:0007165 ; GO:0017124 ; GO:0043547 ;	IPR000198:RhoGAP,IPR004148:BAR,	---NA---
TCONS_00007576	SFXN2	114.229	24.0771	0.21078	-2.25	0	0.02	DownRegulated	sideroflexin 2	GO:0005743 ; GO:0006812 ; GO:0008324 ; GO:0016021 ; GO:0055072 ; GO:0055085 ;	IPR004686:Tricarboxylate/iron carrier,	---NA---
TCONS_00029483	SPPL2B	281.946	34.0938	0.120923	-3.05	0	0	DownRegulated	signal peptide peptidase like 2B	GO:0005515 ; GO:0005765 ; GO:0005886 ; GO:0006509 ; GO:0010008 ; GO:0030660 ; GO:0031293 ; GO:0031293 ; GO:0042500 ; GO:0042500 ; GO:0042803 ; GO:0050776 ; GO:0071458 ; GO:0071556 ;	IPR003137:Protease-associated PA,IPR006639:Peptidase A22, presenilin signal peptide,IPR007369:Peptidase A22B, signal peptide peptidase,	---NA---
TCONS_00029486	SPPL2B	3.59896	100.49	27.9221	4.8	0	0	Upregulated	signal peptide peptidase like 2B	GO:0005515 ; GO:0005765 ; GO:0005886 ; GO:0006509 ; GO:0010008 ; GO:0030660 ; GO:0031293 ; GO:0031293 ; GO:0042500 ; GO:0042500 ; GO:0042803 ; GO:0050776 ; GO:0071458 ; GO:0071556 ;	IPR003137:Protease-associated PA,IPR006639:Peptidase A22, presenilin signal peptide,IPR007369:Peptidase A22B, signal peptide peptidase,	---NA---
TCONS_00029484	SPPL2B	36.2667	207.317	5.71645	2.52	0	0.16	Upregulated	signal peptide peptidase like 2B	GO:0005515 ; GO:0005765 ; GO:0005886 ; GO:0006509 ; GO:0010008 ; GO:0030660 ; GO:0031293 ; GO:0031293 ; GO:0042500 ; GO:0042500 ; GO:0042803 ; GO:0050776 ; GO:0071458 ; GO:0071556 ;	IPR003137:Protease-associated PA,IPR006639:Peptidase A22, presenilin signal peptide,IPR007369:Peptidase A22B, signal peptide peptidase,	---NA---
TCONS_00029481	SPPL2B	38.6217	137.892	3.57032	1.84	0.02	0.35	Upregulated	signal peptide peptidase like 2B	GO:0005515 ; GO:0005765 ; GO:0005886 ; GO:0006509 ; GO:0010008 ; GO:0030660 ; GO:0031293 ; GO:0031293 ; GO:0042500 ; GO:0042500 ; GO:0042803 ; GO:0050776 ; GO:0071458 ; GO:0071556 ;	IPR003137:Protease-associated PA,IPR006639:Peptidase A22, presenilin signal peptide,IPR007369:Peptidase A22B, signal peptide peptidase,	---NA---
TCONS_00027312	STAT3	15.2013	96.0087	6.31583	2.66	0	0.01	Upregulated	signal transducer and activator of transcription 3 (acute-phase response factor)	GO:0000122 ; GO:0001103 ; GO:0001659 ; GO:0001754 ; GO:0003677 ; GO:0003700 ; GO:0004871 ; GO:0004879 ; GO:0005509 ; GO:0005515 ; GO:0005634 ; GO:0005634 ; GO:0005654 ; GO:0005730 ; GO:0005737 ; GO:0005737 ; GO:0005829 ; GO:0005886 ; GO:0006355 ; GO:0006357 ; GO:0006366 ; GO:0006606 ; GO:0006928 ; GO:0006953 ; GO:0007165 ; GO:0007259 ; GO:0007399 ; GO:0008134 ; GO:0008283 ; GO:0016032 ; GO:001631…	IPR000980:SH2 motif,IPR001217:STAT transcription factor, core,IPR011992:EF-Hand type,IPR012345:STAT transcription factor, DNA-binding, subdomain,IPR013799:STAT transcription factor, protein interaction,IPR013800:STAT transcription factor, all-alpha,IPR013801:STAT transcription factor, DNA-binding,	hsa04062:Chemokine signaling pathway,hsa04630:Jak-STAT signaling pathway,hsa04920:Adipocytokine signaling pathway,hsa05200:Pathways in cancer,hsa05212:Pancreatic cancer,hsa05221:Acute myeloid leukemia,
TCONS_00027305	STAT5B	76.9805	281.201	3.65289	1.87	0	0	Upregulated	signal transducer and activator of transcription 5B	GO:0000255 ; GO:0000979 ; GO:0001553 ; GO:0001666 ; GO:0001779 ; GO:0001889 ; GO:0003682 ; GO:0003690 ; GO:0003700 ; GO:0004871 ; GO:0005509 ; GO:0005515 ; GO:0005634 ; GO:0005654 ; GO:0005737 ; GO:0005829 ; GO:0006101 ; GO:0006103 ; GO:0006105 ; GO:0006107 ; GO:0006357 ; GO:0006366 ; GO:0006549 ; GO:0006573 ; GO:0006600 ; GO:0006631 ; GO:0006953 ; GO:0007259 ; GO:0007565 ; GO:0007595 ; GO:001921…	IPR000980:SH2 motif,IPR001217:STAT transcription factor, core,IPR011992:EF-Hand type,IPR012345:STAT transcription factor, DNA-binding, subdomain,IPR013799:STAT transcription factor, protein interaction,IPR013800:STAT transcription factor, all-alpha,IPR013801:STAT transcription factor, DNA-binding,	hsa04012:ErbB signaling pathway,hsa04062:Chemokine signaling pathway,hsa04630:Jak-STAT signaling pathway,hsa05200:Pathways in cancer,hsa05220:Chronic myeloid leukemia,hsa05221:Acute myeloid leukemia,
TCONS_00002471	CACYBP	16.4524	107.205	6.51607	2.7	0	0.01	Upregulated	calcyclin binding protein	GO:0005515 ; GO:0005634 ; GO:0005641 ; GO:0005730 ; GO:0005737 ; GO:0007568 ; GO:0030877 ; GO:0042803 ; GO:0043005 ; GO:0044297 ; GO:0045740 ; GO:0055007 ; GO:0060416 ; GO:0060548 ; GO:0070062 ; GO:0071277 ;	IPR007052:CS domain,IPR007699:SGS,IPR015120:Siah interacting protein, N-terminal,IPR017447:CS,	hsa04310:Wnt signaling pathway,
TCONS_00003325	CDK11B	47.3006	2.61694	0.0553256	-4.18	0	0.02	DownRegulated	cyclin-dependent kinase 11B	GO:0001558 ; GO:0004672 ; GO:0004674 ; GO:0004693 ; GO:0005515 ; GO:0005524 ; GO:0005634 ; GO:0005737 ; GO:0006355 ; GO:0006468 ; GO:0006915 ; GO:0007067 ; GO:0008283 ; GO:0044822 ; GO:0050684 ; GO:0051726 ;	IPR000719:Protein kinase, core,IPR002290:Serine/threonine protein kinase,IPR008271:Serine/threonine protein kinase, active site,IPR017441:Protein kinase, ATP binding site,IPR017442:Serine/threonine protein kinase-related,	---NA---
TCONS_00025819	DHX40	72.6877	1.04677	0.014401	-6.12	0	0.14	DownRegulated	DEAH (Asp-Glu-Ala-His) box polypeptide 40	GO:0003676 ; GO:0005524 ; GO:0006200 ; GO:0008026 ;	IPR001650:DNA/RNA helicase, C-terminal,IPR002464:DNA/RNA helicase, ATP-dependent, DEAH-box type, conserved site,IPR007502:Helicase-associated region,IPR011709:Region of unknown function DUF1605,IPR014001:DEAD-like helicase, N-terminal,IPR014021:Helicase, superfamily 1 and 2, ATP-binding,	---NA---
TCONS_00050834	PRPF4B	65.2954	0.523387	0.00801568	-6.96	0	1	DownRegulated	pre-mRNA processing factor 4B	GO:0000398 ; GO:0004672 ; GO:0004674 ; GO:0005515 ; GO:0005524 ; GO:0005634 ; GO:0005694 ; GO:0005730 ; GO:0006468 ; GO:0008380 ; GO:0044822 ; GO:0071013 ;	IPR000719:Protein kinase, core,IPR002290:Serine/threonine protein kinase,IPR008271:Serine/threonine protein kinase, active site,IPR017441:Protein kinase, ATP binding site,IPR017442:Serine/threonine protein kinase-related,	---NA---
TCONS_00005942	KDM5B	159.668	24.0758	0.150787	-2.73	0	0	DownRegulated	lysine (K)-specific demethylase 5B	GO:0003677 ; GO:0003700 ; GO:0003714 ; GO:0005515 ; GO:0005634 ; GO:0006351 ; GO:0008270 ; GO:0016706 ; GO:0034647 ; GO:0034648 ; GO:0034720 ; GO:0034721 ; GO:0045892 ; GO:0055114 ;	IPR001606:AT-rich interaction region,IPR001965:Zinc finger, PHD-type,IPR003347:Transcription factor jumonji/aspartyl beta-hydroxylase,IPR003349:Transcription factor jumonji, JmjN,IPR004198:Zinc finger, C5HC2-type,IPR013129:Transcription factor jumonji,IPR013637:PLU-1-like,IPR019786:Zinc finger, PHD-type, conserved site,IPR019787:Zinc finger, PHD-finger,	---NA---
TCONS_00005945	KDM5B	125.834	296.903	2.35948	1.24	0	0	Upregulated	lysine (K)-specific demethylase 5B	GO:0003677 ; GO:0003700 ; GO:0003714 ; GO:0005515 ; GO:0005634 ; GO:0006351 ; GO:0008270 ; GO:0016706 ; GO:0034647 ; GO:0034648 ; GO:0034720 ; GO:0034721 ; GO:0045892 ; GO:0055114 ;	IPR001606:AT-rich interaction region,IPR001965:Zinc finger, PHD-type,IPR003347:Transcription factor jumonji/aspartyl beta-hydroxylase,IPR003349:Transcription factor jumonji, JmjN,IPR004198:Zinc finger, C5HC2-type,IPR013129:Transcription factor jumonji,IPR013637:PLU-1-like,IPR019786:Zinc finger, PHD-type, conserved site,IPR019787:Zinc finger, PHD-finger,	---NA---
TCONS_00061458	PLEC	115.563	24.0771	0.208347	-2.26	0.01	0.2	DownRegulated	plectin	GO:0003779 ; GO:0005515 ; GO:0005737 ; GO:0005829 ; GO:0005886 ; GO:0005925 ; GO:0006915 ; GO:0006921 ; GO:0008307 ; GO:0008307 ; GO:0016528 ; GO:0030056 ; GO:0030198 ; GO:0030506 ; GO:0031581 ; GO:0031581 ; GO:0034329 ; GO:0042383 ; GO:0043034 ; GO:0044822 ; GO:0045111 ; GO:0070062 ;	IPR001101:Plectin repeat,IPR001589:Actinin-type, actin-binding, conserved site,IPR001715:Calponin-like actin-binding,IPR005326:Plectin/S10, N-terminal,IPR015622:Plectin,IPR018159:Spectrin/alpha-actinin,	---NA---
TCONS_00030006	SIN3B	122.793	23.0606	0.187801	-2.41	0	0.01	DownRegulated	SIN3 transcription regulator family member B	GO:0000805 ; GO:0000806 ; GO:0001741 ; GO:0003682 ; GO:0003714 ; GO:0005515 ; GO:0005634 ; GO:0005654 ; GO:0005737 ; GO:0006351 ; GO:0007519 ; GO:0030849 ; GO:0044255 ; GO:0044281 ; GO:0045892 ; GO:0048511 ; GO:0048738 ;	IPR003822:Paired amphipathic helix,IPR013194:Histone deacetylase interacting,	---NA---
TCONS_00020274	SMAD3	19.3108	123.594	6.40026	2.68	0	0.02	Upregulated	SMAD family member 3	GO:0000122 ; GO:0000122 ; GO:0000122 ; GO:0000790 ; GO:0000987 ; GO:0000988 ; GO:0001102 ; GO:0001657 ; GO:0001666 ; GO:0001701 ; GO:0001707 ; GO:0001756 ; GO:0001889 ; GO:0001933 ; GO:0001947 ; GO:0002076 ; GO:0002520 ; GO:0003690 ; GO:0003700 ; GO:0003700 ; GO:0005160 ; GO:0005515 ; GO:0005518 ; GO:0005634 ; GO:0005637 ; GO:0005654 ; GO:0005667 ; GO:0005737 ; GO:0005829 ; GO:0005886 ; GO:000635…	IPR001132:SMAD domain, Dwarfin-type,IPR003619:MAD homology 1, Dwarfin-type,IPR013019:MAD homology, MH1,IPR013790:Dwarfin,IPR017855:SMAD domain-like,	hsa04110:Cell cycle,hsa04310:Wnt signaling pathway,hsa04350:TGF-beta signaling pathway,hsa04520:Adherens junction,hsa05200:Pathways in cancer,hsa05210:Colorectal cancer,hsa05212:Pancreatic cancer,hsa05220:Chronic myeloid leukemia,
TCONS_00048870	SMAD5	26.8468	0.472101	0.017585	-5.83	0	0.03	DownRegulated	SMAD family member 5	GO:0000979 ; GO:0001657 ; GO:0001880 ; GO:0002051 ; GO:0003700 ; GO:0005057 ; GO:0005515 ; GO:0005622 ; GO:0005634 ; GO:0005634 ; GO:0005654 ; GO:0005667 ; GO:0005829 ; GO:0006351 ; GO:0006468 ; GO:0007165 ; GO:0007179 ; GO:0007281 ; GO:0009880 ; GO:0016021 ; GO:0030218 ; GO:0030509 ; GO:0030509 ; GO:0030618 ; GO:0031625 ; GO:0035556 ; GO:0035556 ; GO:0043234 ; GO:0045669 ; GO:0045893 ; GO:004687…	IPR001132:SMAD domain, Dwarfin-type,IPR003619:MAD homology 1, Dwarfin-type,IPR013019:MAD homology, MH1,IPR013790:Dwarfin,IPR017855:SMAD domain-like,	hsa04350:TGF-beta signaling pathway,
TCONS_00048873	SMAD5	165.308	55.7079	0.336994	-1.57	0.02	0.12	DownRegulated	SMAD family member 5	GO:0000979 ; GO:0001657 ; GO:0001880 ; GO:0002051 ; GO:0003700 ; GO:0005057 ; GO:0005515 ; GO:0005622 ; GO:0005634 ; GO:0005634 ; GO:0005654 ; GO:0005667 ; GO:0005829 ; GO:0006351 ; GO:0006468 ; GO:0007165 ; GO:0007179 ; GO:0007281 ; GO:0009880 ; GO:0016021 ; GO:0030218 ; GO:0030509 ; GO:0030509 ; GO:0030618 ; GO:0031625 ; GO:0035556 ; GO:0035556 ; GO:0043234 ; GO:0045669 ; GO:0045893 ; GO:004687…	IPR001132:SMAD domain, Dwarfin-type,IPR003619:MAD homology 1, Dwarfin-type,IPR013019:MAD homology, MH1,IPR013790:Dwarfin,IPR017855:SMAD domain-like,	hsa04350:TGF-beta signaling pathway,
TCONS_00048432	SERF1A	0.470996	102.864	218.397	7.77	0	0	Upregulated	small EDRK-rich factor 1A (telomeric)	#NA	IPR007513:Four F5 protein,	---NA---
TCONS_00011542	SVIP	136.254	33.7335	0.247578	-2.01	0.01	1	DownRegulated	small VCP/p97-interacting protein	GO:0000139 ; GO:0000836 ; GO:0005789 ; GO:0005886 ; GO:0010508 ; GO:0030868 ; GO:0031333 ; GO:0043621 ; GO:0070062 ; GO:1903061 ; GO:1903070 ;	---NA---	---NA---
TCONS_00002550	SMG7	4.54095	259.433	57.1319	5.84	0	0	Upregulated	SMG7 nonsense mediated mRNA decay factor	GO:0000184 ; GO:0005515 ; GO:0005634 ; GO:0005737 ; GO:0005829 ; GO:0006406 ; GO:0010467 ; GO:0016070 ; GO:0016071 ; GO:0035303 ; GO:0045111 ; GO:0051721 ;	IPR019458:Telomerase activating protein Est1,	---NA---
TCONS_00002551	SMG7	1.54241	115.157	74.6604	6.22	0	0	Upregulated	SMG7 nonsense mediated mRNA decay factor	GO:0000184 ; GO:0005515 ; GO:0005634 ; GO:0005737 ; GO:0005829 ; GO:0006406 ; GO:0010467 ; GO:0016070 ; GO:0016071 ; GO:0035303 ; GO:0045111 ; GO:0051721 ;	IPR019458:Telomerase activating protein Est1,	---NA---
TCONS_00042396	SNRK	170.263	38.2402	0.224595	-2.15	0	0.91	DownRegulated	SNF related kinase	GO:0000287 ; GO:0004674 ; GO:0005524 ; GO:0005634 ; GO:0006468 ; GO:0030099 ;	IPR000719:Protein kinase, core,IPR002290:Serine/threonine protein kinase,IPR008271:Serine/threonine protein kinase, active site,IPR015940:Ubiquitin-associated/translation elongation factor EF1B, N-terminal, eukaryote,IPR017441:Protein kinase, ATP binding site,IPR017442:Serine/threonine protein kinase-related,	---NA---
TCONS_00015208	SLC11A2	27.0229	0.523387	0.0193683	-5.69	0	0.03	DownRegulated	solute carrier family 11 (proton-coupled divalent metal ion transporter), member 2	GO:0001666 ; GO:0003032 ; GO:0003032 ; GO:0005375 ; GO:0005384 ; GO:0005385 ; GO:0005385 ; GO:0005506 ; GO:0005507 ; GO:0005515 ; GO:0005634 ; GO:0005737 ; GO:0005764 ; GO:0005765 ; GO:0005769 ; GO:0005770 ; GO:0005773 ; GO:0005802 ; GO:0005886 ; GO:0005886 ; GO:0005886 ; GO:0005887 ; GO:0005903 ; GO:0006783 ; GO:0006824 ; GO:0006824 ; GO:0006825 ; GO:0006828 ; GO:0006879 ; GO:0006919 ; GO:000761…	IPR001046:Natural resistance-associated macrophage protein,	hsa04142:Lysosome,
TCONS_00049472	SLC12A7	295.831	139.626	0.471979	-1.08	0	0.01	DownRegulated	solute carrier family 12 (potassium/chloride transporter), member 7	GO:0005886 ; GO:0005887 ; GO:0006810 ; GO:0006811 ; GO:0006813 ; GO:0006821 ; GO:0006884 ; GO:0015379 ; GO:0019901 ; GO:0055085 ; GO:1902476 ; GO:1902476 ;	IPR000076:K-Cl co-transporter,IPR004841:Amino acid permease-associated region,IPR004842:Na/K/Cl co-transporter superfamily,	---NA---
TCONS_00007708	SLC18A2	13.7954	74.0764	5.36964	2.42	8.95025e-06	0.04	Upregulated	solute carrier family 18 (vesicular monoamine transporter), member 2	GO:0001975 ; GO:0005275 ; GO:0005886 ; GO:0005887 ; GO:0006837 ; GO:0007268 ; GO:0007269 ; GO:0007568 ; GO:0007626 ; GO:0008144 ; GO:0008504 ; GO:0009635 ; GO:0009791 ; GO:0010043 ; GO:0015222 ; GO:0015837 ; GO:0015844 ; GO:0016020 ; GO:0016265 ; GO:0019899 ; GO:0030073 ; GO:0030672 ; GO:0031045 ; GO:0031072 ; GO:0032456 ; GO:0035690 ; GO:0042220 ; GO:0042593 ; GO:0042594 ; GO:0043025 ; GO:004319…	IPR011701:Major facilitator superfamily MFS-1,	hsa05012:Parkinson's disease,
TCONS_00060747	SLC20A2	103.777	7.08151	0.0682378	-3.87	0	0	DownRegulated	solute carrier family 20 (phosphate transporter), member 2	GO:0001618 ; GO:0004872 ; GO:0005315 ; GO:0005436 ; GO:0005886 ; GO:0005887 ; GO:0006810 ; GO:0006811 ; GO:0009615 ; GO:0016020 ; GO:0016032 ; GO:0035435 ; GO:0035725 ; GO:0055085 ; GO:0070062 ;	IPR001204:Phosphate transporter,	---NA---
TCONS_00048801	SLC22A5	2.05655	125.36	60.9567	5.93	0	0	Upregulated	solute carrier family 22 (organic cation/carnitine transporter), member 5	GO:0005515 ; GO:0005524 ; GO:0005886 ; GO:0005886 ; GO:0006814 ; GO:0006855 ; GO:0015226 ; GO:0015226 ; GO:0015238 ; GO:0015293 ; GO:0015651 ; GO:0015697 ; GO:0015879 ; GO:0015879 ; GO:0015893 ; GO:0016021 ; GO:0016323 ; GO:0016324 ; GO:0030165 ; GO:0031526 ; GO:0031526 ; GO:0042891 ; GO:0042895 ; GO:0052106 ; GO:0055085 ; GO:0060731 ; GO:0070062 ; GO:0070715 ; GO:1902603 ; GO:1902603 ; GO:190260…	IPR004749:Organic cation transport protein,IPR005829:Sugar transporter, conserved site,IPR011701:Major facilitator superfamily MFS-1,	---NA---
TCONS_00048804	SLC22A5	176.501	57.3885	0.325146	-1.62	0	0.01	DownRegulated	solute carrier family 22 (organic cation/carnitine transporter), member 5	GO:0005515 ; GO:0005524 ; GO:0005886 ; GO:0005886 ; GO:0006814 ; GO:0006855 ; GO:0015226 ; GO:0015226 ; GO:0015238 ; GO:0015293 ; GO:0015651 ; GO:0015697 ; GO:0015879 ; GO:0015879 ; GO:0015893 ; GO:0016021 ; GO:0016323 ; GO:0016324 ; GO:0030165 ; GO:0031526 ; GO:0031526 ; GO:0042891 ; GO:0042895 ; GO:0052106 ; GO:0055085 ; GO:0060731 ; GO:0070062 ; GO:0070715 ; GO:1902603 ; GO:1902603 ; GO:190260…	IPR004749:Organic cation transport protein,IPR005829:Sugar transporter, conserved site,IPR011701:Major facilitator superfamily MFS-1,	---NA---
TCONS_00052311	SLC22A23	151.818	46.183	0.3042	-1.72	0.02	0.65	DownRegulated	solute carrier family 22, member 23	GO:0006811 ; GO:0016021 ; GO:0022857 ; GO:0055085 ;	IPR005829:Sugar transporter, conserved site,IPR011701:Major facilitator superfamily MFS-1,	---NA---
TCONS_00037087	SLC25A12	33.6239	1.04677	0.0311318	-5.01	0	0.03	DownRegulated	solute carrier family 25 (aspartate/glutamate carrier), member 12	GO:0005313 ; GO:0005509 ; GO:0005739 ; GO:0005743 ; GO:0005975 ; GO:0006006 ; GO:0006094 ; GO:0015183 ; GO:0015810 ; GO:0015813 ; GO:0016021 ; GO:0043490 ; GO:0044281 ; GO:0051592 ; GO:0055085 ;	IPR001993:Mitochondrial substrate carrier,IPR002048:Calcium-binding EF-hand,IPR002067:Mitochondrial carrier protein,IPR002113:Adenine nucleotide translocator 1,IPR011992:EF-Hand type,IPR018108:Mitochondrial substrate/solute carrier,IPR018247:EF-HAND 1,IPR018249:EF-HAND 2,	---NA---
TCONS_00031763	SLC25A23	95.9497	18.8419	0.196373	-2.35	0	0.02	DownRegulated	solute carrier family 25 (mitochondrial carrier; phosphate carrier), member 23	GO:0005509 ; GO:0005743 ; GO:0016021 ; GO:0055085 ;	IPR001993:Mitochondrial substrate carrier,IPR002048:Calcium-binding EF-hand,IPR002067:Mitochondrial carrier protein,IPR002113:Adenine nucleotide translocator 1,IPR011992:EF-Hand type,IPR018108:Mitochondrial substrate/solute carrier,IPR018247:EF-HAND 1,IPR018248:EF hand,IPR018249:EF-HAND 2,	---NA---
TCONS_00030131	SLC25A42	1.41299	36.8738	26.0964	4.71	0.03	0.99	Upregulated	solute carrier family 25, member 42	GO:0005347 ; GO:0005634 ; GO:0005739 ; GO:0005743 ; GO:0008152 ; GO:0015217 ; GO:0015228 ; GO:0015866 ; GO:0015867 ; GO:0016021 ; GO:0035349 ; GO:0043262 ; GO:0080121 ; GO:0080122 ;	GO:0003735~structural constituent of ribosome,GO:0005347~ATP transmembrane transporter activity,GO:0015217~ADP transmembrane transporter activity,GO:0015228~coenzyme A transmembrane transporter activity,GO:0043262~adenosine-diphosphatase activity,GO:0080122~AMP transmembrane transporter activity,	IPR002067:Mitochondrial carrier protein,IPR002167:Graves disease carrier protein,IPR014762:DNA mismatch repair, conserved site,IPR018108:Mitochondrial substrate/solute carrier,IPR023395:Mitochondrial carrier domain,
TCONS_00059559	SLC25A37	70.7103	9.91411	0.140208	-2.83	0	0.03	DownRegulated	solute carrier family 25 (mitochondrial iron transporter), member 37	GO:0005381 ; GO:0005743 ; GO:0016021 ; GO:0034755 ; GO:0044281 ; GO:0048250 ; GO:0055072 ;	IPR018108:Mitochondrial substrate/solute carrier,	---NA---
TCONS_00056308	SLC29A4	296.439	97.6682	0.329472	-1.6	0	0	DownRegulated	solute carrier family 29 (equilibrative nucleoside transporter), member 4	GO:0005337 ; GO:0005886 ; GO:0016021 ; GO:0016324 ; GO:0055085 ; GO:1901642 ;	IPR002259:Delayed-early response protein/equilibrative nucleoside transporter,	---NA---
TCONS_00048396	SLC30A5	322.588	142.284	0.44107	-1.18	0	0	DownRegulated	solute carrier family 30 (zinc transporter), member 5	GO:0000139 ; GO:0005385 ; GO:0005634 ; GO:0005730 ; GO:0005794 ; GO:0005887 ; GO:0006824 ; GO:0006829 ; GO:0006882 ; GO:0008270 ; GO:0010043 ; GO:0010155 ; GO:0016020 ; GO:0016324 ; GO:0030141 ; GO:0030667 ; GO:0044267 ; GO:0055085 ; GO:0071577 ;	IPR002524:Cation efflux protein,	---NA---
TCONS_00048395	SLC30A5	42.6302	248.944	5.83962	2.55	0	0	Upregulated	solute carrier family 30 (zinc transporter), member 5	GO:0000139 ; GO:0005385 ; GO:0005634 ; GO:0005730 ; GO:0005794 ; GO:0005887 ; GO:0006824 ; GO:0006829 ; GO:0006882 ; GO:0008270 ; GO:0010043 ; GO:0010155 ; GO:0016020 ; GO:0016324 ; GO:0030141 ; GO:0030667 ; GO:0044267 ; GO:0055085 ; GO:0071577 ;	IPR002524:Cation efflux protein,	---NA---
TCONS_00015055	SLC38A2	153.12	311.083	2.03162	1.02	0	0.02	Upregulated	solute carrier family 38, member 2	GO:0003333 ; GO:0005886 ; GO:0006811 ; GO:0006814 ; GO:0006865 ; GO:0007268 ; GO:0007269 ; GO:0014047 ; GO:0015171 ; GO:0015293 ; GO:0016021 ; GO:0055085 ;	IPR013057:Amino acid transporter, transmembrane,	---NA---
TCONS_00006031	SLC41A1	109.947	16.5235	0.150287	-2.73	0	0.01	DownRegulated	solute carrier family 41 (magnesium transporter), member 1	GO:0005886 ; GO:0006812 ; GO:0008324 ; GO:0016021 ; GO:0055085 ;	IPR006667:MgtE integral membrane region,	---NA---
TCONS_00011807	SLC43A3	15.1581	121.576	8.02049	3	0	0	Upregulated	solute carrier family 43, member 3	GO:0003674 ; GO:0005575 ; GO:0008150 ; GO:0016021 ; GO:0055085 ;	---NA---	---NA---
TCONS_00039641	SLC5A3	49.8713	197.188	3.95394	1.98	0	0	Upregulated	solute carrier family 5 (sodium/myo-inositol cotransporter), member 3	GO:0005367 ; GO:0005886 ; GO:0005887 ; GO:0006810 ; GO:0006814 ; GO:0015798 ; GO:0016021 ; GO:0055085 ;	IPR001734:Sodium/solute symporter,IPR018212:Sodium/solute symporter, conserved site,IPR019900:Sodium/solute symporter, subgroup,	---NA---
TCONS_00035911	SLC5A6	195.11	73.265	0.375506	-1.41	0	0.01	DownRegulated	solute carrier family 5 (sodium/multivitamin and iodide cotransporter), member 6	GO:0005886 ; GO:0005887 ; GO:0006766 ; GO:0006767 ; GO:0006768 ; GO:0006810 ; GO:0006814 ; GO:0008523 ; GO:0012506 ; GO:0015878 ; GO:0015887 ; GO:0015939 ; GO:0016020 ; GO:0031526 ; GO:0044281 ; GO:0055085 ;	IPR001734:Sodium/solute symporter,IPR018212:Sodium/solute symporter, conserved site,IPR019900:Sodium/solute symporter, subgroup,	---NA---
TCONS_00048061	SLC9A3	5.65551	59.7714	10.5687	3.4	0	0.02	Upregulated	solute carrier family 9, subfamily A (NHE3, cation proton antiporter 3), member 3	GO:0005515 ; GO:0005886 ; GO:0005886 ; GO:0005886 ; GO:0005903 ; GO:0006811 ; GO:0006885 ; GO:0009986 ; GO:0015385 ; GO:0016021 ; GO:0016324 ; GO:0030165 ; GO:0031526 ; GO:0035725 ; GO:0035725 ; GO:0055085 ; GO:0070062 ; GO:1902600 ;	IPR001118:Na+/H+ exchanger, isoform 3 (NHE3),IPR004709:Na+/H+ exchanger, subfamily,IPR006153:Cation/H+ exchanger,IPR018406:Na+/H+ exchanger, conserved region,IPR018410:Na+/H+ exchanger, isoforms 3/5, conserved region,IPR018422:Cation/H+ exchanger, conserved region,	---NA---
TCONS_00020226	SNX1	48.5126	184.597	3.80513	1.93	0	0	Upregulated	sorting nexin 1	GO:0005515 ; GO:0005737 ; GO:0005794 ; GO:0005829 ; GO:0006886 ; GO:0006897 ; GO:0010008 ; GO:0016023 ; GO:0030904 ; GO:0031901 ; GO:0034498 ; GO:0035091 ; GO:0043231 ; GO:0045732 ;	IPR001683:Phox-like,IPR005329:Sorting nexin, N-terminal,IPR015404:Vps5 C-terminal,	---NA---
TCONS_00044818	SNX4	2.35498	133.458	56.6708	5.82	0	0.37	Upregulated	sorting nexin 4	GO:0005515 ; GO:0005737 ; GO:0005868 ; GO:0006886 ; GO:0006897 ; GO:0015031 ; GO:0031901 ; GO:0032456 ; GO:0035091 ;	IPR001683:Phox-like,	---NA---
TCONS_00001935	SNX27	39.0744	123.698	3.16571	1.66	0	0.03	Upregulated	sorting nexin family member 27	GO:0001770 ; GO:0001772 ; GO:0005515 ; GO:0005634 ; GO:0005730 ; GO:0005737 ; GO:0005769 ; GO:0005829 ; GO:0006886 ; GO:0007165 ; GO:0008333 ; GO:0016197 ; GO:0030904 ; GO:0031901 ; GO:0032266 ; GO:0071203 ; GO:1990126 ;	IPR000159:Ras-association,IPR001478:PDZ/DHR/GLGF,IPR001683:Phox-like,	---NA---
TCONS_00013671	SP1	686.386	336.022	0.489553	-1.03	0	0	DownRegulated	Sp1 transcription factor	GO:0000978 ; GO:0000979 ; GO:0001046 ; GO:0001077 ; GO:0001103 ; GO:0001503 ; GO:0001829 ; GO:0001889 ; GO:0001892 ; GO:0003677 ; GO:0003690 ; GO:0003700 ; GO:0005515 ; GO:0005634 ; GO:0005634 ; GO:0005654 ; GO:0005730 ; GO:0005737 ; GO:0006351 ; GO:0006355 ; GO:0006367 ; GO:0007179 ; GO:0008022 ; GO:0008134 ; GO:0010467 ; GO:0016032 ; GO:0030219 ; GO:0030324 ; GO:0032993 ; GO:0035035 ; GO:003532…	IPR007087:Zinc finger, C2H2-type,IPR013087:Zinc finger, C2H2-type/integrase, DNA-binding,IPR015880:Zinc finger, C2H2-like,	hsa04350:TGF-beta signaling pathway,hsa05016:Huntington's disease,
TCONS_00013669	SP1	48.7999	394.81	8.09039	3.02	0	0	Upregulated	Sp1 transcription factor	GO:0000978 ; GO:0000979 ; GO:0001046 ; GO:0001077 ; GO:0001103 ; GO:0001503 ; GO:0001829 ; GO:0001889 ; GO:0001892 ; GO:0003677 ; GO:0003690 ; GO:0003700 ; GO:0005515 ; GO:0005634 ; GO:0005634 ; GO:0005654 ; GO:0005730 ; GO:0005737 ; GO:0006351 ; GO:0006355 ; GO:0006367 ; GO:0007179 ; GO:0008022 ; GO:0008134 ; GO:0010467 ; GO:0016032 ; GO:0030219 ; GO:0030324 ; GO:0032993 ; GO:0035035 ; GO:003532…	IPR007087:Zinc finger, C2H2-type,IPR013087:Zinc finger, C2H2-type/integrase, DNA-binding,IPR015880:Zinc finger, C2H2-like,	hsa04350:TGF-beta signaling pathway,hsa05016:Huntington's disease,
TCONS_00035378	SPEG	0.470996	24.0771	51.1196	5.68	0	0.05	Upregulated	SPEG complex locus	GO:0001701 ; GO:0004674 ; GO:0005524 ; GO:0005634 ; GO:0006468 ; GO:0007517 ; GO:0008285 ; GO:0055013 ; GO:0060541 ;	IPR000719:Protein kinase, core,IPR002290:Serine/threonine protein kinase,IPR003598:Immunoglobulin subtype 2,IPR003599:Immunoglobulin subtype,IPR003961:Fibronectin, type III,IPR007110:Immunoglobulin-like,IPR008271:Serine/threonine protein kinase, active site,IPR008957:Fibronectin, type III-like fold,IPR013098:Immunoglobulin I-set,IPR013783:Immunoglobulin-like fold,IPR015726:Serine/threonine protei…	---NA---
TCONS_00027625	SPAG9	24.6786	144.455	5.85345	2.55	0	0	Upregulated	sperm associated antigen 9	GO:0001669 ; GO:0005515 ; GO:0005737 ; GO:0005829 ; GO:0007257 ; GO:0007283 ; GO:0008432 ; GO:0016021 ; GO:0019894 ; GO:0030335 ; GO:0042147 ; GO:0042692 ; GO:0045666 ; GO:0048273 ; GO:0048471 ; GO:0051146 ; GO:0051149 ; GO:0051260 ; GO:0070062 ; GO:0090074 ;	IPR019143:JNK/Rab-associated protein-1,	---NA---
TCONS_00027619	SPAG9	66.4104	167.676	2.52484	1.34	0	0.04	Upregulated	sperm associated antigen 9	GO:0001669 ; GO:0005515 ; GO:0005737 ; GO:0005829 ; GO:0007257 ; GO:0007283 ; GO:0008432 ; GO:0016021 ; GO:0019894 ; GO:0030335 ; GO:0042147 ; GO:0042692 ; GO:0045666 ; GO:0048273 ; GO:0048471 ; GO:0051146 ; GO:0051149 ; GO:0051260 ; GO:0070062 ; GO:0090074 ;	IPR019143:JNK/Rab-associated protein-1,	---NA---
TCONS_00027626	SPAG9	305.61	103.758	0.339511	-1.56	0	0.47	DownRegulated	sperm associated antigen 9	GO:0001669 ; GO:0005515 ; GO:0005737 ; GO:0005829 ; GO:0007257 ; GO:0007283 ; GO:0008432 ; GO:0016021 ; GO:0019894 ; GO:0030335 ; GO:0042147 ; GO:0042692 ; GO:0045666 ; GO:0048273 ; GO:0048471 ; GO:0051146 ; GO:0051149 ; GO:0051260 ; GO:0070062 ; GO:0090074 ;	IPR019143:JNK/Rab-associated protein-1,	---NA---
TCONS_00034996	SSFA2	26.4189	102.342	3.87381	1.95	0.04	0.03	Upregulated	sperm specific antigen 2	GO:0003779 ; GO:0005102 ; GO:0005634 ; GO:0005737 ; GO:0005886 ;	---NA---	---NA---
TCONS_00022395	SPNS1	0.941992	43.9461	46.6524	5.54	0	0.01	Upregulated	spinster homolog 1 (Drosophila)	GO:0005515 ; GO:0005743 ; GO:0005765 ; GO:0006869 ; GO:0016021 ; GO:0055085 ;	IPR011701:Major facilitator superfamily MFS-1,	---NA---
TCONS_00022394	SPNS1	0.470996	26.1194	55.4557	5.79	0	0.04	Upregulated	spinster homolog 1 (Drosophila)	GO:0005515 ; GO:0005743 ; GO:0005765 ; GO:0006869 ; GO:0016021 ; GO:0055085 ;	IPR011701:Major facilitator superfamily MFS-1,	---NA---
TCONS_00012016	SF1	2.91226	54.8242	18.8253	4.23	0	0.01	Upregulated	splicing factor 1	GO:0000245 ; GO:0000389 ; GO:0000398 ; GO:0003714 ; GO:0003723 ; GO:0005634 ; GO:0005634 ; GO:0005681 ; GO:0005730 ; GO:0005840 ; GO:0006351 ; GO:0006355 ; GO:0008270 ; GO:0030238 ; GO:0033327 ; GO:0044822 ; GO:0048662 ; GO:0050810 ;	IPR001878:Zinc finger, CCHC-type,IPR004087:K Homology,IPR004088:K Homology, type 1,IPR018111:K Homology, type 1, subgroup,	---NA---
TCONS_00012018	SF1	0.470996	29.0125	61.5982	5.94	0	0.03	Upregulated	splicing factor 1	GO:0000245 ; GO:0000389 ; GO:0000398 ; GO:0003714 ; GO:0003723 ; GO:0005634 ; GO:0005634 ; GO:0005681 ; GO:0005730 ; GO:0005840 ; GO:0006351 ; GO:0006355 ; GO:0008270 ; GO:0030238 ; GO:0033327 ; GO:0044822 ; GO:0048662 ; GO:0050810 ;	IPR001878:Zinc finger, CCHC-type,IPR004087:K Homology,IPR004088:K Homology, type 1,IPR018111:K Homology, type 1, subgroup,	---NA---
TCONS_00044086	SCAP	145.426	55.7776	0.383547	-1.38	0	0.05	DownRegulated	SREBF chaperone	GO:0000139 ; GO:0001666 ; GO:0005515 ; GO:0005783 ; GO:0005789 ; GO:0005794 ; GO:0007568 ; GO:0008203 ; GO:0012507 ; GO:0016021 ; GO:0032403 ; GO:0032868 ; GO:0032933 ; GO:0042304 ; GO:0043234 ; GO:0044281 ; GO:0045541 ; GO:0045716 ; GO:0051082 ;	IPR000731:Sterol-sensing 5TM box,IPR001680:WD40 repeat,IPR015943:WD40/YVTN repeat-like,IPR017986:WD40 repeat, region,IPR019775:WD40 repeat, conserved site,IPR019781:WD40 repeat, subgroup,IPR019782:WD40 repeat 2,	---NA---
TCONS_00056578	STARD3NL	132.206	45.5347	0.344423	-1.54	0	0.03	DownRegulated	STARD3 N-terminal like	GO:0005765 ; GO:0016020 ; GO:0016021 ; GO:0031902 ;	IPR019498:Cholesterol-capturing domain,	---NA---
TCONS_00039303	STAU1	46.6286	238.765	5.12056	2.36	0	0	Upregulated	staufen double-stranded RNA binding protein 1	GO:0003725 ; GO:0005515 ; GO:0005737 ; GO:0005791 ; GO:0005875 ; GO:0008157 ; GO:0008298 ; GO:0010494 ; GO:0016020 ; GO:0030425 ; GO:0036464 ; GO:0043025 ; GO:0044297 ; GO:0044822 ; GO:0070062 ;	IPR001159:Double-stranded RNA binding,IPR014720:Double-stranded RNA-binding-like,	---NA---
TCONS_00060901	STAU2	4.62723	84.7795	18.3219	4.2	0	0.09	Upregulated	staufen double-stranded RNA binding protein 2	GO:0003725 ; GO:0005515 ; GO:0005730 ; GO:0005783 ; GO:0005874 ; GO:0006810 ; GO:0016020 ; GO:0044822 ;	IPR001159:Double-stranded RNA binding,IPR014720:Double-stranded RNA-binding-like,	---NA---
TCONS_00007179	SAMD8	31.643	160.274	5.06506	2.34	0	0	Upregulated	sterile alpha motif domain containing 8	GO:0003674 ; GO:0006686 ; GO:0016021 ; GO:0016740 ; GO:0030176 ; GO:0046513 ; GO:2000303 ;	IPR001660:Sterile alpha motif SAM,	---NA---
TCONS_00048094	SRD5A1	0.470996	36.0125	76.4603	6.26	0	0.01	Upregulated	steroid-5-alpha-reductase, alpha polypeptide 1 (3-oxo-5 alpha-steroid delta 4-dehydrogenase alpha 1)	GO:0003865 ; GO:0005789 ; GO:0006702 ; GO:0007530 ; GO:0007548 ; GO:0008202 ; GO:0009055 ; GO:0016021 ; GO:0030154 ; GO:0044281 ; GO:0047751 ; GO:0055114 ;	IPR001104:3-oxo-5-alpha-steroid 4-dehydrogenase, C-terminal,IPR016636:3-oxo-5-alpha-steroid 4-dehydrogenase,	hsa00140:Steroid hormone biosynthesis,hsa00150:Androgen and estrogen metabolism,
TCONS_00016253	SBNO1	130.846	28.7981	0.220092	-2.18	0	0.01	DownRegulated	strawberry notch homolog 1 (Drosophila)	GO:0003674 ; GO:0005575 ; GO:0006355 ; GO:0008150 ;	---NA---	---NA---
TCONS_00044978	STAG1	47.6853	0.523387	0.0109759	-6.51	0	0	DownRegulated	stromal antigen 1	GO:0000278 ; GO:0000775 ; GO:0000785 ; GO:0005515 ; GO:0005634 ; GO:0005654 ; GO:0005694 ; GO:0005829 ; GO:0007059 ; GO:0007067 ; GO:0030054 ;	IPR013721:STAG,	hsa04110:Cell cycle,
TCONS_00058418	STAG3L2	363.507	151.838	0.417702	-1.26	0	0	DownRegulated	stromal antigen 3-like 2 (pseudogene)	GO:0005634 ;	---NA---	IPR016024:Armadillo-type fold,IPR020839:Stromalin conservative domain,
TCONS_00015087	SENP1	10.2827	68.7926	6.6901	2.74	0	0.03	Upregulated	SUMO1/sentrin specific peptidase 1	GO:0004175 ; GO:0005515 ; GO:0005634 ; GO:0005654 ; GO:0005737 ; GO:0005925 ; GO:0006508 ; GO:0006919 ; GO:0010724 ; GO:0016925 ; GO:0016926 ; GO:0016929 ; GO:0031965 ; GO:0032435 ; GO:0043687 ; GO:0044267 ; GO:0045944 ; GO:0097190 ;	---NA---	---NA---
TCONS_00044613	SENP7	72.6121	9.91411	0.136535	-2.87	0	0.03	DownRegulated	SUMO1/sentrin specific peptidase 7	GO:0005515 ; GO:0005622 ; GO:0005634 ; GO:0006508 ; GO:0008234 ;	IPR003653:Peptidase C48, SUMO/Sentrin/Ubl1,	---NA---
TCONS_00025268	SOCS7	127.888	289.492	2.26365	1.18	0	0.01	Upregulated	suppressor of cytokine signaling 7	GO:0005515 ; GO:0005634 ; GO:0005730 ; GO:0005737 ; GO:0005886 ; GO:0008150 ; GO:0008286 ; GO:0009968 ; GO:0016567 ; GO:0017124 ; GO:0035556 ; GO:0040008 ; GO:0043231 ; GO:0045444 ;	IPR000980:SH2 motif,IPR001496:SOCS protein, C-terminal,	hsa04630:Jak-STAT signaling pathway,
TCONS_00025267	SOCS7	215.496	94.048	0.436426	-1.2	0	0.02	DownRegulated	suppressor of cytokine signaling 7	GO:0005515 ; GO:0005634 ; GO:0005730 ; GO:0005737 ; GO:0005886 ; GO:0008150 ; GO:0008286 ; GO:0009968 ; GO:0016567 ; GO:0017124 ; GO:0035556 ; GO:0040008 ; GO:0043231 ; GO:0045444 ;	IPR000980:SH2 motif,IPR001496:SOCS protein, C-terminal,	hsa04630:Jak-STAT signaling pathway,
TCONS_00030516	SUPT5H	375.785	64.2057	0.170858	-2.55	0	0	DownRegulated	suppressor of Ty 5 homolog (S. cerevisiae)	GO:0000122 ; GO:0003682 ; GO:0005515 ; GO:0005634 ; GO:0005654 ; GO:0005730 ; GO:0006338 ; GO:0006354 ; GO:0006366 ; GO:0006368 ; GO:0006368 ; GO:0006370 ; GO:0007049 ; GO:0010033 ; GO:0010467 ; GO:0016032 ; GO:0016239 ; GO:0019899 ; GO:0032044 ; GO:0032785 ; GO:0032786 ; GO:0039692 ; GO:0044822 ; GO:0045944 ; GO:0046982 ; GO:0050434 ;	IPR005100:Supt5 repeat,IPR005824:KOW,IPR006645:Transcription antitermination protein, NusG, N-terminal,IPR017071:Transcription elongation factor Spt5,	---NA---
TCONS_00030517	SUPT5H	186.456	49.9282	0.267775	-1.9	0	0.66	DownRegulated	suppressor of Ty 5 homolog (S. cerevisiae)	GO:0000122 ; GO:0003682 ; GO:0005515 ; GO:0005634 ; GO:0005654 ; GO:0005730 ; GO:0006338 ; GO:0006354 ; GO:0006366 ; GO:0006368 ; GO:0006368 ; GO:0006370 ; GO:0007049 ; GO:0010033 ; GO:0010467 ; GO:0016032 ; GO:0016239 ; GO:0019899 ; GO:0032044 ; GO:0032785 ; GO:0032786 ; GO:0039692 ; GO:0044822 ; GO:0045944 ; GO:0046982 ; GO:0050434 ;	IPR005100:Supt5 repeat,IPR005824:KOW,IPR006645:Transcription antitermination protein, NusG, N-terminal,IPR017071:Transcription elongation factor Spt5,	---NA---
TCONS_00008981	SMNDC1	181.588	27.8539	0.153391	-2.7	0	0	DownRegulated	survival motor neuron domain containing 1	GO:0000375 ; GO:0005515 ; GO:0005634 ; GO:0005681 ; GO:0005737 ; GO:0006397 ; GO:0006915 ; GO:0008380 ; GO:0015030 ; GO:0016607 ; GO:0044822 ; GO:0045111 ;	IPR002999:Tudor domain,IPR010304:Survival motor neuron,IPR018351:Tudor subgroup,	hsa03040:Spliceosome,
TCONS_00065871	SYN1	38.5029	2.61694	0.0679672	-3.88	0.04	0.22	DownRegulated	synapsin I	GO:0003779 ; GO:0003824 ; GO:0005215 ; GO:0005515 ; GO:0005524 ; GO:0005794 ; GO:0005829 ; GO:0007268 ; GO:0007269 ; GO:0008021 ; GO:0008152 ; GO:0019901 ; GO:0030054 ; GO:0030425 ; GO:0048306 ;	IPR001359:Synapsin,IPR013816:ATP-grasp fold, subdomain 2,IPR019569:Synapsin N-terminal,IPR019735:Synapsin, conserved site,IPR019736:Synapsin, phosphorylation site,	---NA---
TCONS_00039408	SYCP2	90.8119	19.3653	0.213247	-2.23	0	0.03	DownRegulated	synaptonemal complex protein 2	GO:0000795 ; GO:0000800 ; GO:0003677 ; GO:0005634 ; GO:0007128 ; GO:0007130 ; GO:0007140 ; GO:0007143 ; GO:0009566 ; GO:0043066 ; GO:0046982 ; GO:0048808 ;	---NA---	---NA---
TCONS_00039406	SYCP2	2.35498	46.6854	19.8241	4.31	0.02	0.0554083	Upregulated	synaptonemal complex protein 2	GO:0000795 ; GO:0000800 ; GO:0003677 ; GO:0005634 ; GO:0007128 ; GO:0007130 ; GO:0007140 ; GO:0007143 ; GO:0009566 ; GO:0043066 ; GO:0046982 ; GO:0048808 ;	---NA---	---NA---
TCONS_00019976	SNAP23	11.8252	69.4067	5.86941	2.55	0	0.04	Upregulated	synaptosomal-associated protein, 23kDa	GO:0005515 ; GO:0005634 ; GO:0005730 ; GO:0005886 ; GO:0005886 ; GO:0006887 ; GO:0006892 ; GO:0006903 ; GO:0015031 ; GO:0030054 ; GO:0042581 ; GO:0042582 ; GO:0043005 ; GO:0045202 ; GO:0061024 ; GO:0061025 ; GO:0070062 ;	IPR000727:Target SNARE coiled-coil region,IPR000928:SNAP-25,	hsa04130:SNARE interactions in vesicular transport,
TCONS_00000619	SYTL1	34.3467	1.04677	0.0304767	-5.04	0	0.02	DownRegulated	synaptotagmin-like 1	GO:0005515 ; GO:0005886 ; GO:0006886 ; GO:0006887 ; GO:0017137 ; GO:0019897 ; GO:0042043 ; GO:0042470 ;	IPR000008:C2 calcium-dependent membrane targeting,IPR010911:Rab-binding domain,IPR011011:Zinc finger, FYVE/PHD-type,IPR013083:Zinc finger, RING/FYVE/PHD-type,	---NA---
TCONS_00038508	STX16	5.18095	161.854	31.2402	4.97	0	0	Upregulated	syntaxin 16	GO:0000139 ; GO:0005484 ; GO:0005515 ; GO:0005730 ; GO:0005737 ; GO:0005794 ; GO:0006886 ; GO:0006891 ; GO:0016021 ; GO:0031201 ; GO:0031201 ; GO:0042147 ; GO:0043231 ;	IPR000727:Target SNARE coiled-coil region,IPR006011:Syntaxin, N-terminal,IPR006012:Syntaxin/epimorphin, conserved site,	hsa04130:SNARE interactions in vesicular transport,
TCONS_00038509	STX16	210.074	64.3595	0.306366	-1.71	0	0.01	DownRegulated	syntaxin 16	GO:0000139 ; GO:0005484 ; GO:0005515 ; GO:0005730 ; GO:0005737 ; GO:0005794 ; GO:0006886 ; GO:0006891 ; GO:0016021 ; GO:0031201 ; GO:0031201 ; GO:0042147 ; GO:0043231 ;	IPR000727:Target SNARE coiled-coil region,IPR006011:Syntaxin, N-terminal,IPR006012:Syntaxin/epimorphin, conserved site,	hsa04130:SNARE interactions in vesicular transport,
TCONS_00016305	STX2	19.0231	98.3179	5.16835	2.37	0.01	0.85	Upregulated	syntaxin 2	GO:0005484 ; GO:0005515 ; GO:0005911 ; GO:0006886 ; GO:0007165 ; GO:0007340 ; GO:0007398 ; GO:0009887 ; GO:0009986 ; GO:0010468 ; GO:0016021 ; GO:0016323 ; GO:0030154 ; GO:0030193 ; GO:0031410 ; GO:0043231 ; GO:0045121 ; GO:0048306 ; GO:0070062 ;	IPR000727:Target SNARE coiled-coil region,IPR006011:Syntaxin, N-terminal,IPR006012:Syntaxin/epimorphin, conserved site,	hsa04130:SNARE interactions in vesicular transport,
TCONS_00064850	TAF1	80.1444	18.3185	0.228569	-2.13	0	0.05	DownRegulated	TAF1 RNA polymerase II, TATA box binding protein (TBP)-associated factor, 250kDa	GO:0000117 ; GO:0002039 ; GO:0003713 ; GO:0004402 ; GO:0004674 ; GO:0005515 ; GO:0005524 ; GO:0005634 ; GO:0005654 ; GO:0005669 ; GO:0005730 ; GO:0006352 ; GO:0006366 ; GO:0006367 ; GO:0006368 ; GO:0006974 ; GO:0008134 ; GO:0010467 ; GO:0016032 ; GO:0016573 ; GO:0016573 ; GO:0017025 ; GO:0018105 ; GO:0018107 ; GO:0032436 ; GO:0043565 ; GO:0044212 ; GO:0045944 ; GO:0045944 ; GO:0046777 ; GO:004677…	IPR001487:Bromodomain,IPR009067:TAFII-230 TBP-binding,IPR011177:Transcription initiation factor TFIID subunit 1, animal,IPR018359:Bromodomain, conserved site,	hsa03022:Basal transcription factors,
TCONS_00025089	TAOK1	223.204	41.0504	0.183914	-2.44	0	0	DownRegulated	TAO kinase 1	GO:0000165 ; GO:0000186 ; GO:0000278 ; GO:0004672 ; GO:0004674 ; GO:0004674 ; GO:0005515 ; GO:0005524 ; GO:0005829 ; GO:0006281 ; GO:0006468 ; GO:0006974 ; GO:0016301 ; GO:0016740 ; GO:0031572 ; GO:0031577 ; GO:0032874 ; GO:0046330 ; GO:0051493 ; GO:0070062 ; GO:0097194 ;	IPR000719:Protein kinase, core,IPR002290:Serine/threonine protein kinase,IPR008271:Serine/threonine protein kinase, active site,IPR017441:Protein kinase, ATP binding site,IPR017442:Serine/threonine protein kinase-related,	hsa04010:MAPK signaling pathway,
TCONS_00025091	TAOK1	6.85279	104.806	15.294	3.93	0	0.11	Upregulated	TAO kinase 1	GO:0000165 ; GO:0000186 ; GO:0000278 ; GO:0004672 ; GO:0004674 ; GO:0004674 ; GO:0005515 ; GO:0005524 ; GO:0005829 ; GO:0006281 ; GO:0006468 ; GO:0006974 ; GO:0016301 ; GO:0016740 ; GO:0031572 ; GO:0031577 ; GO:0032874 ; GO:0046330 ; GO:0051493 ; GO:0070062 ; GO:0097194 ;	IPR000719:Protein kinase, core,IPR002290:Serine/threonine protein kinase,IPR008271:Serine/threonine protein kinase, active site,IPR017441:Protein kinase, ATP binding site,IPR017442:Serine/threonine protein kinase-related,	hsa04010:MAPK signaling pathway,
TCONS_00025090	TAOK1	2.35498	69.8709	29.6694	4.89	0	0.48	Upregulated	TAO kinase 1	GO:0000165 ; GO:0000186 ; GO:0000278 ; GO:0004672 ; GO:0004674 ; GO:0004674 ; GO:0005515 ; GO:0005524 ; GO:0005829 ; GO:0006281 ; GO:0006468 ; GO:0006974 ; GO:0016301 ; GO:0016740 ; GO:0031572 ; GO:0031577 ; GO:0032874 ; GO:0046330 ; GO:0051493 ; GO:0070062 ; GO:0097194 ;	IPR000719:Protein kinase, core,IPR002290:Serine/threonine protein kinase,IPR008271:Serine/threonine protein kinase, active site,IPR017441:Protein kinase, ATP binding site,IPR017442:Serine/threonine protein kinase-related,	hsa04010:MAPK signaling pathway,
TCONS_00055847	TAPBP	1.02827	30.3775	29.5422	4.88	0.00783208	0.04	Upregulated	TAP binding protein (tapasin)	GO:0000139 ; GO:0002474 ; GO:0002479 ; GO:0005515 ; GO:0005783 ; GO:0005789 ; GO:0006461 ; GO:0006890 ; GO:0006955 ; GO:0015433 ; GO:0015833 ; GO:0016021 ; GO:0019885 ; GO:0042288 ; GO:0042590 ; GO:0042605 ; GO:0042824 ; GO:0042825 ; GO:0042886 ; GO:0046978 ; GO:0046978 ; GO:0046979 ; GO:0046979 ; GO:0050823 ; GO:0051082 ; GO:0071556 ;	IPR003006:Immunoglobulin/major histocompatibility complex, conserved site,IPR003597:Immunoglobulin C1-set,IPR007110:Immunoglobulin-like,IPR008056:Tapasin,IPR013783:Immunoglobulin-like fold,	hsa04612:Antigen processing and presentation,
TCONS_00013693	TARBP2	191.044	84.214	0.44081	-1.18	0.03	0.59	DownRegulated	TAR (HIV-1) RNA binding protein 2	GO:0003725 ; GO:0005515 ; GO:0005634 ; GO:0005737 ; GO:0005829 ; GO:0006355 ; GO:0006357 ; GO:0006417 ; GO:0006469 ; GO:0010467 ; GO:0016442 ; GO:0030422 ; GO:0030423 ; GO:0031054 ; GO:0035197 ; GO:0035198 ; GO:0035280 ; GO:0042803 ; GO:0045070 ; GO:0046782 ; GO:0048471 ; GO:0050689 ;	IPR001159:Double-stranded RNA binding,IPR014720:Double-stranded RNA-binding-like,	---NA---
TCONS_00012481	TAF1D	52.7515	0.523387	0.00992174	-6.66	0	0	DownRegulated	TATA box binding protein (TBP)-associated factor, RNA polymerase I, D, 41kDa	GO:0003677 ; GO:0005515 ; GO:0005634 ; GO:0005654 ; GO:0005730 ; GO:0005815 ; GO:0006355 ; GO:0006360 ; GO:0006361 ; GO:0006362 ; GO:0006363 ; GO:0010467 ;	---NA---	---NA---
TCONS_00064562	TBC1D25	125.069	24.59	0.196612	-2.35	0	0.01	DownRegulated	TBC1 domain family, member 25	GO:0005097 ; GO:0005515 ; GO:0005776 ; GO:0006914 ; GO:0031410 ; GO:0032851 ; GO:0032851 ; GO:1901096 ;	IPR000195:RabGAP/TBC,	---NA---
TCONS_00043836	TBC1D5	71.1706	7.85081	0.11031	-3.18	0	0.01	DownRegulated	TBC1 domain family, member 5	GO:0005097 ; GO:0005515 ; GO:0030904 ; GO:0032851 ;	IPR000195:RabGAP/TBC,	---NA---
TCONS_00024178	TERF2	8.74033	62.2226	7.11902	2.83	0.04	0.72	Upregulated	telomeric repeat binding factor 2	GO:0000723 ; GO:0000723 ; GO:0000781 ; GO:0000783 ; GO:0001309 ; GO:0001673 ; GO:0001701 ; GO:0003682 ; GO:0003691 ; GO:0005515 ; GO:0005634 ; GO:0005654 ; GO:0005730 ; GO:0005737 ; GO:0005794 ; GO:0007004 ; GO:0007049 ; GO:0008022 ; GO:0010834 ; GO:0016233 ; GO:0030870 ; GO:0031627 ; GO:0031848 ; GO:0032205 ; GO:0032206 ; GO:0032214 ; GO:0042162 ; GO:0042803 ; GO:0070198 ; GO:0090398 ;	IPR001005:SANT, DNA-binding,IPR012287:Homeodomain-related,IPR013867:Telomere repeat binding factor, dimerisation,IPR014778:Myb, DNA-binding,IPR017357:Telomeric repeat-binding factor 1, Pin2,IPR017930:Myb-type HTH DNA-binding domain,	---NA---
TCONS_00007235	TSPAN14	77.1317	8.49781	0.110173	-3.18	0	0.01	DownRegulated	tetraspanin 14	GO:0005886 ; GO:0016021 ; GO:0019899 ; GO:0045747 ; GO:0051604 ; GO:0090002 ;	IPR000301:Tetraspanin, subgroup,IPR018499:Tetraspanin,IPR018503:Tetraspanin, conserved site,	---NA---
TCONS_00009766	TTC17	75.9486	8.12828	0.107023	-3.22	0	0.01	DownRegulated	tetratricopeptide repeat domain 17	GO:0005515 ; GO:0005737 ; GO:0005886 ; GO:0015629 ; GO:0030041 ; GO:0044782 ;	IPR001440:Tetratricopeptide TPR-1,IPR011990:Tetratricopeptide-like helical,IPR013026:Tetratricopeptide region,IPR019734:Tetratricopeptide repeat,	---NA---
TCONS_00010114	TTC9C	24.1969	129.774	5.36324	2.42	0	0	Upregulated	tetratricopeptide repeat domain 9C	#NA	GO:0003755~peptidyl-prolyl cis-trans isomerase activity,GO:0005515~protein binding,GO:0005528~FK506 binding,	IPR011990:Tetratricopeptide-like helical,IPR013026:Tetratricopeptide repeat-containing domain,IPR013105:Tetratricopeptide TPR2,IPR019734:Tetratricopeptide repeat,IPR023114:Elongated TPR repeat-containing domain,IPR023566:Peptidyl-prolyl cis-trans isomerase, FKBP-type,
TCONS_00025866	TANC2	6.38179	63.3404	9.92517	3.31	0.02	0.65	Upregulated	tetratricopeptide repeat, ankyrin repeat and coiled-coil containing 2	GO:0001701 ;	IPR001440:Tetratricopeptide TPR-1,IPR002110:Ankyrin,IPR011990:Tetratricopeptide-like helical,IPR013026:Tetratricopeptide region,IPR019734:Tetratricopeptide repeat,	---NA---
TCONS_00014157	TXNRD1	112.348	31.6307	0.281542	-1.83	0.04	0.12	DownRegulated	thioredoxin reductase 1	GO:0001707 ; GO:0004791 ; GO:0005515 ; GO:0005634 ; GO:0005730 ; GO:0005730 ; GO:0005739 ; GO:0005829 ; GO:0007165 ; GO:0008283 ; GO:0009055 ; GO:0015035 ; GO:0015949 ; GO:0044255 ; GO:0044281 ; GO:0045454 ; GO:0050660 ; GO:0050661 ; GO:0055086 ; GO:0055114 ;	IPR000815:Mercuric reductase,IPR001327:Pyridine nucleotide-disulphide oxidoreductase, NAD-binding region,IPR002109:Glutaredoxin,IPR004099:Pyridine nucleotide-disulphide oxidoreductase, dimerisation,IPR006338:Thioredoxin and glutathione reductase selenoprotein,IPR011767:Glutaredoxin active site,IPR012335:Thioredoxin fold,IPR012999:Pyridine nucleotide-disulphide oxidoreductase, class I, active site…	hsa00240:Pyrimidine metabolism,
TCONS_00001869	TARS2	63.0521	155.954	2.47341	1.31	0	0.04	Upregulated	threonyl-tRNA synthetase 2, mitochondrial (putative)	GO:0003674 ; GO:0004829 ; GO:0005524 ; GO:0005575 ; GO:0005759 ; GO:0006418 ; GO:0010467 ; GO:0070159 ;	IPR002314:Aminoacyl-tRNA synthetase, class II (G, H, P and S), conserved region,IPR002320:Threonyl-tRNA synthetase, class IIa,IPR004095:TGS,IPR004154:Anticodon-binding,IPR006195:Aminoacyl-tRNA synthetase, class II, conserved region,IPR012675:Beta-grasp fold, ferredoxin-type,IPR012947:Threonyl/alanyl tRNA synthetase, SAD,IPR018158:Threonyl-tRNA synthetase, class IIa, conserved region,	hsa00970:Aminoacyl-tRNA biosynthesis,
TCONS_00023695	THUMPD1	87.6697	198.337	2.26233	1.18	0	0.04	Upregulated	THUMP domain containing 1	GO:0044822 ;	IPR004114:THUMP,	---NA---
TCONS_00037554	TRIP12	68.8512	189.002	2.74508	1.46	0	0.01	Upregulated	thyroid hormone receptor interactor 12	GO:0004842 ; GO:0004842 ; GO:0004842 ; GO:0005515 ; GO:0005634 ; GO:0005634 ; GO:0005654 ; GO:0005737 ; GO:0006281 ; GO:0006974 ; GO:0009790 ; GO:0016874 ; GO:0042787 ; GO:0042787 ; GO:0042787 ; GO:0046966 ; GO:1901315 ; GO:2000780 ;	IPR000569:HECT,IPR004170:WWE domain,IPR011989:Armadillo-like helical,	hsa04120:Ubiquitin mediated proteolysis,
TCONS_00018489	TRAF3	105.56	16.0514	0.152059	-2.72	0.01	0.75	DownRegulated	TNF receptor-associated factor 3	GO:0001817 ; GO:0002224 ; GO:0002224 ; GO:0002756 ; GO:0004842 ; GO:0004871 ; GO:0005164 ; GO:0005515 ; GO:0005739 ; GO:0005768 ; GO:0005829 ; GO:0006915 ; GO:0007165 ; GO:0008063 ; GO:0008270 ; GO:0009898 ; GO:0016567 ; GO:0016874 ; GO:0019901 ; GO:0030162 ; GO:0031625 ; GO:0031996 ; GO:0032088 ; GO:0032480 ; GO:0032648 ; GO:0033209 ; GO:0034138 ; GO:0034142 ; GO:0035631 ; GO:0035666 ; GO:004298…	IPR001293:Zinc finger, TRAF-type,IPR001841:Zinc finger, RING-type,IPR002083:MATH,IPR012227:TNF receptor-associated factor TRAF,IPR013322:TRAF-type,IPR017907:Zinc finger, RING-type, conserved site,IPR018957:Zinc finger, C3HC4 RING-type,	hsa04620:Toll-like receptor signaling pathway,hsa04622:RIG-I-like receptor signaling pathway,hsa05200:Pathways in cancer,hsa05222:Small cell lung cancer,
TCONS_00002849	TRAF5	45.2156	0.523387	0.0115754	-6.43	0	0	DownRegulated	TNF receptor-associated factor 5	GO:0004842 ; GO:0004871 ; GO:0005515 ; GO:0005737 ; GO:0005813 ; GO:0005829 ; GO:0006915 ; GO:0007165 ; GO:0008270 ; GO:0008284 ; GO:0009898 ; GO:0016567 ; GO:0031625 ; GO:0031996 ; GO:0035631 ; GO:0042981 ; GO:0043123 ; GO:0051091 ; GO:0051092 ;	IPR001293:Zinc finger, TRAF-type,IPR001841:Zinc finger, RING-type,IPR002083:MATH,IPR012227:TNF receptor-associated factor TRAF,IPR013322:TRAF-type,IPR017907:Zinc finger, RING-type, conserved site,IPR018957:Zinc finger, C3HC4 RING-type,	hsa05200:Pathways in cancer,hsa05222:Small cell lung cancer,
TCONS_00021967	TRAF7	287.037	115.271	0.401591	-1.32	0	0	DownRegulated	TNF receptor-associated factor 7, E3 ubiquitin protein ligase	GO:0000151 ; GO:0000185 ; GO:0004842 ; GO:0005515 ; GO:0006351 ; GO:0006355 ; GO:0006915 ; GO:0008270 ; GO:0016023 ; GO:0016567 ; GO:0016567 ; GO:0016874 ; GO:0043410 ; GO:2001235 ;	IPR001293:Zinc finger, TRAF-type,IPR001680:WD40 repeat,IPR001841:Zinc finger, RING-type,IPR015943:WD40/YVTN repeat-like,IPR017907:Zinc finger, RING-type, conserved site,IPR017986:WD40 repeat, region,IPR018957:Zinc finger, C3HC4 RING-type,IPR019775:WD40 repeat, conserved site,IPR019781:WD40 repeat, subgroup,IPR019782:WD40 repeat 2,	---NA---
TCONS_00038322	TTPAL	40.6168	1.46759	0.0361325	-4.79	0	0.02	DownRegulated	tocopherol (alpha) transfer protein-like	GO:0005215 ; GO:0005622 ; GO:0006810 ; GO:0016020 ;	IPR001071:Cellular retinaldehyde binding/alpha-tocopherol transport,IPR001251:Cellular retinaldehyde-binding/triple function, C-terminal,IPR008273:Cellular retinaldehyde-binding/triple function, N-terminal,	---NA---
TCONS_00061503	TONSL	164.125	42.3339	0.257936	-1.95	0	0	DownRegulated	tonsoku-like, DNA repair protein	GO:0000724 ; GO:0003714 ; GO:0005515 ; GO:0005634 ; GO:0005662 ; GO:0005730 ; GO:0005737 ; GO:0031297 ; GO:0035101 ; GO:0042393 ; GO:0042555 ; GO:0042994 ; GO:0043596 ; GO:2001141 ;	GO:0003714~transcription corepressor activity,GO:0005515~protein binding,GO:0042393~histone binding,	IPR001611:Leucine-rich repeat,IPR002110:Ankyrin repeat,IPR011990:Tetratricopeptide-like helical,IPR013026:Tetratricopeptide repeat-containing domain,IPR019734:Tetratricopeptide repeat,IPR020683:Ankyrin repeat-containing domain,
TCONS_00041281	TOP3B	147.331	33.6927	0.228687	-2.13	0.01	0.16	DownRegulated	topoisomerase (DNA) III beta	GO:0000793 ; GO:0003677 ; GO:0003916 ; GO:0003917 ; GO:0005634 ; GO:0006265 ; GO:0007059 ; GO:0044822 ;	IPR000380:DNA topoisomerase, type IA, core,IPR003601:DNA topoisomerase, type IA, domain 2,IPR003602:DNA topoisomerase, type IA, DNA-binding,IPR006154:Toprim domain, subgroup,IPR006154:Toprim subdomain,IPR006171:TOPRIM,IPR006171:Toprim domain,IPR013497:DNA topoisomerase, type IA, central,IPR013824:DNA topoisomerase, type IA, central region, subdomain 1,IPR013826:DNA topoisomerase, type IA, central…	hsa03440:Homologous recombination,
TCONS_00062967	TOPORS	118.327	260.162	2.19866	1.14	0	0.01	Upregulated	topoisomerase I binding, arginine/serine-rich, E3 ubiquitin protein ligase	GO:0000151 ; GO:0000922 ; GO:0000930 ; GO:0003677 ; GO:0003823 ; GO:0004842 ; GO:0004842 ; GO:0005515 ; GO:0005634 ; GO:0005814 ; GO:0005868 ; GO:0006351 ; GO:0006511 ; GO:0006513 ; GO:0006974 ; GO:0008270 ; GO:0008630 ; GO:0010842 ; GO:0016605 ; GO:0016605 ; GO:0016607 ; GO:0016925 ; GO:0016925 ; GO:0019789 ; GO:0019789 ; GO:0030496 ; GO:0032391 ; GO:0034504 ; GO:0035845 ; GO:0036064 ; GO:004212…	IPR001841:Zinc finger, RING-type,IPR017907:Zinc finger, RING-type, conserved site,IPR018957:Zinc finger, C3HC4 RING-type,	---NA---
TCONS_00062966	TOPORS	139.087	43.1545	0.310269	-1.69	0.02	1	DownRegulated	topoisomerase I binding, arginine/serine-rich, E3 ubiquitin protein ligase	GO:0000151 ; GO:0000922 ; GO:0000930 ; GO:0003677 ; GO:0003823 ; GO:0004842 ; GO:0004842 ; GO:0005515 ; GO:0005634 ; GO:0005814 ; GO:0005868 ; GO:0006351 ; GO:0006511 ; GO:0006513 ; GO:0006974 ; GO:0008270 ; GO:0008630 ; GO:0010842 ; GO:0016605 ; GO:0016605 ; GO:0016607 ; GO:0016925 ; GO:0016925 ; GO:0019789 ; GO:0019789 ; GO:0030496 ; GO:0032391 ; GO:0034504 ; GO:0035845 ; GO:0036064 ; GO:004212…	IPR001841:Zinc finger, RING-type,IPR017907:Zinc finger, RING-type, conserved site,IPR018957:Zinc finger, C3HC4 RING-type,	---NA---
TCONS_00005800	TOR1AIP2	8.01049	114.636	14.3108	3.84	0	0	Upregulated	torsin A interacting protein 2	GO:0001671 ; GO:0005783 ; GO:0005789 ; GO:0007029 ; GO:0016021 ; GO:0031965 ; GO:0032781 ; GO:0051117 ;	IPR008662:Lamina-associated polypeptide 1C,	---NA---
TCONS_00005799	TOR1AIP2	314.297	141.82	0.451228	-1.15	0	0.06	DownRegulated	torsin A interacting protein 2	GO:0001671 ; GO:0005783 ; GO:0005789 ; GO:0007029 ; GO:0016021 ; GO:0031965 ; GO:0032781 ; GO:0051117 ;	IPR008662:Lamina-associated polypeptide 1C,	---NA---
TCONS_00063777	TOR2A	44.633	0.523387	0.0117265	-6.41	0	0.02	DownRegulated	torsin family 2, member A	GO:0005179 ; GO:0005524 ; GO:0005576 ; GO:0005788 ; GO:0017111 ; GO:0051085 ; GO:0051260 ;	IPR001270:Chaperonin clpA/B,IPR003593:ATPase, AAA+ type, core,IPR010448:Torsin,IPR017378:Torsin, subgroup,	---NA---
TCONS_00003398	TP73-AS1	0.470996	49.3733	104.827	6.71	0	0	Upregulated	TP73 antisense RNA 1	GO:0005576 ;	---NA---	---NA---
TCONS_00023504	TFAP4	34.8537	0.472101	0.0135452	-6.21	0	0.01	DownRegulated	transcription factor AP-4 (activating enhancer binding protein 4)	GO:0000978 ; GO:0001077 ; GO:0003677 ; GO:0003705 ; GO:0003713 ; GO:0005515 ; GO:0005634 ; GO:0006366 ; GO:0006461 ; GO:0006978 ; GO:0008285 ; GO:0017053 ; GO:0042803 ; GO:0042826 ; GO:0043065 ; GO:0043392 ; GO:0043565 ; GO:0043922 ; GO:0043922 ; GO:0043923 ; GO:0044212 ; GO:0045736 ; GO:0045892 ; GO:0045892 ; GO:0045893 ; GO:0045944 ; GO:0046982 ; GO:0070888 ; GO:0071157 ; GO:0071549 ; GO:200126…	IPR001092:Basic helix-loop-helix dimerisation region bHLH,IPR011598:Helix-loop-helix DNA-binding,	---NA---
TCONS_00023503	TFAP4	16.4524	80.8186	4.91227	2.3	0	0.04	Upregulated	transcription factor AP-4 (activating enhancer binding protein 4)	GO:0000978 ; GO:0001077 ; GO:0003677 ; GO:0003705 ; GO:0003713 ; GO:0005515 ; GO:0005634 ; GO:0006366 ; GO:0006461 ; GO:0006978 ; GO:0008285 ; GO:0017053 ; GO:0042803 ; GO:0042826 ; GO:0043065 ; GO:0043392 ; GO:0043565 ; GO:0043922 ; GO:0043922 ; GO:0043923 ; GO:0044212 ; GO:0045736 ; GO:0045892 ; GO:0045892 ; GO:0045893 ; GO:0045944 ; GO:0046982 ; GO:0070888 ; GO:0071157 ; GO:0071549 ; GO:200126…	IPR001092:Basic helix-loop-helix dimerisation region bHLH,IPR011598:Helix-loop-helix DNA-binding,	---NA---
TCONS_00039438	TCFL5	150.948	45.8963	0.304054	-1.72	0	0.02	DownRegulated	transcription factor-like 5 (basic helix-loop-helix)	GO:0001673 ; GO:0003677 ; GO:0003700 ; GO:0005634 ; GO:0006355 ; GO:0006366 ; GO:0007275 ; GO:0007283 ; GO:0030154 ; GO:0042127 ; GO:0045595 ; GO:0046983 ;	IPR001092:Basic helix-loop-helix dimerisation region bHLH,IPR011598:Helix-loop-helix DNA-binding,	---NA---
TCONS_00063910	TTF1	182.505	74.8773	0.410275	-1.29	0	0.03	DownRegulated	transcription termination factor, RNA polymerase I	GO:0003677 ; GO:0003682 ; GO:0005634 ; GO:0005634 ; GO:0005654 ; GO:0005730 ; GO:0005737 ; GO:0005886 ; GO:0006338 ; GO:0006353 ; GO:0006355 ; GO:0006360 ; GO:0006361 ; GO:0006363 ; GO:0008156 ; GO:0010467 ;	IPR001005:SANT, DNA-binding,IPR014778:Myb, DNA-binding,IPR015495:Myb transcription factor,IPR017877:MYB-like,	---NA---
TCONS_00021339	TLE3	65.4684	2.8326	0.0432667	-4.53	0	0	DownRegulated	transducin-like enhancer of split 3	GO:0005515 ; GO:0005634 ; GO:0005654 ; GO:0006351 ; GO:0006355 ; GO:0007165 ; GO:0007219 ; GO:0009887 ; GO:0016055 ;	IPR001680:WD40 repeat,IPR005617:Groucho/TLE, N-terminal Q-rich region,IPR009146:Groucho/transducin-like enhancer,IPR015943:WD40/YVTN repeat-like,IPR017986:WD40 repeat, region,IPR019775:WD40 repeat, conserved site,IPR019781:WD40 repeat, subgroup,IPR019782:WD40 repeat 2,	---NA---
TCONS_00021340	TLE3	129.487	29.7923	0.230079	-2.12	0.01	0.73	DownRegulated	transducin-like enhancer of split 3	GO:0005515 ; GO:0005634 ; GO:0005654 ; GO:0006351 ; GO:0006355 ; GO:0007165 ; GO:0007219 ; GO:0009887 ; GO:0016055 ;	IPR001680:WD40 repeat,IPR005617:Groucho/TLE, N-terminal Q-rich region,IPR009146:Groucho/transducin-like enhancer,IPR015943:WD40/YVTN repeat-like,IPR017986:WD40 repeat, region,IPR019775:WD40 repeat, conserved site,IPR019781:WD40 repeat, subgroup,IPR019782:WD40 repeat 2,	---NA---
TCONS_00062126	TGFBR1	151.175	53.7563	0.355591	-1.49	0	0.03	DownRegulated	transforming growth factor, beta receptor 1	GO:0000186 ; GO:0001501 ; GO:0001525 ; GO:0001701 ; GO:0001822 ; GO:0001824 ; GO:0001837 ; GO:0001937 ; GO:0002088 ; GO:0004672 ; GO:0004674 ; GO:0004702 ; GO:0005024 ; GO:0005024 ; GO:0005024 ; GO:0005024 ; GO:0005025 ; GO:0005114 ; GO:0005114 ; GO:0005515 ; GO:0005524 ; GO:0005886 ; GO:0005886 ; GO:0005923 ; GO:0006355 ; GO:0006355 ; GO:0006468 ; GO:0006915 ; GO:0007050 ; GO:0007165 ; GO:000717…	IPR000472:TGF-beta receptor/activin receptor, type I/II,IPR000719:Protein kinase, core,IPR003605:TGF beta receptor, GS motif,IPR008271:Serine/threonine protein kinase, active site,IPR017441:Protein kinase, ATP binding site,IPR017442:Serine/threonine protein kinase-related,	hsa04010:MAPK signaling pathway,hsa04060:Cytokine-cytokine receptor interaction,hsa04144:Endocytosis,hsa04350:TGF-beta signaling pathway,hsa04520:Adherens junction,hsa05200:Pathways in cancer,hsa05210:Colorectal cancer,hsa05212:Pancreatic cancer,hsa05220:Chronic myeloid leukemia,
TCONS_00062125	TGFBR1	76.4917	215.775	2.82089	1.5	0.01	0.04	Upregulated	transforming growth factor, beta receptor 1	GO:0000186 ; GO:0001501 ; GO:0001525 ; GO:0001701 ; GO:0001822 ; GO:0001824 ; GO:0001837 ; GO:0001937 ; GO:0002088 ; GO:0004672 ; GO:0004674 ; GO:0004702 ; GO:0005024 ; GO:0005024 ; GO:0005024 ; GO:0005024 ; GO:0005025 ; GO:0005114 ; GO:0005114 ; GO:0005515 ; GO:0005524 ; GO:0005886 ; GO:0005886 ; GO:0005923 ; GO:0006355 ; GO:0006355 ; GO:0006468 ; GO:0006915 ; GO:0007050 ; GO:0007165 ; GO:000717…	IPR000472:TGF-beta receptor/activin receptor, type I/II,IPR000719:Protein kinase, core,IPR003605:TGF beta receptor, GS motif,IPR008271:Serine/threonine protein kinase, active site,IPR017441:Protein kinase, ATP binding site,IPR017442:Serine/threonine protein kinase-related,	hsa04010:MAPK signaling pathway,hsa04060:Cytokine-cytokine receptor interaction,hsa04144:Endocytosis,hsa04350:TGF-beta signaling pathway,hsa04520:Adherens junction,hsa05200:Pathways in cancer,hsa05210:Colorectal cancer,hsa05212:Pancreatic cancer,hsa05220:Chronic myeloid leukemia,
TCONS_00053015	TRAM2	33.4838	412.112	12.3078	3.62	0	0	Upregulated	translocation associated membrane protein 2	GO:0005515 ; GO:0015031 ; GO:0016021 ; GO:0032964 ;	IPR006634:TRAM, LAG1 and CLN8 homology,IPR013599:TRAM1-like protein,IPR016447:Translocation associated membrane protein,	---NA---
TCONS_00053014	TRAM2	425.534	21.9823	0.051658	-4.27	0	0.35	DownRegulated	translocation associated membrane protein 2	GO:0005515 ; GO:0015031 ; GO:0016021 ; GO:0032964 ;	IPR006634:TRAM, LAG1 and CLN8 homology,IPR013599:TRAM1-like protein,IPR016447:Translocation associated membrane protein,	---NA---
TCONS_00044939	TMCC1	13.8817	91.719	6.60719	2.72	0	0.01	Upregulated	transmembrane and coiled-coil domain family 1	GO:0005789 ; GO:0016021 ;	IPR019394:Predicted transmembrane and coiled-coil 2 protein,	---NA---
TCONS_00047027	TAPT1	168.016	57.7488	0.343711	-1.54	0	0.02	DownRegulated	transmembrane anterior posterior transformation 1	GO:0001701 ; GO:0007186 ; GO:0009791 ; GO:0016021 ; GO:0016520 ; GO:0048706 ;	IPR008010:Membrane protein,Tapt1/CMV receptor,	---NA---
TCONS_00013556	TMBIM6	203.379	422.723	2.0785	1.06	0	0	Upregulated	transmembrane BAX inhibitor motif containing 6	GO:0005634 ; GO:0005783 ; GO:0005789 ; GO:0005887 ; GO:0006915 ; GO:0006986 ; GO:0016020 ; GO:0043066 ;	IPR006213:Bax inhibitor 1, conserved site,IPR006214:Uncharacterised protein family UPF0005,	---NA---
TCONS_00019272	TMED8	654.789	234.884	0.358717	-1.48	0	0	DownRegulated	transmembrane emp24 protein transport domain containing 8	GO:0006810 ; GO:0016021 ;	---NA---	IPR009038:GOLD,
TCONS_00019271	TMED8	212.642	629.231	2.95911	1.57	0	1	Upregulated	transmembrane emp24 protein transport domain containing 8	GO:0006810 ; GO:0016021 ;	---NA---	IPR009038:GOLD,
TCONS_00024308	TMEM170A	70.0236	0.944201	0.013484	-6.21	0	0	DownRegulated	transmembrane protein 170A	GO:0016021 ;	IPR019334:Transmembrane protein 170,	---NA---
TCONS_00024311	TMEM170A	0.514137	52.3387	101.799	6.67	0	0	Upregulated	transmembrane protein 170A	GO:0016021 ;	IPR019334:Transmembrane protein 170,	---NA---
TCONS_00052199	TMEM181	6.12294	204.68	33.4283	5.06	0	0	Upregulated	transmembrane protein 181	GO:0009405 ; GO:0015643 ; GO:0016021 ;	---NA---	---NA---
TCONS_00052200	TMEM181	168.803	50.5148	0.299253	-1.74	0	0.01	DownRegulated	transmembrane protein 181	GO:0009405 ; GO:0015643 ; GO:0016021 ;	---NA---	---NA---
TCONS_00022446	TMEM219	49.6987	5.44954	0.109651	-3.19	0.05	1	DownRegulated	transmembrane protein 219	GO:0005886 ; GO:0006915 ; GO:0016021 ;	---NA---	---NA---
TCONS_00061777	TMEM8B	30.3737	0.472101	0.0155431	-6.01	0	0.02	DownRegulated	transmembrane protein 8B	GO:0005515 ; GO:0005634 ; GO:0005739 ; GO:0005783 ; GO:0005886 ; GO:0007160 ; GO:0007346 ; GO:0009986 ; GO:0016021 ; GO:0040008 ;	IPR006210:EGF-like,IPR013032:EGF-like region, conserved site,	---NA---
TCONS_00048472	TNPO1	78.1488	184.953	2.36668	1.24	0.03	1	Upregulated	transportin 1	GO:0000060 ; GO:0005515 ; GO:0005634 ; GO:0005737 ; GO:0005829 ; GO:0008139 ; GO:0008536 ; GO:0010467 ; GO:0016032 ; GO:0016070 ; GO:0016071 ; GO:0044822 ;	IPR000357:HEAT,IPR001494:Importin-beta, N-terminal,IPR011989:Armadillo-like helical,	---NA---
TCONS_00032043	TNPO2	168.501	54.5769	0.323897	-1.63	0	0.01	DownRegulated	transportin 2	GO:0005515 ; GO:0005634 ; GO:0005737 ; GO:0006886 ; GO:0008139 ; GO:0008536 ;	IPR000225:Armadillo,IPR000357:HEAT,IPR001494:Importin-beta, N-terminal,IPR011989:Armadillo-like helical,	---NA---
TCONS_00049127	TCOF1	59.8774	160.972	2.68836	1.43	0.03	0.8	Upregulated	Treacher Collins-Franceschetti syndrome 1	GO:0001501 ; GO:0005215 ; GO:0005515 ; GO:0005634 ; GO:0005730 ; GO:0005737 ; GO:0006810 ; GO:0042790 ; GO:0044822 ;	IPR003993:Treacher Collins syndrome, treacle,IPR006594:LisH dimerisation motif,IPR017859:Treacher Collins Syndrome, treacle-like,	---NA---
[truncated: 211 more rows]

## Sheet: CC-tat_vs_EV
id	Gene_Name	baseMean_Control	baseMean_Variant	foldChange	log2FoldChange	pval	padj	Expression	Full_name_from_nomenclature_authority	GO	INTERPRO	KEGG_PATHWAY
[truncated: 1,101 more rows]
