# Supplementary material for: The Signature Amino Acid Residue Serine 31 of HIV-1C Tat Potentiates an Activated Phenotype in Endothelial Cells
Source: Front Immunol. 2020 Sep 25;11:529614. doi: 10.3389/fimmu.2020.529614 (PMC7546421; doi:10.3389/fimmu.2020.529614)
Supplement: Supplementary file 3 [file Table_3.xlsx]

## Sheet: CS-tat_Vs_EV
Condition	Gene Ontology	GeneOntology Description	DysregulatedGenes	Z Score	P Value	gene symbols
Control_vs_Wild	biological_process	cell cycle(GO:0007049)	97	7.9448	0	ADAM17|AKAP8|AKAP9|AKT1|ARPP19|AURKA|BCAT1|BRD7|C13orf3|CASC5|CCNG1|CCNK|CCNT2|CDC2L1|CENPI|CEP110|CEP120|CEP250|CEP55|CKAP2|CLASP1|CLIP1|CSNK1E|CSRP2BP|CUL3|CUL4A|DAXX|DBF4B|DICER1|DMTF1|E2F3|E2F7|E4F1|ERBB2IP|ERN1|ESPL1|FBXW7|FOXM1|GAK|GAS2L1|GAS7|IKZF1|INCENP|ING4|KIAA0892|KIF18B|LIG4|LMLN|LSM11|LZTS1|MAD2L1|MDM4|MPHOSPH9|NAE1|NEK1|NEK4|NIPBL|NUMA1|NUP98|ODF2|PBRM1|PCBP4|PKD1|PML|POLD1|POLE|PS…
Control_vs_Wild	biological_process	chromosome organization(GO:0051276)	53	4.81626	0	AKAP8|ARID1B|BAZ1A|BAZ2A|C17orf68|CASC5|CBX2|CENPI|CSRP2BP|DCLRE1C|DNMT3A|EHMT1|ESPL1|EZH2|FBXW7|HUWE1|IKZF1|ING4|KDM3B|KDM4B|KDM5B|KDM5D|KDM6A|KIAA0892|L3MBTL2|LIG4|MAD2L1|MAP3K7|MBD3|MTA2|MYST3|NAP1L1|NIPBL|PBRM1|PHF2|PHF21A|POLD1|POLE|POLE3|PRKCA|RBBP4|RCBTB1|REST|RFC2|SUPT5H|SYCP2|TAF1|TERF2|TTF1|UBR2|WDR5|YEATS2|ZNF828
Control_vs_Wild	biological_process	macromolecule modification(GO:0043412)	124	4.57691	0.001	ABL2|ADAM10|ADRBK2|AKT1|ALG9|AMFR|AURKA|B4GALT1|BAZ2A|BCL11A|BMP2K|CANX|CDC2L1|CDC2L5|CDC2L6|COG3|CSNK1E|CSRP2BP|CTDSP1|CUL3|DAXX|EHMT1|EIF2AK3|ERN1|EZH2|FBXO25|FBXW2|FBXW7|FIP1L1|FURIN|GAK|GALNT7|GANAB|GMPPA|GSK3B|GTF2H1|HECTD1|HERC1|HIPK1|HUWE1|IKBKB|ING4|IRAK4|KDM5B|KDM6A|KIDINS220|LBR|MAML1|MAP3K7|MAP4K5|MAPK14|MAPK8|MAST3|MBD3|MGAT1|MOGS|MPPE1|MTMR2|MTMR4|MYST3|NAE1|NDST1|NEK1|NEK4|NRBP1|OGT…
Control_vs_Wild	biological_process	cell division(GO:0051301)	32	3.93373	0	ARPP19|C13orf3|CASC5|CCNG1|CCNK|CCNT2|CDC2L1|CDC2L6|CDC40|CEP110|CEP55|CLASP1|CUL3|DAXX|DICER1|E4F1|ESPL1|INCENP|KIAA0892|LIG4|LMLN|MAD2L1|NEK1|NEK4|RAD21|RASA1|RCC2|SEPT7|STAG1|STX2|SYCP2|TUBB
Control_vs_Wild	biological_process	chromosome segregation(GO:0007059)	13	3.37847	0	AKAP8|C13orf3|CASC5|ESPL1|FBXW7|INCENP|KIAA0892|MAD2L1|NIPBL|RAD21|STAG1|TOP3B|ZNF828
Control_vs_Wild	biological_process	heterocycle metabolic process(GO:0046483)	51	2.99989	0.016	AKAP8|BAZ1A|BAZ2A|C17orf68|CASC5|CENPI|CSNK1E|CUL4A|DCLRE1C|DNMT3A|E4F1|EHMT1|GATAD2A|GEN1|GTF2H1|HUWE1|ING4|INTS3|LIG4|MGMT|MYST3|NAE1|NAP1L1|NFKBIL2|NUP98|PALB2|POLD1|POLE|POLE3|POLR2D|PPFIBP1|PSMC3|RAD17|RAD21|RBBP4|RBPJ|RECQL|REV1|RFC2|RPS27A|RRM2B|TAOK1|TERF2|TOP3B|UBE2D3|UCHL5|UHRF1|UNG|WDR33|XRCC2|XRN2
Control_vs_Wild	biological_process	nitrogen compound metabolic process(GO:0006807)	51	2.99989	0.016	AKAP8|BAZ1A|BAZ2A|C17orf68|CASC5|CENPI|CSNK1E|CUL4A|DCLRE1C|DNMT3A|E4F1|EHMT1|GATAD2A|GEN1|GTF2H1|HUWE1|ING4|INTS3|LIG4|MGMT|MYST3|NAE1|NAP1L1|NFKBIL2|NUP98|PALB2|POLD1|POLE|POLE3|POLR2D|PPFIBP1|PSMC3|RAD17|RAD21|RBBP4|RBPJ|RECQL|REV1|RFC2|RPS27A|RRM2B|TAOK1|TERF2|TOP3B|UBE2D3|UCHL5|UHRF1|UNG|WDR33|XRCC2|XRN2
Control_vs_Wild	biological_process	cellular aromatic compound metabolic process(GO:0006725)	51	2.99989	0.016	AKAP8|BAZ1A|BAZ2A|C17orf68|CASC5|CENPI|CSNK1E|CUL4A|DCLRE1C|DNMT3A|E4F1|EHMT1|GATAD2A|GEN1|GTF2H1|HUWE1|ING4|INTS3|LIG4|MGMT|MYST3|NAE1|NAP1L1|NFKBIL2|NUP98|PALB2|POLD1|POLE|POLE3|POLR2D|PPFIBP1|PSMC3|RAD17|RAD21|RBBP4|RBPJ|RECQL|REV1|RFC2|RPS27A|RRM2B|TAOK1|TERF2|TOP3B|UBE2D3|UCHL5|UHRF1|UNG|WDR33|XRCC2|XRN2
Control_vs_Wild	biological_process	regulation of gene expression(GO:0010468)	218	7.27636	0	100289635|ABCA2|ABCG1|ADAR|ADNP|AFF2|AFF3|AKNA|AKT1|ARID1B|ARID4B|ARID5B|ATN1|AURKA|BAK1|BAZ1A|BAZ2A|BCL11A|BCL2L1|BCL7A|BNIP3L|BRD7|CBFB|CBX2|CCNK|CCNT2|CDC2L1|CDC2L5|CLOCK|CNBP|CNOT3|CNOT7|COG3|CSRNP2|CTDSP1|CTNND1|CUGBP1|DAXX|DENND4A|DHX9|DICER1|DMTF1|DNMT3A|DVL2|E2F3|E4F1|ECD|EHMT1|EIF2AK3|EIF4G2|EIF4G3|EIF5|ELF1|ELF2|ELP3|ERF|ERN1|ETV6|EZH2|FBXW7|FMR1|FOXJ3|FOXM1|FOXN2|FRYL|GAS2L1|GAS7|GATAD…
Control_vs_Wild	biological_process	cell cycle process(GO:0022402)	76	7.00897	0	AKAP8|AKAP9|ARPP19|AURKA|BCAT1|BCL2L1|C13orf3|CASC5|CCNG1|CCNK|CDC2L1|CENPI|CEP110|CEP250|CEP55|CLASP1|CLIP1|CSNK1E|CSRP2BP|CUL3|CUL4A|DAXX|E2F3|E4F1|EIF4G2|ERN1|ESPL1|FBXW7|FOXM1|GAS2L1|GAS7|INCENP|ING4|KIAA0892|KIF18B|LMLN|LSM11|MAD2L1|MDM4|MPHOSPH9|NEK1|NEK4|NIPBL|NKX3-1|NUMA1|NUP98|ODF2|PBRM1|PCBP4|PCM1|PKD1|PML|PMS2L5|POLD1|POLE|PSMC3|PSMD14|RAD21|RANGAP1|RCC2|RFC2|RPS27A|SDCCAG8|SEPT7|SMAD3…
Control_vs_Wild	biological_process	nucleic acid metabolic process(GO:0090304)	135	6.8136	0	ADAR|ADARB1|AFF2|AKT1|AQR|BAT1|BAZ1A|BAZ2A|BICD1|C17orf68|C1orf25|CBFB|CCNK|CCNT2|CDC2L5|CDC40|CDK5RAP1|CNOT3|CNOT6L|CNOT7|CPSF6|CRCP|CSNK1E|CSTF1|CUGBP1|CUL4A|DCLRE1C|DCP2|DHX9|DICER1|DIDO1|DNMT3A|DVL2|E2F3|E4F1|ECD|EFTUD2|EHMT1|EIF4G2|EIF4G3|EIF5|ELP3|ERN1|FIP1L1|FOXM1|FTSJ1|GATAD2A|GEN1|GTF2H1|HNRNPD|HUWE1|IGF2BP1|ING4|INTS3|INTS8|LIG4|LSM11|LZTS1|MAPK14|MBNL1|MGMT|MIF4GD|NAE1|NAP1L1|NFE2L1|NF…
Control_vs_Wild	biological_process	regulation of cellular macromolecule biosynthetic process(GO:2000112)	201	6.49004	0	100289635|ABCA2|ABCG1|AFF3|AKNA|AKT1|ARID1B|ARID4B|ARID5B|ATN1|BAZ1A|BAZ2A|BCL11A|BCL7A|BRD7|C17orf68|CACYBP|CBFB|CBX2|CCNK|CCNT2|CDC2L1|CDC2L5|CLOCK|CNBP|CNOT3|CNOT7|CSRNP2|CTDSP1|CTNND1|DAXX|DENND4A|DICER1|DMTF1|DNMT3A|DVL2|E2F3|E4F1|ECD|EHMT1|EIF2AK3|EIF4G2|EIF4G3|EIF5|ELF1|ELF2|ELP3|ERF|ERN1|ETV6|EZH2|FBXW7|FMR1|FOXJ3|FOXM1|FOXN2|FRYL|GAS7|GATAD2A|GPBP1|GSK3B|GTF2H1|HIPK1|HIVEP3|HNRNPD|IGF2BP…
Control_vs_Wild	biological_process	regulation of RNA metabolic process(GO:0051252)	193	6.4226	0	100289635|ABCA2|ABCG1|AFF2|AFF3|AKNA|AKT1|ARID1B|ARID4B|ARID5B|ATN1|BAZ1A|BAZ2A|BCL11A|BCL7A|BRD7|CBFB|CBX2|CCNK|CCNT2|CDC2L1|CDC2L5|CLOCK|CNBP|CNOT3|CNOT7|CSRNP2|CTDSP1|CTNND1|CUGBP1|DAXX|DENND4A|DHX9|DICER1|DMTF1|DNMT3A|DVL2|E2F3|E4F1|ECD|EHMT1|ELF1|ELF2|ELP3|ERF|ERN1|ETV6|EZH2|FOXJ3|FOXM1|FOXN2|FRYL|GAS7|GATAD2A|GPBP1|GTF2H1|HIPK1|HIVEP3|HNRNPD|IGF2BP1|IKBKB|IKZF1|ING4|IRAK4|IRF2BP2|KDM3B|KDM4…
Control_vs_Wild	biological_process	cell cycle(GO:0007049)	68	6.37639	0	AKAP9|ARPP19|AURKA|BRD7|C13orf3|CASC5|CCNG1|CCNK|CCNT2|CENPI|CEP110|CEP250|CEP55|CKAP2|CLASP1|CLIP1|CSNK1E|DBF4B|DMTF1|E2F3|E2F7|E4F1|ERBB2IP|FOXM1|GAK|IKZF1|INCENP|ING4|KIAA0892|KIF18B|LIG4|LMLN|LZTS1|MAD2L1|NAE1|NEK1|NEK4|NIPBL|NUMA1|NUP98|ODF2|PCM1|POLD1|POLE|PSMC3|PSMD14|RAD17|RAD21|RANGAP1|RBBP4|RCBTB1|RCC2|RFC2|RIF1|RPS27A|SDCCAG8|SEPT7|SEPT8|STAG1|SUPT5H|SYCP2|TAF1|TAOK1|TERF2|TUBB|TUBGCP2…
Control_vs_Wild	biological_process	organelle organization(GO:0006996)	120	6.334	0	ABCD3|AKAP8|ARCN1|ARHGAP17|ARID1B|ARPP19|ATG16L1|ATL2|ATP2C1|AURKA|BAK1|BAZ1A|BAZ2A|BCL2L1|BICD1|C13orf3|C17orf68|CASC5|CBX2|CCNG1|CCNK|CDC2L1|CENPI|CEP120|CEP250|CEP55|CLASP1|CLIP1|COPA|CSRP2BP|CUL3|CYTH2|DBN1|DCLRE1C|DICER1|DLG1|DNM1|DNMT3A|E4F1|EHMT1|EIF2AK3|ERBB2IP|ESPL1|EZH2|FAM160A2|FBXW7|GABARAP|GAS2L1|GAS7|HEXA|HUWE1|IKZF1|ING4|KDM3B|KDM4B|KDM5B|KDM5D|KDM6A|KIAA0892|KIF18B|KLHL17|L3MBTL2|…
Control_vs_Wild	biological_process	cellular macromolecule metabolic process(GO:0044260)	243	6.30427	0	ABCG1|ABL2|ADAM10|ADAR|ADARB1|ADRBK2|AFF2|AIP|AKT1|ALG9|AMFR|AQR|AURKA|B4GALT1|BAG4|BAT1|BAZ1A|BAZ2A|BCL11A|BICD1|BNIP3L|C17orf68|C1orf25|CANX|CBFB|CCNK|CCNT2|CCT3|CDC2L1|CDC2L5|CDC40|CDK5RAP1|CNOT3|CNOT6L|CNOT7|COG3|CPSF6|CRCP|CSNK1E|CSRP2BP|CSTF1|CTDSP1|CUGBP1|CUL3|CUL4A|DAXX|DCLRE1C|DCP2|DHX9|DICER1|DIDO1|DNMT3A|DVL2|E2F3|E4F1|ECD|EEF1D|EFTUD2|EHMT1|EIF2AK3|EIF3C|EIF4G2|EIF4G3|EIF5|ELP3|ERN1|E…
Control_vs_Wild	biological_process	response to DNA damage stimulus(GO:0006974)	49	5.34733	0	CASP2|CCNG1|CLOCK|CSNK1E|CUL4A|DCLRE1C|FBXW7|FOXM1|GEN1|GTF2H1|HUWE1|ING4|INTS3|LIG4|MAPK14|MGMT|NFATC2|NFKBIL2|NIPBL|PALB2|PCBP4|PML|PMS2L5|POLD1|POLE|POLR2D|PSEN1|PSMC3|PSMD14|RAD17|RAD21|RECQL|REV1|RFC2|RIF1|RPS27A|RRM2B|TAF1|TAOK1|TERF2|TFAP4|TOPORS|UBE2D3|UCHL5|UHRF1|UNG|WDR33|XIAP|XRCC2
Control_vs_Wild	biological_process	regulation of cell cycle(GO:0051726)	59	5.27304	0	ADAM17|AKT1|AURKA|BAK1|BCL2L1|BCL2L11|BRD7|C9orf127|CASC5|CASP2|CCNG1|CCNK|CCNT2|CDC2L5|CDK5RAP1|CLOCK|CUL3|CUL4A|DLG1|E4F1|EIF4G2|ERN1|ESPL1|FBXW7|FHL1|FOXM1|GAS2L1|GAS7|GTF2H1|ING4|INTS3|MAD2L1|MDM4|MYBBP1A|NAE1|NKX3-1|NUP214|PCBP4|PKD1|PML|POLD1|PRKCA|PSMC3|PSMD14|PSMG2|RAD17|RFC2|RPS27A|SCRIB|SMAD3|SRPK2|STAT5B|TAL1|TAOK1|TFAP4|TGFBR1|USP19|YY1AP1|ZNF655
Control_vs_Wild	biological_process	RNA localization(GO:0006403)	3	4.84378	0.0015	BICD1|IGF2BP1|STAU1
Control_vs_Wild	biological_process	myeloid cell homeostasis(GO:0002262)	3	4.84378	0.0025	BAK1|BCL2L11|NCKAP1L
Control_vs_Wild	biological_process	macromolecule modification(GO:0043412)	123	4.71256	0.001	ABL2|ADAM10|ADAR|ADARB1|ADRBK2|AKT1|ALG9|AMFR|AURKA|B4GALT1|BAZ2A|BCL11A|CANX|CDC2L1|CDC2L5|CDK5RAP1|COG3|CSNK1E|CSRP2BP|CTDSP1|CUL3|DAXX|DNMT3A|EHMT1|EIF2AK3|ERN1|EZH2|FBXO25|FBXW2|FBXW7|FTSJ1|FURIN|GALNT11|GALNT7|GANAB|GATAD2A|GMPPA|GSK3B|GTF2H1|HECTD1|HERC1|HUWE1|IKBKB|ING4|IRAK4|KDM5B|KDM6A|KIDINS220|MAML1|MAP3K7|MAP4K5|MAPK14|MAPK8|MBD3|MGAT1|MGMT|MOGS|MPPE1|MTMR2|MTMR4|MYST3|NAE1|NDST1|NEK1…
Control_vs_Wild	biological_process	activation of pro-apoptotic gene products(GO:0008633)	7	4.68254	0	AKT1|BAK1|BCL2L11|MAPK8|NKX3-1|RIPK1|SMAD3
Control_vs_Wild	biological_process	nerve growth factor receptor signaling pathway(GO:0048011)	24	4.64397	0	ADAM17|AKT1|AP2A2|AP2B1|BCL2L11|CASP2|FURIN|GSK3B|IKBKB|ITPR1|KIDINS220|MAPK14|MAPK8|MAPKAP1|PRKAR2A|PRKCA|PSEN1|RALGDS|RAP1A|RAPGEF1|RICTOR|RPS27A|STAT3|ZFYVE27
Control_vs_Wild	biological_process	induction of apoptosis by intracellular signals(GO:0008629)	13	4.53455	0	AKT1|APAF1|BAK1|BCL2L1|BCL2L11|CUL3|CUL4A|MAPK8|MYBBP1A|PCBP4|PML|TOPORS|XIAP
Control_vs_Wild	biological_process	embryo development(GO:0009790)	29	4.51238	0	ADAM10|BCL2L1|BCL2L11|CSRP2BP|CUGBP1|CUL3|E4F1|EHMT1|FOXJ3|FOXM1|FOXN2|GATAD2A|LIG4|MBD3|MBNL1|NDST1|PKD1|POFUT1|POLE|POLR1B|PSEN1|RASA1|RICTOR|SMAD3|STIL|TAPT1|TERF2|TGFBR1|XRCC2
Control_vs_Wild	biological_process	anagen(GO:0042640)	3	4.12594	0.0035	MYO5A|PPARD|PSEN1
Control_vs_Wild	biological_process	regulation of histone deacetylation(GO:0031063)	3	4.12594	0.0045	MAPK8|NIPBL|PML
Control_vs_Wild	biological_process	B cell homeostasis(GO:0001782)	4	4.09219	0.002	BAK1|BCL2L11|NCKAP1L|PIK3CD
Control_vs_Wild	biological_process	phosphatidylinositol phosphorylation(GO:0046854)	6	4.04202	0.0005	IMPAD1|INPP5B|OCRL|PI4KA|PI4KB|PIK3CD
Control_vs_Wild	biological_process	maintenance of protein location in cell(GO:0032507)	11	4.03026	0	BICD1|CASC5|CLASP1|G3BP2|NFKBIL2|OS9|PCM1|PML|TOPORS|UNC84A|ZNF828
Control_vs_Wild	biological_process	programmed cell death(GO:0012501)	50	3.94874	0.0005	AKT1|APAF1|API5|ATN1|BAK1|BCL2L1|BCL2L11|BFAR|BNIP2|CASP10|CASP2|CDC2L1|CKAP2|CSRNP2|DAXX|DIDO1|EIF2AK3|ELMO2|ERN1|ESPL1|GABARAP|GATAD2A|HIPK1|ING4|LIG4|MAP1S|MAPK14|MAPK8|MDM4|OPA1|PLEC1|PPARD|PRKCA|PSEN1|PSMC3|PSMD14|PUF60|RABEP1|RAD21|RIPK1|RPS27A|SCRIB|SCYE1|SMNDC1|TAOK1|TNFRSF21|TOPORS|TRAF7|UBE2D3|XIAP
Control_vs_Wild	biological_process	retrograde transport, endosome to Golgi(GO:0042147)	6	3.93702	0.001	PIKFYVE|RHOBTB3|SNX1|SPAG9|STX16|VPS54
Control_vs_Wild	biological_process	activation of caspase activity(GO:0006919)	11	3.93069	0.001	APAF1|BAK1|BCL2L11|CARD8|EIF2AK3|NKX3-1|PML|RIPK1|SENP1|SLC11A2|SMAD3
Control_vs_Wild	biological_process	response to ionizing radiation(GO:0010212)	13	3.91367	0	BAK1|BCL2L1|C7orf27|CLOCK|DCLRE1C|INTS3|LIG4|LZIC|MAPK14|MGMT|NIPBL|PML|XRCC2
Control_vs_Wild	biological_process	gene expression(GO:0010467)	47	3.86551	0.0005	ADAR|ADARB1|AKT1|CCNT2|CDC40|CNOT3|CNOT6L|CNOT7|CSTF1|DCP2|DHX9|EEF1D|EFTUD2|EIF3C|EIF5|GTF2H1|HNRNPD|LSM11|LZTS1|MAML1|MAPK14|NRBP1|NUP214|PAIP1|PAN3|PARN|PCBP2|POLR1B|POLR2D|POLR3H|PPARD|PRKCA|PSMC3|PSMD14|RBPJ|RPL23|RPS27A|RXRB|SCYE1|SMG7|SUPT5H|TAF1|TARS2|TNPO1|TTF1|VARS2|XRN1
Control_vs_Wild	biological_process	endoplasmic reticulum calcium ion homeostasis(GO:0032469)	3	3.84501	0.005	BAK1|PML|PSEN1
Control_vs_Wild	biological_process	definitive hemopoiesis(GO:0060216)	3	3.60009	0.008	HIPK1|SP1|TAL1
Control_vs_Wild	biological_process	cellular macromolecule localization(GO:0070727)	15	3.54662	0.0005	BICD1|COG3|CSNK1E|DLG1|DVL2|MPP5|NIPBL|PCM1|PIKFYVE|RAD21|STAU1|TERF2|TOPORS|ZFYVE27|ZNF828
Control_vs_Wild	biological_process	post-embryonic development(GO:0009791)	9	3.47138	0.002	ARID5B|BCL2L11|DICER1|IMPAD1|MUT|PSEN1|SLC18A2|TAPT1|TGFBR1
Control_vs_Wild	biological_process	negative regulation of Ras protein signal transduction(GO:0046580)	5	3.46583	0.0065	CUL3|NUP62|RASA1|RASA3|RASA4
Control_vs_Wild	biological_process	B cell differentiation(GO:0030183)	7	3.45418	0.0015	ADAM17|BCL11A|DCLRE1C|IKZF1|LRRC8A|PLCG2|TSHR
Control_vs_Wild	biological_process	regulation of release of cytochrome c from mitochondria(GO:0090199)	4	3.43523	0.0065	AKT1|BAK1|BCL2L1|BCL2L11
Control_vs_Wild	biological_process	regulation of protein ubiquitination involved in ubiquitin-dependent protein catabolic process(GO:2000058)	3	3.38364	0.0085	FBXW7|PML|PSEN1
Control_vs_Wild	biological_process	insulin-like growth factor receptor signaling pathway(GO:0048009)	3	3.38364	0.0105	AKT1|EIF2AK3|GIGYF1
Control_vs_Wild	biological_process	cellular membrane organization(GO:0016044)	36	3.34552	0.002	ADRBK2|AP1G1|AP1GBP1|AP2A2|AP3B2|ARCN1|ATP11A|ATP11C|BAK1|BCL2L1|CDC42SE2|COPA|CYTH2|DLG1|DNM1|ELMO2|FNBP1|LRP12|LRP8|MPP5|NPLOC4|OPA1|PI4KB|PICALM|PIKFYVE|PUM1|RABEP1|RIN3|RPS27A|SLC9A3|SNAP23|SNX1|SNX4|STX2|USP20|ZFYVE27
Control_vs_Wild	biological_process	regulation of I-kappaB kinase/NF-kappaB cascade(GO:0043122)	16	3.26536	0.0005	ATP2C1|CARD8|CASP10|CFLAR|EEF1D|IKBKB|MAP3K7|MIER1|MTDH|NUP62|PELI2|RIPK1|RPS27A|TRAF5|TRIM13|ZMYND11
Control_vs_Wild	biological_process	negative regulation of protein binding(GO:0032091)	5	3.26292	0.003	ADNP|GSK3B|MAPK8|NKX3-1|SPAG9
Control_vs_Wild	biological_process	Notch signaling pathway(GO:0007219)	8	3.24743	0.0015	ADAM10|ADAM17|FURIN|MAML1|POFUT1|PSEN1|RBPJ|SEL1L
Control_vs_Wild	biological_process	regulation of erythrocyte differentiation(GO:0045646)	5	3.16813	0.0035	GAS2L1|NCKAP1L|RBM9|STAT5B|TAL1
Control_vs_Wild	biological_process	inositol lipid-mediated signaling(GO:0048017)	9	3.12509	0.0015	AKT1|AURKA|GSK3B|MAPKAP1|OGT|PI4KA|PI4KB|PIK3CD|RICTOR
Control_vs_Wild	biological_process	chromosome segregation(GO:0007059)	9	3.07892	0.004	C13orf3|CASC5|ESPL1|INCENP|KIAA0892|MAD2L1|RAD21|STAG1|TOP3B
Control_vs_Wild	biological_process	negative regulation of type I interferon production(GO:0032480)	5	3.07731	0.008	OTUD5|PCBP2|RPS27A|TRAF3|UBE2D3
Control_vs_Wild	biological_process	intracellular receptor mediated signaling pathway(GO:0030522)	15	3.0751	0	BCL2L1|DAXX|IKBKB|MAP3K7|NKX3-1|PANX1|PMEPA1|PML|PPARD|PPARGC1B|RBM9|RNF14|RPS27A|RXRB|YWHAH
Control_vs_Wild	biological_process	cell division(GO:0051301)	25	3.01132	0.003	ARPP19|AURKA|C13orf3|CASC5|CCNG1|CCNK|CCNT2|CDC2L6|CDC40|CEP110|CEP55|CLASP1|DICER1|E4F1|KIAA0892|LIG4|LMLN|MAD2L1|NEK1|NEK4|RAD21|RCC2|STAG1|SYCP2|TUBB
Control_vs_Wild	biological_process	interspecies interaction between organisms(GO:0044419)	28	2.97805	0.0025	BAT1|BNIP3L|CCNT2|CD46|CDC2L5|CFLAR|CUL4A|DAXX|DLG1|E4F1|EIF4G3|FBXW7|NUP98|PML|PSMC3|REST|SCRIB|SLC20A2|SLC22A5|SMAD3|SP1|STAT3|TAF1|TFAP4|TNPO1|UNG|VPRBP|ZMYND11
Control_vs_Wild	biological_process	epidermal growth factor receptor signaling pathway(GO:0007173)	13	2.96549	0.001	ADAM10|ADAM17|AKT1|AP2A2|AP2B1|ERBB2IP|GSK3B|ITPR1|MAPKAP1|PRKAR2A|PRKCA|RICTOR|RPS27A
Control_vs_Wild	biological_process	regulation of phosphatase activity(GO:0010921)	9	2.90147	0.0045	CASC5|CSRNP2|KIAA0430|NCKAP1L|RBM26|RCAN1|SAPS3|SMAD3|ZFYVE1
Control_vs_Wild	biological_process	regulation of defense response to virus(GO:0050688)	7	2.89342	0.0055	AP1G1|AP2A2|AP2B1|PCBP2|PML|TARBP2|TRAF3
Control_vs_Wild	biological_process	cytokinesis(GO:0000910)	8	2.88598	0.004	BCL2L1|CUL3|DAXX|ESPL1|INCENP|RASA1|SEPT7|STX2
Control_vs_Wild	biological_process	induction of apoptosis by extracellular signals(GO:0008624)	12	2.88032	0.002	BAK1|BCL2L11|CASP10|CASP2|CFLAR|DAXX|MAPK8|PRKCA|PSEN1|RIPK1|RPS27A|SENP1
Control_vs_Wild	biological_process	positive regulation of receptor activity(GO:2000273)	3	2.85687	0.019	ADAM17|FBXW7|PPARGC1B
Control_vs_Wild	biological_process	membrane protein ectodomain proteolysis(GO:0006509)	3	2.85687	0.019	ADAM10|ADAM17|PSEN1
Control_vs_Wild	biological_process	B cell receptor signaling pathway(GO:0050853)	4	2.83316	0.015	NCKAP1L|NFATC2|PIK3CD|PLCG2
Control_vs_Wild	biological_process	positive regulation of multicellular organism growth(GO:0040018)	4	2.83316	0.015	IKZF1|NIPBL|STAT5B|TSHR
Control_vs_Wild	biological_process	retrograde vesicle-mediated transport, Golgi to ER(GO:0006890)	4	2.83316	0.015	ARCN1|COG3|COPA|TAPBP
Control_vs_Wild	biological_process	mRNA transport(GO:0051028)	11	2.82769	0.0015	BAT1|CDC40|FMR1|G3BP2|MYO1C|NUP214|NUP62|NUP93|NUP98|QKI|SMG7
Control_vs_Wild	biological_process	phospholipid transport(GO:0015914)	5	2.82582	0.011	ABCG1|ATP11A|ATP11C|ATP8B2|PITPNA
Control_vs_Wild	biological_process	positive regulation of Ras GTPase activity(GO:0032320)	10	2.81575	0.0025	GARNL1|GSK3B|KIAA1219|NCKAP1L|RANGAP1|RAPGEF2|RASA1|RASA3|RASA4|SCRIB
Control_vs_Wild	biological_process	phosphatidylinositol biosynthetic process(GO:0006661)	5	2.74816	0.0115	ALG9|MPPE1|PI4KA|PI4KB|PLCG2
Control_vs_Wild	biological_process	mRNA splice site selection(GO:0006376)	3	2.71143	0.026	CUGBP1|MBNL1|SF1
Control_vs_Wild	biological_process	sulfur amino acid biosynthetic process(GO:0000097)	3	2.71143	0.0155	ADI1|GGT1|MTRR
Control_vs_Wild	biological_process	positive regulation of viral reproduction(GO:0048524)	8	2.69959	0.0055	GTF2H1|POLR2D|REST|SP1|SRPK2|SUPT5H|TARBP2|TFAP4
Control_vs_Wild	biological_process	cerebral cortex development(GO:0021987)	5	2.67324	0.0085	CEP120|DICER1|PTPRS|SRD5A1|WDR62
Control_vs_Wild	biological_process	regulation of microtubule-based process(GO:0032886)	9	2.65472	0.003	AURKA|C13orf3|CEP120|CEP250|CLASP1|CLIP1|GAS2L1|GSK3B|MAP4
Control_vs_Wild	biological_process	calcium ion transmembrane transport(GO:0070588)	5	2.60088	0.0145	CBARA1|ITPR1|PANX1|PSEN1|REST
Control_vs_Wild	biological_process	eye morphogenesis(GO:0048592)	5	2.60088	0.01	BAK1|IFT122|NIPBL|SP1|ZEB1
Control_vs_Wild	biological_process	positive regulation of epidermal growth factor receptor signaling pathway(GO:0045742)	3	2.57737	0.0215	ADAM17|FBXW7|NUP62
Control_vs_Wild	biological_process	response to ATP(GO:0033198)	3	2.57737	0.023	DGKQ|PANX1|PLCG2
Control_vs_Wild	biological_process	positive regulation of histone modification(GO:0031058)	4	2.54475	0.0215	BRD7|NIPBL|OGT|PML
Control_vs_Wild	biological_process	toll-like receptor signaling pathway(GO:0002224)	9	2.53904	0.006	IKBKB|IRAK4|MAP3K7|MAPK14|MAPK8|PELI2|RIPK1|RPS27A|TRAF3
Control_vs_Wild	biological_process	viral reproduction(GO:0016032)	24	2.47156	0.016	AAAS|AP1G1|AP2A2|AP2B1|BICD1|CCNT2|GTF2H1|LIG4|NUP214|NUP62|NUP93|NUP98|POLR2D|PSMC3|PSMD14|RPL23|RPS27A|SUPT5H|TAF1|ZNF18|ZNF232|ZNF263|ZNF444|ZSCAN2
Control_vs_Wild	biological_process	positive regulation of anti-apoptosis(GO:0045768)	5	2.4632	0.0135	AKT1|BCL2L1|OPA1|RASA1|RIPK1
Control_vs_Wild	biological_process	T cell homeostasis(GO:0043029)	3	2.45315	0.028	BCL2L11|NCKAP1L|STAT5B
Control_vs_Wild	biological_process	cellular response to drug(GO:0035690)	3	2.45315	0.032	NKX3-1|REST|SLC18A2
Control_vs_Wild	biological_process	positive regulation of interleukin-1 beta production(GO:0032731)	3	2.45315	0.031	CARD8|PANX1|SMAD3
Control_vs_Wild	biological_process	Toll signaling pathway(GO:0008063)	8	2.44256	0.0105	IKBKB|IRAK4|MAP3K7|MAPK14|MAPK8|PELI2|RIPK1|RPS27A
Control_vs_Wild	biological_process	cellular response to steroid hormone stimulus(GO:0071383)	6	2.40256	0.0125	NKX3-1|PPARD|REST|SRD5A1|TFAP4|TRIM24
Control_vs_Wild	biological_process	positive regulation of JUN kinase activity(GO:0043507)	6	2.40256	0.015	DAXX|DVL2|MAP3K7|MAP4K5|RIPK1|SPAG9
Control_vs_Wild	biological_process	cellular response to amine stimulus(GO:0071418)	5	2.3976	0.018	BCL2L1|DNMT3A|SRD5A1|UBR2|ZEB1
Control_vs_Wild	biological_process	cytoskeleton-dependent intracellular transport(GO:0030705)	5	2.3976	0.014	BICD1|KLC2|MAP1S|OPA1|TUBB
Control_vs_Wild	biological_process	muscle cell differentiation(GO:0042692)	9	2.39189	0.009	BNIP2|CACYBP|MAML1|MAPK14|MBNL1|QKI|RXRB|SPAG9|SPEG
Control_vs_Wild	biological_process	transforming growth factor beta receptor signaling pathway(GO:0007179)	7	2.39002	0.016	FURIN|MAP3K7|PML|SMAD3|SMAD5|TGFBR1|UBE2D3
Control_vs_Wild	biological_process	response to growth hormone stimulus(GO:0060416)	3	2.33749	0.0385	CACYBP|SRD5A1|STAT3
Control_vs_Wild	biological_process	protein export from nucleus(GO:0006611)	3	2.33749	0.0395	NUP214|PKD1|XPO5
Control_vs_Wild	biological_process	spliceosome assembly(GO:0000245)	3	2.33749	0.027	BAT1|SF1|SRPK2
Control_vs_Wild	biological_process	negative regulation of epidermal growth factor receptor signaling pathway(GO:0042059)	5	2.33399	0.015	AP2A2|AP2B1|NUP62|PSEN1|RPS27A
Control_vs_Wild	biological_process	negative regulation of protein catabolic process(GO:0042177)	4	2.29424	0.027	FURIN|MAD2L1|MDM4|SMAD3
Control_vs_Wild	biological_process	regulation of proteasomal protein catabolic process(GO:0061136)	6	2.24753	0.0175	CSNK1E|MAD2L1|PSEN1|PSMD14|TAF1|UCHL5
Control_vs_Wild	biological_process	thymus development(GO:0048538)	4	2.21761	0.026	BCL2L11|IKZF1|PSEN1|TGFBR1
Control_vs_Wild	biological_process	establishment or maintenance of cell polarity(GO:0007163)	7	2.21425	0.013	ATN1|CLASP1|DLG1|ERBB2IP|NCKAP1L|SCRIB|SDCCAG8
Control_vs_Wild	biological_process	regulation of glucose transport(GO:0010827)	7	2.17219	0.0175	AAAS|AKT1|ARPP19|NUP214|NUP62|NUP93|NUP98
Control_vs_Wild	biological_process	liver development(GO:0001889)	7	2.17219	0.022	ARID5B|FOXM1|PHF2|SMAD3|SP1|SRD5A1|STAT5B
Control_vs_Wild	biological_process	peptide biosynthetic process(GO:0043043)	3	2.12783	0.047	CNDP2|FURIN|GGT1
Control_vs_Wild	biological_process	positive regulation of cell-matrix adhesion(GO:0001954)	3	2.12783	0.04	GSK3B|PLEKHA2|SMAD3
Control_vs_Wild	biological_process	T cell differentiation(GO:0030217)	7	2.05017	0.019	ADAM17|BCL11A|IKZF1|LIG4|PIK3CD|PKNOX1|STAT5B
Control_vs_Wild	biological_process	spleen development(GO:0048536)	3	2.03222	0.045	ADAM17|BCL2L11|DICER1
Control_vs_Wild	biological_process	response to tumor necrosis factor(GO:0034612)	7	2.0108	0.025	ADAM10|AFF3|BAG4|NKX3-1|RIPK1|TNFRSF8|TRAF3
Control_vs_Wild	biological_process	hippocampus development(GO:0021766)	4	2.00484	0.046	GSK3B|LRP8|PTPRS|SRD5A1
Control_vs_Wild	cellular_component	intracellular membrane-bounded organelle(GO:0043231)	495	9.16084	0	100289635|AAAS|ABCA2|ABCB10|ABCD3|ABCF2|ABCG1|ACADM|ACER3|ACSF3|ACSL4|ADAM10|ADAR|ADARB1|ADCK4|ADI1|ADNP|AFF2|AFF3|AGPAT3|AIP|AKAP8|AKAP9|AKNA|AKT1|ALG9|AMFR|AMOTL1|ANKRD28|ANP32E|AP1G1|AP1GBP1|AP2B1|AP3B2|APAF1|API5|AQR|ARCN1|ARFGEF2|ARID1B|ARID4B|ARID5B|ARL5B|ATG16L1|ATL2|ATN1|ATP1A3|ATP2C1|ATP7B|B4GALT1|BAG4|BAK1|BAT1|BAT2|BAZ1A|BAZ2A|BCAT1|BCL11A|BCL2L1|BCL2L11|BCL9|BFAR|BICD1|BMP2K|BNIP2|BNI…
Control_vs_Wild	cellular_component	intracellular non-membrane-bounded organelle(GO:0043232)	168	4.71099	0.0025	ABCA2|ABL2|ADAM10|ADAM17|ADAR|ADARB1|AKAP8|AKAP9|AKT1|AURKA|BAZ1A|BAZ2A|BCL2L11|BICD1|C13orf3|C14orf145|C17orf68|CANX|CASC5|CBX2|CCT3|CDC42SE2|CENPI|CEP110|CEP120|CEP250|CEP55|CEP97|CGN|CKAP2|CLASP1|CLIP1|CLOCK|CUL3|DAXX|DBN1|DDX52|DGKQ|DHX9|DLG1|DNM1|DNMT3A|E4F1|EHMT1|ELMO2|ELP3|ESPL1|ETV6|FBXW7|FMR1|FNBP1|FRMPD4|GABARAP|GAS7|GNL3L|GSK3B|IFT122|IFT80|IKZF1|INCENP|INPP5B|IQCB1|ITPR1|KDM5B|KIAA056…
Control_vs_Wild	cellular_component	protein complex(GO:0043234)	182	4.30477	0.0165	AAAS|ABCA2|ABCD4|ABCF2|AMOTL1|AP1G1|AP1GBP1|AP2A2|AP2B1|AP3B2|APAF1|ARCN1|ARID1B|ATP1A3|BAK1|BAT1|BAZ1A|BAZ2A|BCL2L1|BCL2L11|BICD1|C13orf3|CACYBP|CASC5|CBX2|CCT3|CDC2L5|CENPI|CEP250|CGN|CKAP2|CLASP1|CLIP1|CLOCK|CNOT7|COG3|COPA|CPSF6|CRCP|CSRP2BP|CUL3|CUL4A|CYFIP1|DHX9|DLG1|DLST|DNM1|E2F3|E2F7|EEF1D|EIF3C|EIF4G3|ELP3|EZH2|FAF2|FAM160A2|FBXO25|FBXW7|FIP1L1|FMR1|FOXJ3|FOXM1|FOXN2|GABARAP|GAS7|GATAD2…
Control_vs_Wild	cellular_component	intracellular organelle(GO:0043229)	549	9.45429	0	100289635|AAAS|ABCA2|ABCB10|ABCD3|ABCD4|ABCF2|ABCG1|ABL2|ACADM|ACER3|ACSF3|ACSL4|ADAM10|ADAM17|ADAR|ADARB1|ADCK4|ADI1|ADNP|AFF2|AFF3|AGPAT3|AIP|AKAP8|AKAP9|AKNA|AKT1|ALG9|AMFR|ANKRD28|ANP32E|AP1G1|AP1GBP1|AP3B2|APAF1|API5|AQR|ARCN1|ARID1B|ARID4B|ARID5B|ATG16L1|ATL2|ATN1|ATP11A|ATP11C|ATP1A3|ATP2C1|ATP7B|AURKA|B4GALT1|BAG4|BAK1|BAT1|BAT2|BAZ1A|BAZ2A|BCL11A|BCL2L1|BCL2L11|BCL9|BFAR|BICD1|BMP2K|BNIP…
Control_vs_Wild	cellular_component	nuclear part(GO:0044428)	226	9.40154	0	AAAS|ADAR|ADARB1|ADI1|ADNP|AFF2|AFF3|AIP|AKAP8|AKT1|AMOTL1|ANKRD28|AP3B2|APAF1|API5|AQR|ARID1B|ATN1|BAG4|BAT1|BAZ1A|BAZ2A|BCL11A|BCL2L1|BMP2K|BNIP2|BNIP3L|C17orf68|CACYBP|CASC5|CBX2|CCNT2|CDC2L5|CDC40|CDC42SE2|CENPI|CEP97|CLOCK|CNOT7|COG3|CPSF6|CSRP2BP|CSTF1|DAXX|DDX52|DGKQ|DHX9|DMTF1|DNMT3A|DPP8|E2F3|E2F7|E4F1|EFTUD2|ELF1|ELF2|ELP3|ERN1|EZH2|FBXW7|FIP1L1|FMR1|FOXJ3|FOXM1|FOXN2|GATAD2A|GNL3L|GSK3…
Control_vs_Wild	cellular_component	cytoplasm(GO:0005737)	314	6.07806	0.0005	AAAS|ABL2|ADAM10|ADAM17|ADAR|ADI1|ADNP|AGAP3|AIP|AKAP9|AKT1|AMFR|AMOTL1|ANP32E|AP1G1|AP1GBP1|AP3B2|APAF1|API5|ARCN1|ARFGEF2|ARHGAP17|ARID4B|ARPP19|ATG16L1|ATN1|ATP1A3|ATP7B|AURKA|BAG4|BAT2|BCAT1|BCL11A|BCL2L1|BCL2L11|BNIP2|BRD7|C12orf30|C13orf3|C14orf145|C1orf93|C9orf127|CACYBP|CARD8|CASKIN2|CASP2|CCT3|CDC2L1|CDC42SE2|CDK5RAP1|CEP110|CEP120|CEP250|CEP55|CEP97|CFLAR|CKAP2|CLASP1|CLIP1|CLOCK|CNBP|C…
Control_vs_Wild	cellular_component	cytosol(GO:0005829)	149	5.59737	0	ABCD3|ABL2|ADI1|AIP|AKAP9|AKT1|AP1G1|AP2A2|AP2B1|APAF1|ARCN1|ARFGEF2|ARHGAP11B|ARHGAP17|ARHGAP9|AURKA|BAG4|BAK1|BCAT1|BCL2L1|BCL2L11|BICD1|BNIP2|C1orf93|CASC5|CASP10|CASP2|CCT3|CECR1|CENPI|CEP110|CEP250|CLASP1|CLIP1|CNBP|CNDP2|CNOT3|CNOT6L|CNOT7|COPA|CSNK1E|CTNND1|DAXX|DCK|DCP2|DENND1C|DGKQ|DICER1|DLG1|DOCK9|DPP9|DVL2|EEF1D|EIF3C|EIF4ENIF1|EIF4G2|EIF4G3|EIF5|ELMO2|FAM13B|FHL1|G3BP2|GARNL1|GMPPA|G…
Control_vs_Wild	cellular_component	ATP-binding cassette (ABC) transporter complex(GO:0043190)	3	4.84378	0.001	ABCA2|ABCD4|ABCF2
Control_vs_Wild	cellular_component	RNAi effector complex(GO:0031332)	3	4.84378	0.001	DCP2|DICER1|TARBP2
Control_vs_Wild	cellular_component	clathrin adaptor complex(GO:0030131)	7	4.79672	0	AP1G1|AP1GBP1|AP2A2|AP2B1|ARCN1|GGA3|PICALM
Control_vs_Wild	cellular_component	intracellular(GO:0005622)	124	4.45396	0	100289635|ABCG1|ADAMTS17|ADAR|ADARB1|ADNP|AGAP3|AKAP8|APAF1|ARHGAP11B|ARHGAP17|ARHGAP9|ARID1B|ARID4B|ARID5B|ARL5B|BAK1|BCL11A|BCL2L1|C1orf25|CARD8|CASP2|CBARA1|CYTH2|DBN1|DHX9|DICER1|E4F1|FAM13B|G3BP2|GARNL1|GGA3|HECTD1|HERC1|HIVEP3|HUWE1|IKZF1|INPP5B|ITPK1|KDM5B|KDM5D|KIAA1219|KLF12|LAT|LIG4|MDM4|MOBKL2A|MTF1|NKX3-1|NPLOC4|OCRL|PHF20|PICALM|PITPNA|PML|POLE3|PRDM2|RALGDS|RAP1B|RAPGEF1|RAPGEF2|RES…
Control_vs_Wild	cellular_component	pore complex(GO:0046930)	11	4.40582	0	AAAS|BAK1|LBR|MAD2L1|MYO1C|NUP214|NUP62|NUP93|NUP98|RANGAP1|VDAC3
Control_vs_Wild	cellular_component	heterochromatin(GO:0000792)	9	4.05322	0.0005	BAZ2A|CBX2|DAXX|DNMT3A|IKZF1|INCENP|MBD3|SIN3B|UHRF1
Control_vs_Wild	cellular_component	spindle pole(GO:0000922)	10	3.94493	0.0005	C14orf145|CKAP2|KIAA1712|MAD2L1|NUMA1|NUP62|ODF2|RANGAP1|TUBGCP2|WDR62
Control_vs_Wild	cellular_component	microtubule organizing center part(GO:0044450)	11	3.83417	0	C14orf145|CEP250|CEP55|CLASP1|KIAA0562|MPHOSPH9|NEK1|ODF2|PCM1|SDCCAG8|WDR51B
Control_vs_Wild	cellular_component	CD40 receptor complex(GO:0035631)	3	3.60009	0.0095	IKBKB|TRAF3|TRAF5
Control_vs_Wild	cellular_component	microtubule(GO:0005874)	26	3.35881	0.0005	AURKA|BCL2L11|BICD1|C13orf3|CKAP2|CLASP1|CLIP1|CUL3|DNM1|GABARAP|GAS2L1|INCENP|KIF18B|KIF21B|KLC2|MAP1S|MAP4|NUMA1|ODF2|RANBP10|RCC2|STAU2|TUBB|TUBGCP2|VPS41|WDR44
Control_vs_Wild	cellular_component	Golgi cisterna(GO:0031985)	3	3.19019	0.0075	B4GALT1|FURIN|GLG1
Control_vs_Wild	cellular_component	intrinsic to internal side of plasma membrane(GO:0031235)	3	3.19019	0.0145	RASA1|RASA3|RASA4
Control_vs_Wild	cellular_component	membrane coat(GO:0030117)	6	2.68679	0.0065	AP2A2|AP2B1|AP3B2|ARCN1|COPA|PICALM
Control_vs_Wild	cellular_component	immunological synapse(GO:0001772)	3	2.45315	0.03	DLG1|ITGAL|LAT
Control_vs_Wild	cellular_component	methyltransferase complex(GO:0034708)	6	2.40256	0.013	EZH2|OGT|PHF20|RBBP4|TAF1|WDR5
Control_vs_Wild	cellular_component	intrinsic to endoplasmic reticulum membrane(GO:0031227)	8	2.36216	0.0135	ACER3|ALG9|AMFR|CANX|ERN1|EXTL2|SEC61A1|TAPBP
Control_vs_Wild	cellular_component	brush border(GO:0005903)	3	2.33749	0.0345	MYO1C|SLC11A2|SLC9A3
Control_vs_Wild	cellular_component	perinuclear region of cytoplasm(GO:0048471)	29	2.305	0.0435	ATN1|ATP7B|AURKA|BICD1|BNIP2|CCNG1|CEP250|CYFIP1|FBXW7|GAK|MAD2L1|MAP1S|MTDH|NRBP1|PI4KB|PICALM|PIKFYVE|PRKAR2A|PRKCA|PSEN1|PUM2|RANGAP1|SLC11A2|SPAG9|SRD5A1|TARBP2|USP20|WDR44|ZFYVE1
Control_vs_Wild	cellular_component	trans-Golgi network(GO:0005802)	7	2.21425	0.014	ARFGEF2|ATP2C1|ATP7B|BICD1|FURIN|GGA3|SLC11A2
Control_vs_Wild	cellular_component	midbody(GO:0030496)	7	2.05017	0.0245	AURKA|CEP55|CTNND1|INCENP|KIAA1712|SEPT7|STX2
Control_vs_Wild	cellular_component	outer membrane(GO:0019867)	10	1.97207	0.0175	ACSL4|ANKH|BAK1|BCL2L1|BCL2L11|BNIP3L|OPA1|PI4KB|PSEN1|VDAC3
Control_vs_Wild	cellular_component	integral to organelle membrane(GO:0031301)	12	1.96185	0.0265	ABCB10|ABCD3|ACER3|AMFR|BAK1|CANX|CHST12|ERN1|IMMT|LBR|SEC61A1|TAPBP
Control_vs_Wild	molecular_function	protein binding(GO:0005515)	414	8.46954	0	ABCB10|ABCD3|ABCG1|ABL2|ACADM|ADAM10|ADAM17|ADI1|ADIPOR2|ADNP|AIP|AKAP2|AKAP8|AKAP9|AKT1|AMFR|AMOTL1|ANKRD28|AP1G1|AP2B1|APAF1|API5|ARFGEF2|ARHGAP17|ARID1B|ARID4B|ARID5B|ARPP19|ATG16L1|ATL2|ATN1|ATP11A|ATP11C|ATP7B|AURKA|B4GALT1|BAG4|BAK1|BAT1|BAT2|BAT2L|BAZ1A|BAZ2A|BCL11A|BCL2L1|BCL2L11|BCL9|BICD1|BNIP2|BNIP3L|BRD7|BTN3A1|C13orf3|C17orf62|C17orf68|C7orf27|C9orf127|CACYBP|CANX|CARD8|CASC5|CASP10|…
Control_vs_Wild	molecular_function	nucleic acid binding(GO:0003676)	216	6.79955	0	100289635|ADAR|ADARB1|ADNP|AFF2|AFF3|AHDC1|AKAP8|AKNA|AQR|ARID1B|ARID4B|ARID5B|BAT1|BAZ2A|BCL11A|BRD7|BTBD11|C17orf68|C1orf25|CBX2|CLIP1|CLOCK|CNBP|CNOT7|CPSF6|CSRNP2|CSTF1|CUGBP1|DBF4B|DCP2|DDX52|DENND4A|DHX30|DHX40|DHX57|DHX9|DICER1|DMTF1|DNMT3A|E2F3|E2F7|E4F1|EEF1D|EIF1AD|EIF3C|EIF4G2|EIF4G3|EIF5|ELF1|ELF2|ELP3|ERF|ETV6|EZH2|FIP1L1|FMR1|FOXJ3|FOXM1|FOXN2|FTSJ1|G3BP2|GATAD2A|GEN1|GPBP1|HIPK1|HI…
Control_vs_Wild	molecular_function	zinc ion binding(GO:0008270)	130	4.99342	0.0005	100289635|ADAM10|ADAM17|ADAMTS17|ADNP|AGAP3|AKAP8|AMFR|AMZ2|BAZ1A|BAZ2A|BCL11A|BFAR|C1orf25|C1orf27|CECR1|CLIP1|CNBP|DBF4B|DHX57|DIDO1|E4F1|EHMT1|FHL1|GATAD2A|HIVEP3|IKZF1|ING4|KDM4B|KDM5B|KDM5D|KLF12|L3MBTL2|LMLN|LONRF1|MBNL1|MDM4|MTA1|MTA2|MTF1|MYST3|NPLOC4|PAN3|PHC2|PHF14|PHF19|PHF2|PHF20|PHF21A|PHF6|PHF7|PIAS4|PIKFYVE|PML|POLE|PPARD|PRDM2|PRKCA|RBBP6|RBM26|REST|RNF121|RNF14|RXRB|SF1|SLC11A2|S…
Control_vs_Wild	molecular_function	protein transporter activity(GO:0008565)	13	4.63321	0	ABCG1|AP1G1|AP2A2|AP2B1|AP3B2|COG3|EIF4ENIF1|KPNA6|SEC61A1|SNX1|TNPO1|TNPO2|XPO5
Control_vs_Wild	molecular_function	nucleotide binding(GO:0000166)	148	4.50198	0.001	ABCA2|ABCB10|ABCD3|ABCD4|ABCF2|ABCG1|ABL2|ACSF3|ACSL4|ADRBK2|AGAP3|AKT1|APAF1|ARL5B|ATAD2B|ATL2|ATP11A|ATP11C|ATP1A3|ATP2C1|ATP7B|ATP8B2|AURKA|BAT1|BMP2K|CBWD5|CCT3|CDC2L1|CDC2L5|CDC2L6|CHST12|CPSF6|CRCP|CSNK1E|CUGBP1|DCK|DDX52|DGKQ|DHX30|DHX40|DHX57|DHX9|DICER1|DNM1|DOCK9|EFTUD2|EIF2AK3|EIF5|ERN1|FAM20B|G3BP2|GAK|GMPPA|GNL3L|GPN1|GPN2|GSK3B|HIPK1|HNRNPD|HYOU1|IGF2BP1|IGF2BP3|IKBKB|IRAK4|ITPK1|KI…
Control_vs_Wild	molecular_function	protein binding transcription factor activity(GO:0000988)	39	4.16979	0	AIP|ARID1B|ARID5B|ATN1|BCL11A|BRD7|CBFB|DAXX|E4F1|ECD|ERF|ING4|KDM5B|KLF12|L3MBTL2|MAML1|MTA2|MTDH|MTF1|MYST3|NCOR2|NFE2L1|NFKBIL2|NKX3-1|PHF2|PIAS4|PML|PPARGC1B|PSMC3|RBM9|RNF14|RXRB|SF1|SIN3B|SMAD3|TAF1|TFAP4|TRIM24|ZEB1
Control_vs_Wild	molecular_function	5'-3' exonuclease activity(GO:0008409)	3	4.12594	0.004	DCLRE1C|XRN1|XRN2
Control_vs_Wild	molecular_function	ATPase activity, coupled(GO:0042623)	27	4.06321	0	ABCA2|ABCB10|ABCD3|ABCD4|ABCG1|ATP11A|ATP11C|ATP1A3|ATP2C1|ATP7B|ATP8B2|BAT1|DDX52|DHX30|DHX40|DHX57|DHX9|DICER1|GTF2H1|LONP2|LONRF1|RBBP4|RECQL|RFC2|TAPBP|XRCC2|YTHDC2
Control_vs_Wild	molecular_function	transferase activity, transferring phosphorus-containing groups(GO:0016772)	67	3.96182	0	ABL2|ADCK4|ADRBK2|AKAP9|AKT1|AURKA|BMP2K|BRD2|CDC2L1|CDC2L5|CDC2L6|CDS2|CRCP|CSNK1E|DCK|DGKQ|DLG1|E2F3|EIF2AK3|ERN1|FAM20B|GAK|GMPPA|GSK3B|GTF2H1|HIPK1|IKBKB|IRAK4|ITPK1|MAP3K7|MAP4K5|MAPK14|MAPK8|MAST3|MYBBP1A|NEK1|NEK4|NRBP1|NUP62|OXSR1|PAN3|PANK3|PANK4|PI4KA|PI4KB|PIK3CD|PIK3R5|PIKFYVE|POLD1|POLE|POLE3|POLR1B|POLR2D|POLR3H|PRKAR2A|PRKCA|PRPF4B|REV1|RIPK1|SNRK|SPEG|SRPK2|STAT3|TAF1|TAOK1|TGFBR1…
Control_vs_Wild	molecular_function	endoribonuclease activity, producing 5'-phosphomonoesters(GO:0016891)	5	3.93758	0.002	DICER1|ERN1|POP1|RNASEN|RPP14
Control_vs_Wild	molecular_function	glucosidase activity(GO:0015926)	3	3.84501	0.0075	GANAB|GANC|MOGS
Control_vs_Wild	molecular_function	adenosine deaminase activity(GO:0004000)	3	3.84501	0.0055	ADAR|ADARB1|CECR1
Control_vs_Wild	molecular_function	cysteine-type peptidase activity(GO:0008234)	15	3.67476	0	CASP10|CASP2|CFLAR|ESPL1|OTUD5|SENP1|SENP7|UCHL5|USP12|USP19|USP20|USP24|USP42|USP49|ZRANB1
Control_vs_Wild	molecular_function	P-P-bond-hydrolysis-driven transmembrane transporter activity(GO:0015405)	13	3.56716	0.0005	ABCA2|ABCB10|ABCD3|ABCD4|ABCG1|ATP11A|ATP11C|ATP1A3|ATP2C1|ATP7B|ATP8B2|SEC61A1|TAPBP
Control_vs_Wild	molecular_function	ubiquitin thiolesterase activity(GO:0004221)	9	3.47138	0.0015	PSMD14|UCHL5|USP12|USP19|USP20|USP24|USP42|USP49|ZRANB1
Control_vs_Wild	molecular_function	phospholipid transporter activity(GO:0005548)	5	3.26292	0.0065	ABCG1|ATP11A|ATP11C|ATP8B2|PITPNA
Control_vs_Wild	molecular_function	manganese ion binding(GO:0030145)	6	3.22986	0.0035	ABL2|ATP2C1|DCP2|MPPE1|SLC11A2|XPNPEP3
Control_vs_Wild	molecular_function	ligase activity(GO:0016874)	35	3.13356	0.0015	ACSF3|ACSL4|AMFR|CUL3|E4F1|FBXO25|FBXW2|HECTD1|HERC1|HUWE1|ITPK1|LIG4|PELI2|PIAS4|RBBP6|RNF14|RPS27A|SYN1|TARS2|TOPORS|TRAF3|TRAF5|TRAF7|TRIM13|TRIM24|TRIM56|TRIP12|TTL|TTLL4|UBE2D3|UBR2|UHRF1|UNKL|VARS2|XIAP
Control_vs_Wild	molecular_function	exoribonuclease activity, producing 5'-phosphomonoesters(GO:0016896)	3	3.01565	0.0145	DCP2|PARN|XRN2
Control_vs_Wild	molecular_function	calcium-release channel activity(GO:0015278)	3	3.01565	0.012	ITPR1|RASA3|TPCN1
Control_vs_Wild	molecular_function	inositol or phosphatidylinositol phosphatase activity(GO:0004437)	4	2.93973	0.011	IMPAD1|INPP5B|MTMR1|OCRL
Control_vs_Wild	molecular_function	transition metal ion transmembrane transporter activity(GO:0046915)	4	2.83316	0.014	ATP2C1|ATP7B|SLC11A2|SLC30A5
Control_vs_Wild	molecular_function	translation regulator activity(GO:0045182)	4	2.83316	0.0145	CUGBP1|IGF2BP1|IGF2BP3|PAIP1
Control_vs_Wild	molecular_function	magnesium ion binding(GO:0000287)	15	2.65794	0.0025	ABL2|ATP11A|ATP11C|ATP8B2|DCK|ERN1|IRAK4|ITPK1|MAP3K7|MAST3|OPA1|OXSR1|REV1|SNRK|SRPK2
Control_vs_Wild	molecular_function	sequence-specific DNA binding transcription factor activity(GO:0003700)	58	2.61261	0.0405	ADNP|CBFB|CLOCK|CNBP|CNOT7|CSRNP2|DMTF1|E2F3|E2F7|E4F1|ELF1|ELF2|ERF|ETV6|FBXW7|FOXJ3|FOXM1|FOXN2|GAS7|GATAD2A|IKZF1|KDM5B|KLF12|LZTS1|MTA1|MTA2|MTF1|NFATC2|NFE2L1|NKX3-1|PBX2|PKNOX1|PPARD|PRDM2|RBPJ|RCAN1|REST|RXRB|SCMH1|SCML1|SIX6|SMAD3|SMAD5|SP1|STAT3|STAT5B|TAL1|TCFL5|TFAP4|UHRF1|ZEB1|ZNF175|ZNF18|ZNF232|ZNF263|ZNF281|ZNF444|ZSCAN2
Control_vs_Wild	molecular_function	GTPase regulator activity(GO:0030695)	32	2.58699	0.024	AGAP3|ARFGEF2|ARHGAP11B|ARHGAP17|ARHGAP9|BICD1|BNIP2|CYTH2|DENND1C|DOCK9|FAM13B|GARNL1|HERC1|KIAA1219|MAP4K5|NCKAP1L|RABEP1|RALGDS|RANBP10|RANGAP1|RAPGEF1|RAPGEF2|RASA1|RASA3|RASA4|RHOBTB3|RIN3|SH3BP1|SYTL1|TBC1D25|TBC1D5|WDR44
Control_vs_Wild	molecular_function	phosphatidylinositol-3,4,5-trisphosphate binding(GO:0005547)	3	2.57737	0.0275	AKT1|OGT|ZFYVE1
Control_vs_Wild	molecular_function	calcium ion transmembrane transporter activity(GO:0015085)	3	2.45315	0.03	ATP2C1|ITPR1|SLC11A2
Control_vs_Wild	molecular_function	caspase activator activity(GO:0008656)	3	2.45315	0.027	APAF1|CARD8|NKX3-1
Control_vs_Wild	molecular_function	chromatin binding(GO:0003682)	18	2.31033	0.023	ADNP|CBX2|DHX30|DNMT3A|MBD3|NUP62|PBRM1|PBX2|PHF21A|POLD1|POLE|REST|SIN3B|SMAD3|TAL1|TRIM24|TTF1|ZEB1
Control_vs_Wild	molecular_function	lysine N-acetyltransferase activity(GO:0004468)	5	2.15398	0.0235	BAZ1A|CLOCK|ELP3|MYST3|TAF1
Control_vs_Wild	molecular_function	dioxygenase activity(GO:0051213)	7	2.0108	0.028	ADI1|KDM3B|KDM4B|KDM5B|KDM5D|KDM6A|PHF2
Control_vs_Wild	molecular_function	histone-lysine N-methyltransferase activity(GO:0018024)	4	2.00484	0.0405	EHMT1|EZH2|PRDM2|WDR5
Condition	Gene Ontology	GeneOntology Description	DysregulatedGenes	Z Score	P Value	gene symbols
Control_vs_Wild	KEGG	Phosphatidylinositol signaling system:KEGG-hsa04070	13	5.53539	0	CDS2|DGKQ|INPP5B|ITPK1|ITPR1|OCRL|PI4KA|PI4KB|PIK3CD|PIK3R5|PIKFYVE|PLCG2|PRKCA
Control_vs_Wild	KEGG	Pancreatic cancer:KEGG-hsa05212	11	4.84013	0	AKT1|BCL2L1|E2F3|IKBKB|MAPK8|PIK3CD|PIK3R5|RALGDS|SMAD3|STAT3|TGFBR1
Control_vs_Wild	KEGG	Small cell lung cancer:KEGG-hsa05222	12	4.6006	0	AKT1|APAF1|BCL2L1|E2F3|IKBKB|PIAS4|PIK3CD|PIK3R5|RXRB|TRAF3|TRAF5|XIAP
Control_vs_Wild	KEGG	Apoptosis:KEGG-hsa04210	12	4.55145	0.0005	AKT1|APAF1|BCL2L1|CASP10|CFLAR|IKBKB|IRAK4|PIK3CD|PIK3R5|PRKAR2A|RIPK1|XIAP
Control_vs_Wild	KEGG	Neurotrophin signaling pathway:KEGG-hsa04722	15	4.33278	0	AKT1|GSK3B|IKBKB|IRAK4|KIDINS220|MAPK14|MAPK8|PIK3CD|PIK3R5|PLCG2|PSEN1|RAP1A|RAP1B|RAPGEF1|YWHAH
Control_vs_Wild	KEGG	RNA transport:KEGG-hsa03013	16	4.07092	0	AAAS|BAT1|EIF3C|EIF4G2|EIF4G3|EIF5|NMD3|NUP214|NUP62|NUP93|NUP98|PAIP1|POP1|RANGAP1|RPP14|XPO5
Control_vs_Wild	KEGG	Inositol phosphate metabolism:KEGG-hsa00562	8	3.72691	0.0015	INPP5B|ITPK1|OCRL|PI4KA|PI4KB|PIK3CD|PIKFYVE|PLCG2
Control_vs_Wild	KEGG	Acute myeloid leukemia:KEGG-hsa05221	8	3.72691	0.001	AKT1|IKBKB|PIK3CD|PIK3R5|PML|PPARD|STAT3|STAT5B
Control_vs_Wild	KEGG	Protein processing in endoplasmic reticulum:KEGG-hsa04141	16	3.66255	0.0005	AMFR|BAK1|CANX|EIF2AK3|ERN1|GANAB|HYOU1|MAPK8|MOGS|NPLOC4|OS9|SEC61A1|SEL1L|SVIP|UBE2D3|UGCGL1
Control_vs_Wild	KEGG	Pyrimidine metabolism:KEGG-hsa00240	11	3.50412	0.0005	DCK|ENTPD6|POLD1|POLE|POLE3|POLR1B|POLR2D|POLR3H|RRM2B|TXNRD1|UPRT
Control_vs_Wild	KEGG	Chronic myeloid leukemia:KEGG-hsa05220	9	3.49148	0.0035	AKT1|BCL2L1|E2F3|IKBKB|PIK3CD|PIK3R5|SMAD3|STAT5B|TGFBR1
Control_vs_Wild	KEGG	Colorectal cancer:KEGG-hsa05210	8	3.44151	0.002	AKT1|GSK3B|MAPK8|PIK3CD|PIK3R5|RALGDS|SMAD3|TGFBR1
Control_vs_Wild	KEGG	Non-small cell lung cancer:KEGG-hsa05223	7	3.23158	0.0035	AKT1|E2F3|PIK3CD|PIK3R5|PLCG2|PRKCA|RXRB
Control_vs_Wild	KEGG	RIG-I-like receptor signaling pathway:KEGG-hsa04622	8	3.08698	0.006	CASP10|IKBKB|MAP3K7|MAPK14|MAPK8|OTUD5|RIPK1|TRAF3
Control_vs_Wild	KEGG	Nucleotide excision repair:KEGG-hsa03420	6	3.07215	0.007	CUL4A|GTF2H1|POLD1|POLE|POLE3|RFC2
Control_vs_Wild	KEGG	NOD-like receptor signaling pathway:KEGG-hsa04621	7	3.0627	0.005	CARD8|ERBB2IP|IKBKB|MAP3K7|MAPK14|MAPK8|XIAP
Control_vs_Wild	KEGG	RNA degradation:KEGG-hsa03018	8	3.03997	0.003	CNOT3|CNOT6L|CNOT7|DCP2|PAN3|PARN|XRN1|XRN2
Control_vs_Wild	KEGG	Pathways in cancer:KEGG-hsa05200	24	2.95711	0.003	AKT1|BCL2L1|DVL2|E2F3|GSK3B|IKBKB|MAPK8|NKX3-1|PIAS4|PIK3CD|PIK3R5|PLCG2|PML|PPARD|PRKCA|RALGDS|RXRB|SMAD3|STAT3|STAT5B|TGFBR1|TRAF3|TRAF5|XIAP
Control_vs_Wild	KEGG	Notch signaling pathway:KEGG-hsa04330	6	2.94534	0.0095	ADAM17|DVL2|MAML1|NCOR2|PSEN1|RBPJ
Control_vs_Wild	KEGG	Ribosome biogenesis in eukaryotes:KEGG-hsa03008	8	2.90373	0.0055	GNL3L|NMD3|POP1|RNASEN|TCOF1|UTP15|XRN1|XRN2
Control_vs_Wild	KEGG	Toll-like receptor signaling pathway:KEGG-hsa04620	10	2.8887	0.006	AKT1|IKBKB|IRAK4|MAP3K7|MAPK14|MAPK8|PIK3CD|PIK3R5|RIPK1|TRAF3
Control_vs_Wild	KEGG	ErbB signaling pathway:KEGG-hsa04012	9	2.88588	0.0075	ABL2|AKT1|GSK3B|MAPK8|PIK3CD|PIK3R5|PLCG2|PRKCA|STAT5B
Control_vs_Wild	KEGG	Chagas disease (American trypanosomiasis):KEGG-hsa05142	10	2.85387	0.0095	AKT1|CFLAR|IKBKB|IRAK4|MAPK14|MAPK8|PIK3CD|PIK3R5|SMAD3|TGFBR1
Control_vs_Wild	KEGG	Hepatitis C:KEGG-hsa05160	12	2.81284	0.005	AKT1|EIF2AK3|GSK3B|IKBKB|MAPK14|MAPK8|PIAS4|PIK3CD|PIK3R5|RIPK1|STAT3|TRAF3
Control_vs_Wild	KEGG	Pantothenate and CoA biosynthesis:KEGG-hsa00770	3	2.77247	0.0265	BCAT1|PANK3|PANK4
Control_vs_Wild	KEGG	T cell receptor signaling pathway:KEGG-hsa04660	10	2.68558	0.008	AKT1|DLG1|GSK3B|IKBKB|LAT|MAP3K7|MAPK14|NFATC2|PIK3CD|PIK3R5
Control_vs_Wild	KEGG	Fc epsilon RI signaling pathway:KEGG-hsa04664	8	2.6506	0.0075	AKT1|LAT|MAPK14|MAPK8|PIK3CD|PIK3R5|PLCG2|PRKCA
Control_vs_Wild	KEGG	Adipocytokine signaling pathway:KEGG-hsa04920	7	2.48264	0.011	ACSL4|ADIPOR2|AKT1|IKBKB|MAPK8|RXRB|STAT3
Control_vs_Wild	KEGG	Toxoplasmosis:KEGG-hsa05145	11	2.40228	0.0145	AKT1|BCL2L1|IKBKB|IRAK4|MAP3K7|MAPK14|MAPK8|PIK3CD|PIK3R5|STAT3|XIAP
Control_vs_Wild	KEGG	ABC transporters:KEGG-hsa02010	5	2.38311	0.029	ABCA2|ABCB10|ABCD3|ABCD4|ABCG1
Control_vs_Wild	KEGG	Measles:KEGG-hsa05162	11	2.34814	0.014	ADAR|AKT1|CD46|EIF2AK3|GSK3B|IRAK4|MAP3K7|PIK3CD|PIK3R5|STAT3|STAT5B
Control_vs_Wild	KEGG	Base excision repair:KEGG-hsa03410	4	2.27964	0.0315	POLD1|POLE|POLE3|UNG
Control_vs_Wild	KEGG	B cell receptor signaling pathway:KEGG-hsa04662	7	2.27601	0.0225	AKT1|GSK3B|IKBKB|NFATC2|PIK3CD|PIK3R5|PLCG2
Control_vs_Wild	KEGG	VEGF signaling pathway:KEGG-hsa04370	7	2.23668	0.0205	AKT1|MAPK14|NFATC2|PIK3CD|PIK3R5|PLCG2|PRKCA
Control_vs_Wild	KEGG	N-Glycan biosynthesis:KEGG-hsa00510	5	2.10922	0.039	ALG9|B4GALT1|GANAB|MGAT1|MOGS
Control_vs_Wild	KEGG	Endocrine and other factor-regulated calcium reabsorption:KEGG-hsa04961	5	2.10922	0.048	AP2A2|AP2B1|ATP1A3|DNM1|PRKCA
Control_vs_Wild	KEGG	DNA replication:KEGG-hsa03030	4	2.07826	0.0435	POLD1|POLE|POLE3|RFC2
Control_vs_Wild	KEGG	Osteoclast differentiation:KEGG-hsa04380	10	2.06741	0.023	AKT1|IKBKB|MAP3K7|MAPK14|MAPK8|NFATC2|PIK3CD|PIK3R5|PLCG2|TGFBR1
Control_vs_Wild	KEGG	Glioma:KEGG-hsa05214	6	2.03891	0.0345	AKT1|E2F3|PIK3CD|PIK3R5|PLCG2|PRKCA
Control_vs_Wild	KEGG	Wnt signaling pathway:KEGG-hsa04310	11	1.9694	0.0455	CACYBP|CSNK1E|DVL2|GSK3B|MAP3K7|MAPK8|NFATC2|PPARD|PRKCA|PSEN1|SMAD3
Control_vs_Wild	PathwayCommons	NOTCH	10	4.09597	0	FBXW7|FURIN|GSK3B|HIVEP3|MAML1|NCOR2|POFUT1|PSEN1|RBPJ|STAT3
Control_vs_Wild	PathwayCommons	NF-kB activation through FADD/RIP-1 pathway mediated by caspase-8 and -10	3	3.93639	0.0055	CASP10|IKBKB|RIPK1
Control_vs_Wild	PathwayCommons	N-glycan trimming in the ER and Calnexin/Calreticulin cycle	3	3.93639	0.002	CANX|GANAB|MOGS
Control_vs_Wild	PathwayCommons	HIV-1 Nef: Negative effector of Fas and TNF-alpha	7	3.82651	0	APAF1|BAG4|CASP2|CFLAR|DAXX|MAPK8|RIPK1
Control_vs_Wild	PathwayCommons	CXCR3-mediated signaling events	5	3.79165	0.0005	AKT1|DNM1|ITGAL|MAPKAP1|RICTOR
Control_vs_Wild	PathwayCommons	Regulatory RNA pathways	4	3.75324	0.001	DICER1|POLR2D|TARBP2|XPO5
Control_vs_Wild	PathwayCommons	MicroRNA (miRNA) Biogenesis	4	3.75324	0.001	DICER1|POLR2D|TARBP2|XPO5
Control_vs_Wild	PathwayCommons	Reelin signaling pathway	6	3.66451	0.002	AKT1|GSK3B|LRP8|MAPK8|RAP1A|RAPGEF1
Control_vs_Wild	PathwayCommons	M Phase	18	3.64304	0	AKAP9|CASC5|CENPI|CEP250|CLASP1|CLIP1|CSNK1E|INCENP|MAD2L1|ODF2|PCM1|RAD21|RANGAP1|RCC2|SDCCAG8|STAG1|TAOK1|TUBB
Control_vs_Wild	PathwayCommons	Deadenylation of mRNA	4	3.56351	0.002	CNOT3|PAIP1|PAN3|PARN
Control_vs_Wild	PathwayCommons	Intrinsic Pathway for Apoptosis	6	3.45198	0.0015	AKT1|APAF1|BAK1|BCL2L1|MAPK8|XIAP
Control_vs_Wild	PathwayCommons	Recruitment of mitotic centrosome proteins and complexes	10	3.41213	0	AKAP9|CEP250|CLASP1|CSNK1E|NUMA1|ODF2|PCM1|SDCCAG8|TUBB|TUBGCP2
Control_vs_Wild	PathwayCommons	Centrosome maturation	10	3.41213	0	AKAP9|CEP250|CLASP1|CSNK1E|NUMA1|ODF2|PCM1|SDCCAG8|TUBB|TUBGCP2
Control_vs_Wild	PathwayCommons	Retinoic acid receptors-mediated signaling	6	3.35241	0.002	AKT1|MAPK14|MAPK8|NCOA1|NCOR2|PRKCA
Control_vs_Wild	PathwayCommons	EPO signaling pathway	6	3.35241	0.001	BCL2L1|MAPK14|MAPK8|PLCG2|RAP1A|RAPGEF1
Control_vs_Wild	PathwayCommons	RIG-I/MDA5 mediated induction of IFN-alpha/beta pathways	6	3.16502	0.002	CASP10|IKBKB|OTUD5|PCBP2|RIPK1|TRAF3
Control_vs_Wild	PathwayCommons	mRNA Processing	15	3.1363	0	AAAS|ADAR|ADARB1|CDC40|CSTF1|DHX9|EFTUD2|GTF2H1|HNRNPD|LSM11|NUP214|NUP62|NUP93|PCBP2|POLR2D
Control_vs_Wild	PathwayCommons	3-phosphoinositide biosynthesis	5	3.04085	0.0025	PI4KA|PI4KB|PIK3CD|PIK3R5|PIKFYVE
Control_vs_Wild	PathwayCommons	DNA Replication	23	2.99654	0.008	AKAP9|CASC5|CENPI|CEP250|CLASP1|CLIP1|CSNK1E|INCENP|MAD2L1|ODF2|PCM1|POLD1|POLE|PSMC3|PSMD14|RAD21|RANGAP1|RCC2|RFC2|SDCCAG8|STAG1|TAOK1|TUBB
Control_vs_Wild	PathwayCommons	Aurora A signaling	9	2.97709	0.001	AKT1|AURKA|GSK3B|IKBKB|MAPK14|OAZ1|PRKCA|RASA1|UBE2D3
Control_vs_Wild	PathwayCommons	Extrinsic Pathway for Apoptosis	3	2.93442	0.0095	CASP10|CFLAR|RIPK1
Control_vs_Wild	PathwayCommons	Death Receptor Signalling	3	2.93442	0.0095	CASP10|CFLAR|RIPK1
Control_vs_Wild	PathwayCommons	Cell Cycle, Mitotic	26	2.86727	0.0205	AKAP9|CASC5|CENPI|CEP250|CLASP1|CLIP1|CSNK1E|INCENP|MAD2L1|NUMA1|ODF2|PCM1|POLD1|POLE|PSMC3|PSMD14|RAD21|RANGAP1|RBBP4|RCC2|RFC2|SDCCAG8|STAG1|TAOK1|TUBB|TUBGCP2
Control_vs_Wild	PathwayCommons	Wnt	10	2.85558	0	BCL9|BRD7|CSNK1E|DLG1|DVL2|GSK3B|MAP3K7|MAPK8|PIAS4|PRKCA
Control_vs_Wild	PathwayCommons	Rev-mediated nuclear export of HIV-1 RNA	5	2.83873	0.002	AAAS|NUP214|NUP62|NUP93|RANGAP1
Control_vs_Wild	PathwayCommons	Destabilization of mRNA by Butyrate Response Factor 1 (BRF1)	4	2.81543	0.0055	AKT1|DCP2|TNPO1|XRN1
Control_vs_Wild	PathwayCommons	Loss of proteins required for interphase microtubule organizationÃ?Â from the centrosome	8	2.79831	0.002	AKAP9|CEP250|CLASP1|CSNK1E|ODF2|PCM1|SDCCAG8|TUBB
Control_vs_Wild	PathwayCommons	Loss of Nlp from mitotic centrosomes	8	2.79831	0.002	AKAP9|CEP250|CLASP1|CSNK1E|ODF2|PCM1|SDCCAG8|TUBB
Control_vs_Wild	PathwayCommons	Mitotic Prometaphase	11	2.77249	0.0015	CASC5|CENPI|CLASP1|CLIP1|INCENP|MAD2L1|RAD21|RANGAP1|RCC2|STAG1|TAOK1
Control_vs_Wild	PathwayCommons	Mitotic M-M/G1 phases	21	2.76312	0.012	AKAP9|CASC5|CENPI|CEP250|CLASP1|CLIP1|CSNK1E|INCENP|MAD2L1|ODF2|PCM1|POLE|PSMC3|PSMD14|RAD21|RANGAP1|RCC2|SDCCAG8|STAG1|TAOK1|TUBB
Control_vs_Wild	PathwayCommons	D-myo-inositol (1,4,5)-trisphosphate degradation	3	2.75209	0.0135	IMPAD1|INPP5B|OCRL
Control_vs_Wild	PathwayCommons	Interactions of Rev with host cellular proteins	5	2.74438	0.002	AAAS|NUP214|NUP62|NUP93|RANGAP1
Control_vs_Wild	PathwayCommons	Mitotic Prophase	8	2.74227	0.002	AKAP9|CEP250|CLASP1|CSNK1E|ODF2|PCM1|SDCCAG8|TUBB
Control_vs_Wild	PathwayCommons	Golgi Cisternae Pericentriolar Stack Reorganization	8	2.74227	0.002	AKAP9|CEP250|CLASP1|CSNK1E|ODF2|PCM1|SDCCAG8|TUBB
Control_vs_Wild	PathwayCommons	Deadenylation-dependent mRNA decay	6	2.67879	0.0035	CNOT3|DCP2|PAIP1|PAN3|PARN|XRN1
Control_vs_Wild	PathwayCommons	p75(NTR)-mediated signaling	15	2.6579	0	ADAM17|AKT1|APAF1|BCL2L11|DNM1|FURIN|GSK3B|IKBKB|MAPK14|PRKCA|PSEN1|RAPGEF1|RASA1|STAT3|UBE2D3
Control_vs_Wild	PathwayCommons	TNF alpha/NF-kB	16	2.61694	0.0125	AKT1|BAG4|BCL7A|CASP10|CASP2|CFLAR|G3BP2|GSK3B|KPNA6|POLR1B|PSMC3|RIPK1|TRAF3|TRAF5|UBE2D3|YWHAH
Control_vs_Wild	PathwayCommons	Signalling to ERKs	3	2.58721	0.015	KIDINS220|RALGDS|RAP1A
Control_vs_Wild	PathwayCommons	Circadian rhythm pathway	3	2.58721	0.016	CLOCK|CSNK1E|WDR5
Control_vs_Wild	PathwayCommons	Signaling by Aurora kinases	11	2.57404	0.0025	AKT1|AURKA|CUL3|GSK3B|IKBKB|INCENP|MAPK14|OAZ1|PRKCA|RASA1|UBE2D3
Control_vs_Wild	PathwayCommons	FAS (CD95) signaling pathway	13	2.57346	0.0005	AKT1|APAF1|BAG4|CASP10|CASP2|CFLAR|IKBKB|MAPK14|MAPK8|NUMA1|PRKCA|RIPK1|UBE2D3
Control_vs_Wild	PathwayCommons	Chromosome Maintenance	7	2.54832	0.0035	CASC5|CENPI|POLD1|POLE|RBBP4|RFC2|TERF2
Control_vs_Wild	PathwayCommons	p53 pathway	16	2.53381	0.014	AKT1|APAF1|BAK1|BNIP3L|CASP10|CCNG1|CCNK|DAXX|E4F1|GSK3B|HUWE1|MAPK14|MDM4|PCBP4|RRM2B|SP1
Control_vs_Wild	PathwayCommons	Repair synthesis of patch ~27-30 bases long by DNA polymerase	3	2.4369	0.0145	POLD1|POLE|RFC2
Control_vs_Wild	PathwayCommons	Repair synthesis for gap-filling by DNA polymerase in TC-NER	3	2.4369	0.0145	POLD1|POLE|RFC2
Control_vs_Wild	PathwayCommons	Destabilization of mRNA by KSRP	3	2.4369	0.0145	AKT1|DCP2|PARN
Control_vs_Wild	PathwayCommons	1D-myo-inositol hexakisphosphate biosynthesis II (mammalian)	3	2.4369	0.023	INPP5B|ITPK1|OCRL
Control_vs_Wild	PathwayCommons	Formation and Maturation of mRNA Transcript	15	2.39793	0.0145	AAAS|CCNT2|CDC40|CSTF1|DHX9|EFTUD2|GTF2H1|HNRNPD|LSM11|NUP214|NUP62|NUP93|PCBP2|POLR2D|TAF1
Control_vs_Wild	PathwayCommons	HIV Life Cycle	10	2.38662	0.0015	AAAS|CCNT2|GTF2H1|LIG4|NUP214|NUP62|NUP93|POLR2D|RANGAP1|TAF1
Control_vs_Wild	PathwayCommons	Signalling by NGF	8	2.37985	0.0045	ADAM17|AP2B1|IKBKB|KIDINS220|MAPK8|RALGDS|RAP1A|RICTOR
Control_vs_Wild	PathwayCommons	Signaling events regulated by Ret tyrosine kinase	8	2.37985	0.005	GFRA1|IKBKB|MAPK14|MAPK8|PRKCA|RAP1A|RASA1|UBE2D3
Control_vs_Wild	PathwayCommons	Angiopoietin receptor Tie2-mediated signaling	6	2.33928	0.0075	AKT1|ELF1|ELF2|MAPK14|MAPK8|RASA1
Control_vs_Wild	PathwayCommons	Gap-filling DNA repair synthesis and ligation in TC-NER	3	2.2989	0.018	POLD1|POLE|RFC2
Control_vs_Wild	PathwayCommons	Gap-filling DNA repair synthesis and ligation in GG-NER	3	2.2989	0.018	POLD1|POLE|RFC2
Control_vs_Wild	PathwayCommons	Presenilin action in Notch and Wnt signaling	6	2.27698	0.0055	ADAM10|GSK3B|MAP3K7|PPARD|PSEN1|RBPJ
Control_vs_Wild	PathwayCommons	Vpr-mediated nuclear import of PICs	4	2.27584	0.01	AAAS|NUP214|NUP62|NUP93
Control_vs_Wild	PathwayCommons	Transport of Ribonucleoproteins into the Host Nucleus	4	2.27584	0.011	AAAS|NUP214|NUP62|NUP93
Control_vs_Wild	PathwayCommons	Regulation of Glucokinase by Glucokinase Regulatory Protein	4	2.27584	0.01	AAAS|NUP214|NUP62|NUP93
Control_vs_Wild	PathwayCommons	NEP/NS2 Interacts with the Cellular Export Machinery	4	2.27584	0.012	AAAS|NUP214|NUP62|NUP93
Control_vs_Wild	PathwayCommons	Interactions of Vpr with host cellular proteins	4	2.27584	0.01	AAAS|NUP214|NUP62|NUP93
Control_vs_Wild	PathwayCommons	Export of Viral Ribonucleoproteins from Nucleus	4	2.27584	0.012	AAAS|NUP214|NUP62|NUP93
Control_vs_Wild	PathwayCommons	G2/M Transition	10	2.27052	0.005	AKAP9|CEP250|CLASP1|CSNK1E|NUMA1|ODF2|PCM1|SDCCAG8|TUBB|TUBGCP2
Control_vs_Wild	PathwayCommons	Late Phase of HIV Life Cycle	9	2.27025	0.002	AAAS|CCNT2|GTF2H1|NUP214|NUP62|NUP93|POLR2D|RANGAP1|TAF1
Control_vs_Wild	PathwayCommons	Mitotic G2-G2/M phases	10	2.2328	0.0055	AKAP9|CEP250|CLASP1|CSNK1E|NUMA1|ODF2|PCM1|SDCCAG8|TUBB|TUBGCP2
Control_vs_Wild	PathwayCommons	IL2-mediated signaling events	10	2.19554	0.002	AKT1|BCL2L1|ELF1|IKBKB|MAPK14|PRKCA|RASA1|SP1|STAT3|UBE2D3
Control_vs_Wild	PathwayCommons	Nuclear import of Rev protein	4	2.18409	0.013	AAAS|NUP214|NUP62|NUP93
Control_vs_Wild	PathwayCommons	Nucleosome assembly	3	2.17144	0.028	CASC5|CENPI|RBBP4
Control_vs_Wild	PathwayCommons	Destabilization of mRNA by Tristetraprolin (TTP)	3	2.17144	0.0245	DCP2|TNPO1|XRN1
Control_vs_Wild	PathwayCommons	Deposition of New CENPA-containing Nucleosomes at the Centromere	3	2.17144	0.028	CASC5|CENPI|RBBP4
Control_vs_Wild	PathwayCommons	Transport of Mature mRNA derived from an Intron-Containing Transcript	5	2.1108	0.013	AAAS|CDC40|NUP214|NUP62|NUP93
Control_vs_Wild	PathwayCommons	EGFR1	13	2.10956	0.0275	AKT1|CTNND1|DNM1|MAPK14|MAPK8|MTA2|PITPNA|PRKCA|RASA1|RIPK1|SP1|STAT3|STAT5B
Control_vs_Wild	PathwayCommons	TGFBR	12	2.10652	0.0445	DAXX|MAP3K7|MAPK14|MAPK8|NCOA1|NUP214|PRKAR2A|SNX1|SNX4|SP1|UBE2D3|ZEB1
Control_vs_Wild	PathwayCommons	Glucose transport	4	2.09658	0.0145	AAAS|NUP214|NUP62|NUP93
Control_vs_Wild	PathwayCommons	Negative regulators of RIG-I/MDA5 signaling	3	2.05309	0.036	OTUD5|PCBP2|TRAF3
Control_vs_Wild	PathwayCommons	Arf1 pathway	3	2.05309	0.0305	COPA|CYTH2|GGA3
Control_vs_Wild	PathwayCommons	Regulation of Androgen receptor activity	10	2.05097	0.0035	AKT1|CTDSP1|GSK3B|MAPK14|MAPK8|NCOA1|NKX3-1|PIAS4|SENP1|TRIM24
Control_vs_Wild	PathwayCommons	PLK1 signaling events	10	2.05097	0.004	AKT1|AURKA|GSK3B|IKBKB|INCENP|MAPK14|OAZ1|PRKCA|RASA1|UBE2D3
Control_vs_Wild	PathwayCommons	Transport of the SLBP independent Mature mRNA	4	2.01295	0.0165	AAAS|NUP214|NUP62|NUP93
Control_vs_Wild	PathwayCommons	Notch-mediated HES/HEY network	9	1.99237	0.006	ADAM10|DNM1|FBXW7|FURIN|NCOA1|PSEN1|RBPJ|RCAN1|STAT3
Control_vs_Wild	PathwayCommons	Notch signaling pathway	9	1.99237	0.006	ADAM10|DNM1|FBXW7|FURIN|NCOA1|PSEN1|RBPJ|RCAN1|STAT3
Control_vs_Wild	PathwayCommons	AndrogenReceptor	8	1.97628	0.0055	AKT1|GTF2H1|NCOA1|NCOR2|PIAS4|RNF14|SP1|STAT3
Control_vs_Wild	Wiki Pathway	NLR proteins:WP288	4	5.87695	0.0005	ERBB2IP|IKBKB|MAP3K7|MAPK8
Control_vs_Wild	Wiki Pathway	NLR Proteins:WP288	4	5.87695	0.0005	ERBB2IP|IKBKB|MAP3K7|MAPK8
Control_vs_Wild	Wiki Pathway	miRNA Biogenesis:WP2338	3	5.67562	0.0015	DICER1|RNASEN|XPO5
Control_vs_Wild	Wiki Pathway	Apoptosis:WP254	14	4.88774	0	AKT1|APAF1|BAK1|BCL2L1|BCL2L11|BNIP3L|CASP10|CASP2|CFLAR|IKBKB|RIPK1|TNFRSF21|TRAF3|XIAP
Control_vs_Wild	Wiki Pathway	TWEAK Signaling Pathway:WP2036	9	4.76218	0	AKT1|GSK3B|IKBKB|MAP3K7|MAPK14|MAPK8|RIPK1|TRAF3|TRAF5
Control_vs_Wild	Wiki Pathway	IL17 signaling pathway:WP2112	7	4.5388	0	AKT1|GSK3B|IKBKB|MAP3K7|SP1|STAT3|TRAF3
Control_vs_Wild	Wiki Pathway	miR-targeted genes in muscle cell - TarBase:WP2005	33	4.52655	0	ADAR|ADIPOR2|ARCN1|ARID4B|CBFB|CCNG1|CDK5RAP1|CLOCK|CTDSP1|DHX40|DMTF1|DNMT3A|E2F3|EHMT1|EZH2|GAK|GALNT7|GNL3L|IGF2BP1|LRRC8A|MAPK14|MBNL1|MPZL1|MTRR|PANX1|PICALM|PXDN|SLC38A2|SMAD3|SNAP23|TTC9C|UHRF1|ZEB1
Control_vs_Wild	Wiki Pathway	miR-targeted genes in lymphocytes - TarBase:WP2004	38	4.30847	0	ABCF2|ADAR|ADIPOR2|AKAP8|ARCN1|ARID4B|CBFB|CCNG1|CDK5RAP1|CLOCK|CTDSP1|DHX40|DHX57|DMTF1|DNMT3A|E2F3|EHMT1|EZH2|GAK|GALNT7|GAS2L1|GNL3L|IGF2BP1|LRRC8A|MAPK14|MBNL1|MPZL1|MTRR|PANX1|PHC2|PICALM|PXDN|SLC38A2|SNAP23|TTC9C|UHRF1|UTP15|ZEB1
Control_vs_Wild	Wiki Pathway	Wnt Signaling Pathway Netpath:WP363	9	4.20179	0	AKT1|BCL9|CSNK1E|DVL2|GSK3B|MAP3K7|MAPK8|NFATC2|PRKCA
Control_vs_Wild	Wiki Pathway	Notch Signaling Pathway:WP61	10	4.1462	0	ADAM17|AKT1|FBXW7|FHL1|GSK3B|MAML1|NCOR2|PSEN1|RBPJ|STAT3
Control_vs_Wild	Wiki Pathway	Leptin signaling pathway:WP2034	10	4.1462	0	AKT1|BCL2L1|IKBKB|MAPK14|MAPK8|NCOA1|SOCS7|SP1|STAT3|STAT5B
Control_vs_Wild	Wiki Pathway	Regulation of Microtubule Cytoskeleton:WP2038	8	4.06398	0	AKT1|CLASP1|CLIP1|GSK3B|PRKCA|PTPRA|STAT3|TAOK1
Control_vs_Wild	Wiki Pathway	miR-targeted genes in squamous cell - TarBase:WP2006	15	3.89919	0	ADAR|ADIPOR2|AKAP8|ARCN1|CBFB|CTDSP1|DHX40|DHX57|E2F3|GALNT7|GAS2L1|MPZL1|PICALM|PXDN|SLC38A2
Control_vs_Wild	Wiki Pathway	AGE/RAGE pathway:WP2324	10	3.84679	0	AKT1|IKBKB|IRAK4|MAPK14|MAPK8|PRKCA|SMAD3|SP1|STAT3|STAT5B
Control_vs_Wild	Wiki Pathway	miR-targeted genes in epithelium - TarBase:WP2002	26	3.63302	0	ABCF2|ADAR|ADIPOR2|ARCN1|CCNG1|CDK5RAP1|CLOCK|CTDSP1|DHX40|DMTF1|EHMT1|EZH2|GAK|GALNT7|GAS2L1|MAPK14|MBNL1|MPZL1|MTRR|PHC2|PICALM|PXDN|SLC38A2|SMAD3|UHRF1|UTP15
Control_vs_Wild	Wiki Pathway	Signaling of Hepatocyte Growth Factor Receptor:WP313	6	3.51514	0.0025	MAPK8|RAP1A|RAP1B|RAPGEF1|RASA1|STAT3
Control_vs_Wild	Wiki Pathway	IL-7 signaling pathway:WP205	5	3.4769	0.003	AKT1|BCL2L1|GSK3B|STAT3|STAT5B
Control_vs_Wild	Wiki Pathway	IL-7 Signaling Pathway:WP205	5	3.4769	0.003	AKT1|BCL2L1|GSK3B|STAT3|STAT5B
Control_vs_Wild	Wiki Pathway	TSH signaling pathway:WP2032	9	3.22303	0	AKT1|MAPK14|RALGDS|RAP1A|RAP1B|SCRIB|STAT3|TSHR|TTF1
Control_vs_Wild	Wiki Pathway	FAS pathway and Stress induction of HSP regulation:WP314	6	3.09165	0.0025	APAF1|CASP10|CFLAR|DAXX|MAP3K7|MAPK8
Control_vs_Wild	Wiki Pathway	IL-3 Signaling Pathway:WP286	7	3.09146	0.0045	AKT1|BCL2L1|MAPK8|PIK3CD|RAPGEF1|STAT3|STAT5B
Control_vs_Wild	Wiki Pathway	Gastric cancer network 2:WP2363	5	2.87763	0.0085	CACYBP|LBR|MTDH|OTUD5|RAD17
Control_vs_Wild	Wiki Pathway	Estrogen signaling pathway:WP712	4	2.86654	0.01	AKT1|IKBKB|MAPK14|SP1
Control_vs_Wild	Wiki Pathway	BDNF signaling pathway:WP2380	14	2.79625	0.0005	ADAM17|AKT1|BCL2L11|CYFIP1|DLG1|GSK3B|IGF2BP1|KIDINS220|MAPK14|MAPK8|RAP1A|STAT3|STAT5B|SYN1
Control_vs_Wild	Wiki Pathway	Alzheimers Disease:WP2059	9	2.79161	0.003	ADAM10|ADAM17|APAF1|EIF2AK3|ERN1|GSK3B|ITPR1|NAE1|PSEN1
Control_vs_Wild	Wiki Pathway	Androgen receptor signaling pathway:WP138	10	2.75924	0.0005	AKT1|DAXX|GSK3B|NCOA1|NCOR2|PIAS4|RNF14|SMAD3|SP1|STAT3
Control_vs_Wild	Wiki Pathway	TGF beta Signaling Pathway:WP366	12	2.74471	0.001	AKT1|MAP3K7|MAPK14|MAPK8|NUP214|PML|PRKAR2A|SMAD3|SP1|TGFBR1|UCHL5|ZEB1
Control_vs_Wild	Wiki Pathway	RANKL/RANK Signaling Pathway:WP2018	7	2.72914	0.005	AKT1|IKBKB|MAP3K7|MAPK14|MAPK8|TRAF3|TRAF5
Control_vs_Wild	Wiki Pathway	Corticotropin-releasing hormone:WP2355	10	2.71987	0.001	ADRBK2|AKT1|ERN1|GSK3B|MAPK14|MAPK8|PLCG2|PRKCA|RAP1B|SP1
Control_vs_Wild	Wiki Pathway	p38 MAPK Signaling Pathway:WP400	5	2.63079	0.009	DAXX|MAP3K7|MAPK14|RIPK1|TGFBR1
Control_vs_Wild	Wiki Pathway	IL-1 signaling pathway:WP195	7	2.61918	0.0025	AKT1|IKBKB|IRAK4|MAP3K7|MAPK14|MAPK8|PELI2
Control_vs_Wild	Wiki Pathway	B Cell Receptor Signaling Pathway:WP23	10	2.60481	0.0035	AKT1|E2F3|GSK3B|IKBKB|MAP3K7|MAPK14|MAPK8|NFATC2|PLCG2|RAPGEF1
Control_vs_Wild	Wiki Pathway	Diurnally regulated genes with circadian orthologs:WP410	6	2.60389	0.01	CLOCK|DAZAP2|EIF4G2|ETV6|GFRA1|QKI
Control_vs_Wild	Wiki Pathway	mRNA processing:WP411	12	2.52028	0.006	CDC40|CSTF1|CUGBP1|DHX9|DICER1|EFTUD2|HNRNPD|PCBP2|PRPF4B|SRPK2|SUPT5H|XRN2
Control_vs_Wild	Wiki Pathway	Notch Signaling Pathway:WP268	6	2.48152	0.006	ADAM17|DVL2|MAML1|NCOR2|PSEN1|RBPJ
Control_vs_Wild	Wiki Pathway	mRNA Processing:WP411	12	2.42859	0.0055	CDC40|CSTF1|CUGBP1|DHX9|DICER1|EFTUD2|HNRNPD|PCBP2|PRPF4B|SRPK2|SUPT5H|XRN2
Control_vs_Wild	Wiki Pathway	Diurnally Regulated Genes with Circadian Orthologs:WP410	6	2.42269	0.015	CLOCK|DAZAP2|EIF4G2|ETV6|GFRA1|QKI
Control_vs_Wild	Wiki Pathway	miR-targeted genes in adipocytes - TarBase:WP2001	3	2.41661	0.0255	PHC2|PICALM|SMAD3
Control_vs_Wild	Wiki Pathway	Regulation of toll-like receptor signaling pathway:KEGG-:WP1449	13	2.40051	0.0045	AKT1|IKBKB|IRAK4|MAP3K7|MAPK14|MAPK8|OTUD5|PELI2|PIK3CD|PIK3R5|RIPK1|TRAF3|ZMYND11
Control_vs_Wild	Wiki Pathway	Toll-like receptor signaling pathway:WP75	10	2.38718	0.0045	AKT1|IKBKB|IRAK4|MAP3K7|MAPK14|MAPK8|PIK3CD|PIK3R5|RIPK1|TRAF3
Control_vs_Wild	Wiki Pathway	EPO Receptor Signaling:WP581	4	2.3687	0.0195	AKT1|RASA1|STAT3|STAT5B
Control_vs_Wild	Wiki Pathway	Toll-like receptor signaling pathway:KEGG-:WP75	10	2.31802	0.0065	AKT1|IKBKB|IRAK4|MAP3K7|MAPK14|MAPK8|PIK3CD|PIK3R5|RIPK1|TRAF3
Control_vs_Wild	Wiki Pathway	Synaptic Vesicle Pathway:WP2267	6	2.25472	0.013	AP2A2|AP2B1|DNM1|SLC18A2|STX2|SYN1
Control_vs_Wild	Wiki Pathway	EGF/EGFR Signaling Pathway:WP437	14	2.25418	0.012	AKT1|AP2B1|AURKA|DNM1|MAPK14|MAPK8|PRKCA|RALGDS|RAP1A|RASA1|RICTOR|SP1|STAT3|STAT5B
Control_vs_Wild	Wiki Pathway	TCR Signaling Pathway:WP69	9	2.22913	0.007	AKT1|CD83|IKBKB|ITPR1|LAT|MAP3K7|MAPK14|MAPK8|NFATC2
Control_vs_Wild	Wiki Pathway	estrogen signalling:WP712	3	2.18145	0.031	AKT1|MAPK14|SP1
Control_vs_Wild	Wiki Pathway	Oncostatin M Signaling Pathway:WP2374	7	2.17691	0.0105	AKT1|MAPK14|MAPK8|PRKCA|RICTOR|STAT3|STAT5B
Control_vs_Wild	Wiki Pathway	Translation Factors:WP107	6	2.14919	0.017	EEF1D|EIF2AK3|EIF3C|EIF4G3|EIF5|PAIP1
Control_vs_Wild	Wiki Pathway	Interferon type I signaling pathways:WP585	6	2.09818	0.0155	MAPK14|MAPKAP1|PIK3CD|RAP1A|RAPGEF1|STAT3
Control_vs_Wild	Wiki Pathway	IL-6 signaling pathway:WP364	5	2.08606	0.025	AKT1|BCL2L1|GSK3B|NCOA1|STAT3
Control_vs_Wild	Wiki Pathway	Nucleotide Metabolism:WP404	3	2.0753	0.032	OAZ1|POLD1|RRM2B
Control_vs_Wild	Wiki Pathway	Apoptosis Modulation by HSP70:WP384	3	2.0753	0.0385	APAF1|CASP2|RIPK1
Control_vs_Wild	Wiki Pathway	MicroRNAs in cardiomyocyte hypertrophy:WP1544	8	1.98579	0.014	AKT1|GSK3B|IKBKB|MAPK14|MAPK8|PIK3CD|RCAN1|STAT3
Control_vs_Wild	Wiki Pathway	EBV LMP1 signaling:WP262	3	1.97558	0.0495	IKBKB|MAP3K7|MAPK8

## Sheet: CC-tat_Vs_EV
Supplementary Table 3 - Significant Biology of the RNA-Seq analysis
Condition	Gene Ontology	GeneOntology Description	DysregulatedGenes	Z Score	P Value	gene symbols
Control_Vs_Variant	biological_process	cell cycle(GO:0007049)	109	9.01253	0	AHCTF1|ANAPC7|ANLN|ARAP1|ARHGEF2|AURKA|BARD1|BBS4|BCAT1|BRCA1|CCNB1IP1|CCNT2|CDC123|CDC26|CDC27|CDC7|CDC73|CENPL|CEP110|CEP120|CEP55|CHAF1B|CHEK1|CLASP1|CLIP1|CROCC|CSNK1E|CSRP2BP|CUL4B|CYLD|DAXX|DCTN1|DICER1|E2F2|E2F7|EHMT2|ERN1|FAM33A|FBXW7|FOXM1|FOXN3|GAK|GAS2L1|GINS1|HAUS5|HJURP|HSP90AA1|ILK|INCENP|KIAA0892|KIF15|KIF18B|KIF22|KIF3B|LIG4|LMLN|LZTS1|MAPK6|MCM4|MDC1|MDM2|MELK|NCAPG2|NEDD1|NEK1|N…
Control_Vs_Variant	biological_process	macromolecule modification(GO:0043412)	153	7.05655	0	AKT2|ALG9|ANAPC7|AURKA|B4GALT2|B4GALT6|BAP1|BARD1|BAZ2A|BCOR|BRCA1|BRD8|CAMK2G|CAMKK2|CBX8|CDC26|CDC27|CDC7|CDC73|CHEK1|CRKRS|CSNK1E|CSNK2A1|CSNK2A2|CSRP2BP|CTDSP1|CYLD|DAPK3|DAXX|DYRK1A|EHMT2|EP400|ERN1|EZH2|FASTK|FBXW2|FBXW7|FGFR1|FIP1L1|FURIN|FYN|GAK|GALNT2|GNAQ|HAT1|HECTD1|HERC1|HERC2|HIPK1|HUWE1|IGF1R|ILK|IRAK1|IRAK4|KAT2A|KDM4A|KDM5B|KIDINS220|LBR|LMAN1|MADD|MAML1|MAP3K7IP1|MAPK14|MAPK6|MAP…
Control_Vs_Variant	biological_process	chromosome organization(GO:0051276)	61	5.79992	0	AIFM2|ARID1B|BAP1|BAZ2A|BCOR|BRD8|CBX8|CCNB1IP1|CDC73|CHAF1B|CSRP2BP|DAPK3|EHMT2|EP400|EZH2|FBXW7|HAT1|HJURP|HMGA1|HUWE1|KAT2A|KDM3B|KDM4A|KDM4B|KDM5B|KDM5C|KDM5D|KIAA0892|L3MBTL2|LIG4|MBD3|MBTD1|MTA2|MYST3|NAP1L1|NCAPG2|NIPBL|NR3C1|PBRM1|PDS5B|POLD1|POLE|POLE3|RBL2|RPS6KA4|SAFB|SATB1|SMARCAL1|SMARCD3|SMC1A|SUPT5H|SUZ12|SYCP2|TRIM16|UBE2E1|UBR2|UIMC1|WDR82|WHSC1|YEATS2|ZNF828
Control_Vs_Variant	biological_process	cell division(GO:0051301)	37	4.75303	0	AHCTF1|ANAPC7|ANLN|ARHGEF2|BBS4|CCNT2|CDC123|CDC26|CDC27|CDC7|CEP110|CEP55|CLASP1|DAXX|DICER1|FAM33A|FGFR1|HAUS5|INCENP|KIAA0892|LIG4|LMLN|NCAPG2|NEDD1|NEK1|NEK4|NEK9|PDS5B|PPP1CA|RAB11FIP3|RAD21|RCC2|SEPT3|SEPT7|SMC1A|STAG1|SYCP2
Control_Vs_Variant	biological_process	heterocycle metabolic process(GO:0046483)	61	4.21968	0	AIFM2|APTX|BANF1|BARD1|BAZ2A|BRCA1|C6orf167|CDC7|CHAF1B|CHEK1|CSNK1E|CUL4B|DFFA|EHMT2|FANCC|FBXO18|GINS1|HAT1|HERC2|HJURP|HMGA1|HMGB1|HUWE1|KATNAL1|KIF22|KIN|LIG4|MCM4|MDC1|MYST3|NAP1L1|NCAPG2|NCOA6|NFKBIL2|NGLY1|NOL8|NUP98|PALB2|PARP3|PEX1|POLD1|POLE|POLE3|POLM|POLR2D|PSMC3|RAD21|RBPJ|RFWD3|RPS27A|SLK|SMARCAL1|SMC1A|SMG1|TMEM161B|TP53BP1|UHRF1|UIMC1|UNG|USP47|XRCC2
Control_Vs_Variant	biological_process	nitrogen compound metabolic process(GO:0006807)	61	4.21968	0	AIFM2|APTX|BANF1|BARD1|BAZ2A|BRCA1|C6orf167|CDC7|CHAF1B|CHEK1|CSNK1E|CUL4B|DFFA|EHMT2|FANCC|FBXO18|GINS1|HAT1|HERC2|HJURP|HMGA1|HMGB1|HUWE1|KATNAL1|KIF22|KIN|LIG4|MCM4|MDC1|MYST3|NAP1L1|NCAPG2|NCOA6|NFKBIL2|NGLY1|NOL8|NUP98|PALB2|PARP3|PEX1|POLD1|POLE|POLE3|POLM|POLR2D|PSMC3|RAD21|RBPJ|RFWD3|RPS27A|SLK|SMARCAL1|SMC1A|SMG1|TMEM161B|TP53BP1|UHRF1|UIMC1|UNG|USP47|XRCC2
Control_Vs_Variant	biological_process	cellular aromatic compound metabolic process(GO:0006725)	61	4.21968	0	AIFM2|APTX|BANF1|BARD1|BAZ2A|BRCA1|C6orf167|CDC7|CHAF1B|CHEK1|CSNK1E|CUL4B|DFFA|EHMT2|FANCC|FBXO18|GINS1|HAT1|HERC2|HJURP|HMGA1|HMGB1|HUWE1|KATNAL1|KIF22|KIN|LIG4|MCM4|MDC1|MYST3|NAP1L1|NCAPG2|NCOA6|NFKBIL2|NGLY1|NOL8|NUP98|PALB2|PARP3|PEX1|POLD1|POLE|POLE3|POLM|POLR2D|PSMC3|RAD21|RBPJ|RFWD3|RPS27A|SLK|SMARCAL1|SMC1A|SMG1|TMEM161B|TP53BP1|UHRF1|UIMC1|UNG|USP47|XRCC2
Control_Vs_Variant	biological_process	chromosome segregation(GO:0007059)	12	2.67897	0.003	BRCA1|FAM33A|FBXW7|HJURP|INCENP|KIAA0892|NIPBL|PDS5B|RAD21|SMC1A|STAG1|ZNF828
Control_Vs_Variant	biological_process	cell cycle(GO:0007049)	83	8.57784	0	AHCTF1|ANAPC7|ANLN|ARHGEF2|AURKA|BRCA1|CCNT2|CDC123|CDC26|CDC27|CDC7|CDC73|CENPL|CEP110|CEP55|CHAF1B|CHEK1|CLASP1|CLIP1|CROCC|CSNK1E|CSNK2A1|CUL4B|CYLD|DCTN1|DYRK1A|E2F2|E2F7|FAM33A|FOXM1|FOXN3|GAK|GINS1|HAUS5|HJURP|HSP90AA1|INCENP|KIAA0892|KIF18B|LIG4|LMLN|LZTS1|MAPK6|MCM4|MDC1|MELK|NCAPG2|NEDD1|NEK1|NEK4|NEK9|NIPBL|NUMA1|NUP98|ODF2|PDS5B|PLK4|POLD1|POLE|PPP1CA|PPP6C|PSMC3|PSMD1|PSMD14|RAB11FIP3…
Control_Vs_Variant	biological_process	regulation of gene expression(GO:0010468)	241	8.5408	0	ABCA2|ADAR|AFF1|AFF2|AKNA|AKT2|APTX|ARHGEF2|ARID1B|ARID5B|ASCC1|ASCC2|ATF6B|AURKA|BARD1|BAZ2A|BCL7A|BCOR|BDP1|BNIP3L|BRCA1|BRD8|BRWD1|BTAF1|C19orf2|C2orf3|C9orf126|CAMKK2|CBFA2T2|CBFA2T3|CBX8|CCNL2|CCNT2|CD28|CDC73|CHAF1B|CHEK1|CIC|CLOCK|CRKRS|CRLF3|CSNK2A1|CSNK2A2|CTDSP1|CUGBP1|CUX1|CYLD|DAPK3|DAXX|DDX5|DENND4A|DHX9|DICER1|DNTTIP2|DVL2|E2F2|EHMT2|EIF2B4|EIF5|ELF1|ELP3|EP400|ERN1|ETV6|EZH2|FADD|F…
Control_Vs_Variant	biological_process	cellular macromolecule metabolic process(GO:0044260)	277	8.30373	0	ABCE1|ADAR|AFF2|AGL|AIP|AKT2|ALG9|ALKBH8|ANAPC7|APTX|AQR|ATF6B|AURKA|B4GALT2|B4GALT6|BANF1|BAP1|BARD1|BAT1|BAZ2A|BCOR|BDP1|BNIP3L|BRCA1|BRD8|C19orf2|C6orf167|CAMK2G|CAMKK2|CBX8|CCNL2|CCNT2|CCT3|CCT6A|CDC26|CDC27|CDC7|CDC73|CDK5RAP1|CHAF1B|CHEK1|CNOT6L|CPSF2|CRCP|CRKRS|CSNK1E|CSNK2A1|CSRP2BP|CSTF1|CTDSP1|CUGBP1|CUGBP2|CUL4B|CYLD|DAPK3|DAXX|DCP2|DDX5|DFFA|DHX9|DICER1|DIDO1|DIS3|DNAJA2|DNAJC3|DNAJC5…
Control_Vs_Variant	biological_process	regulation of RNA metabolic process(GO:0051252)	219	8.12391	0	ABCA2|AFF1|AFF2|AKNA|AKT2|ARHGEF2|ARID1B|ARID5B|ASCC1|ASCC2|ATF6B|BARD1|BAZ2A|BCL7A|BCOR|BDP1|BRCA1|BRD8|BRWD1|BTAF1|C19orf2|C2orf3|C9orf126|CAMKK2|CBFA2T2|CBFA2T3|CBX8|CCNL2|CCNT2|CD28|CDC73|CHAF1B|CHEK1|CIC|CLOCK|CRKRS|CRLF3|CSNK2A1|CSNK2A2|CTDSP1|CUGBP1|CUX1|CYLD|DAPK3|DAXX|DDX5|DENND4A|DHX9|DICER1|DNTTIP2|DVL2|E2F2|EHMT2|ELF1|ELP3|EP400|ERN1|ETV6|EZH2|FADD|FASTK|FGFR1|FLII|FOXM1|FOXN3|FOXP4|F…
Control_Vs_Variant	biological_process	cell cycle process(GO:0022402)	84	7.88026	0	AHCTF1|ANAPC7|ANLN|ARAP1|ARHGEF2|AURKA|BARD1|BBS4|BCAT1|BRCA1|CCNB1IP1|CDC123|CDC26|CDC27|CDC7|CENPL|CEP110|CEP55|CHEK1|CLASP1|CLIP1|CSNK1E|CSRP2BP|DAXX|DCTN1|E2F2|EHMT2|ERN1|FAM33A|FBXW7|FOXM1|FOXN3|GAS2L1|GINS1|HAUS5|HSP90AA1|ILK|INCENP|KIAA0892|KIF15|KIF18B|KIF22|KIF3B|LMLN|MCM4|MELK|NCAPG2|NEDD1|NEK1|NEK4|NEK9|NIPBL|NOTCH2|NUMA1|NUP98|ODF2|PBRM1|PDS5B|PKD1|PLK4|PML|POLD1|POLE|PPP6C|PSMC3|PSMD…
Control_Vs_Variant	biological_process	regulation of cellular macromolecule biosynthetic process(GO:2000112)	223	7.7458	0	ABCA2|AFF1|AKNA|AKT2|ARHGEF2|ARID1B|ARID5B|ASCC1|ASCC2|ATF6B|BAZ2A|BCL7A|BCOR|BDP1|BRCA1|BRD8|BRWD1|BTAF1|C19orf2|C2orf3|C9orf126|CAMKK2|CBFA2T2|CBFA2T3|CBX8|CCNL2|CCNT2|CD28|CDC73|CHAF1B|CHEK1|CIC|CLOCK|CRKRS|CRLF3|CSNK2A1|CSNK2A2|CTDSP1|CUX1|CYLD|DAPK3|DAXX|DENND4A|DICER1|DNTTIP2|DVL2|E2F2|EHMT2|EIF2B4|EIF5|ELF1|ELP3|EP400|ERN1|ETV6|EZH2|FADD|FBXW7|FGFR1|FKTN|FLII|FMR1|FOXM1|FOXN3|FOXP4|FUBP1|F…
Control_Vs_Variant	biological_process	organelle organization(GO:0006996)	132	7.21298	0	AHCTF1|AIFM2|ANAPC7|ANLN|ARAP1|ARHGAP17|ARHGEF2|ARID1B|ATG9A|ATL2|ATP2C1|AURKA|BAP1|BAZ2A|BBS4|BCOR|BRCA1|BRD8|BRWD1|BRWD3|CAP1|CBX8|CDC26|CDC73|CEP120|CEP55|CHAF1B|CHEK1|CLASP1|CLIP1|COPB1|CROCC|CSRP2BP|DAPK3|DCTN1|DICER1|DLG1|EHMT2|EP400|EZH2|FAM33A|FBXW7|GAS2L1|HAT1|HAUS5|HEXA|HJURP|HMGA1|HPS1|HSP90AA1|HUWE1|KAT2A|KDM3B|KDM4A|KDM4B|KDM5B|KDM5C|KDM5D|KIAA0652|KIAA0892|KIF15|KIF18B|KIF22|KIF3B|K…
Control_Vs_Variant	biological_process	macromolecule modification(GO:0043412)	147	6.86827	0	ADAR|AKT2|ALG9|ALKBH8|ANAPC7|AURKA|B4GALT2|B4GALT6|BAP1|BARD1|BAZ2A|BCOR|BRCA1|BRD8|CAMK2G|CAMKK2|CBX8|CDC26|CDC27|CDC73|CDK5RAP1|CHEK1|CRKRS|CSNK1E|CSNK2A1|CSRP2BP|CTDSP1|CYLD|DAPK3|DAXX|DYRK1A|EHMT2|EP400|ERN1|EZH2|FASTK|FBXW2|FBXW7|FGFR1|FURIN|FYN|GALNT2|GNAQ|HAT1|HECTD1|HERC1|HERC2|HUWE1|IGF1R|ILK|IRAK1|IRAK4|KAT2A|KDM4A|KDM5B|KIDINS220|LMAN1|MADD|MAML1|MAP3K7IP1|MAPK14|MAPK6|MAPK8|MAPK9|MARC…
Control_Vs_Variant	biological_process	nucleic acid metabolic process(GO:0090304)	141	6.86494	0	ABCE1|ADAR|AFF2|ALKBH8|APTX|AQR|ATF6B|BANF1|BARD1|BAT1|BAZ2A|BDP1|BRCA1|C6orf167|CCNL2|CCNT2|CDC7|CDC73|CDK5RAP1|CHAF1B|CHEK1|CNOT6L|CPSF2|CRCP|CRKRS|CSNK1E|CSTF1|CUGBP1|CUGBP2|CUL4B|DCP2|DDX5|DFFA|DHX9|DICER1|DIDO1|DIS3|DVL2|E2F2|EHMT2|EIF5|ELP3|ERN1|EXOSC7|EXOSC8|FANCC|FIP1L1|FOXM1|FUBP1|FUS|GINS1|GTF3C5|HERC2|HMGA1|HMGB1|HNRNPF|HUWE1|KAT2A|KIF22|KIN|LARS|LIG4|LZTS1|MAPK14|MBNL1|MCM4|MDC1|MED24…
Control_Vs_Variant	biological_process	negative regulation of macromolecule metabolic process(GO:0010605)	93	6.11825	0	ADAR|AKT2|ANAPC7|ARID5B|BARD1|BAZ2A|BCL7A|BCOR|BNIP3L|BRCA1|BTAF1|C19orf2|C2orf3|CBFA2T2|CBX8|CDC26|CDC27|CDC73|CUGBP1|CUX1|DAXX|DICER1|EHMT2|EIF2B4|EZH2|FBXW7|FMR1|FOXM1|FOXN3|FURIN|GAS2L1|GIPC1|GLG1|GTPBP4|HAT1|HMGA1|HMGB1|INPP5D|IRAK1|IRF8|KDM4A|KDM5B|KEAP1|KLF12|LANCL2|LRCH4|MARCH8|MBD3|MDM2|MEF2A|MTA2|MTDH|MYST3|NCOA2|NCOR2|NIPBL|PML|POU2F1|PPP2R4|PSMC3|PSMD1|PSMD14|PTEN|RARG|RBPJ|RLIM|ROD1|…
Control_Vs_Variant	biological_process	response to DNA damage stimulus(GO:0006974)	54	5.99394	0	ALKBH8|APTX|ATAD5|BARD1|BRCA1|C6orf167|CHAF1B|CHEK1|CLOCK|CSNK1E|CUL4B|FANCC|FBXW7|FOXM1|FOXN3|HERC2|HMGA1|HUWE1|KIF22|KIN|LIG4|MAPK14|MDC1|MDM2|NCOA6|NFKBIL2|NIPBL|PALB2|PARP3|PML|PMS2CL|POLD1|POLE|POLM|POLR2D|PPP2R5C|PSMC3|PSMD1|PSMD14|RAD21|RFWD3|RPAIN|RPS27A|SLK|SMC1A|SMG1|TP53BP1|UHRF1|UIMC1|UNG|USP47|XIAP|XRCC2|ZMAT3
Control_Vs_Variant	biological_process	regulation of cell cycle(GO:0051726)	62	5.39538	0	AKT2|ANAPC7|ANLN|AURKA|BAP1|BARD1|BCL2L11|BRCA1|CCNL2|CCNT2|CD28|CDC123|CDC26|CDC27|CDC7|CDK5RAP1|CHEK1|CLOCK|CRLF3|CSNK2A1|CSNK2A2|CYLD|DAPK3|DLG1|E2F2|ERN1|FBXW7|FOXM1|FOXN3|GAS2L1|GTPBP4|ILK|MADD|MCM4|MDC1|MDM2|NOTCH2|NUP214|PKD1|PKP4|PLK4|PML|POLD1|PPP2R5C|PSMC3|PSMD1|PSMD14|PTEN|PTPRC|RBL2|RFWD3|RPS27A|SESN2|SMC1A|STAT5B|TAL1|TP53BP2|TRIM35|TSC1|UBE2E1|UIMC1|USP47
Control_Vs_Variant	biological_process	negative regulation of cellular process(GO:0048523)	164	5.26312	0	ADAR|AKT2|ANAPC7|AP2B1|ARAP1|ARHGEF2|ARID5B|BAP1|BARD1|BAZ2A|BCL7A|BCOR|BFAR|BNIP3L|BRCA1|BTAF1|C19orf2|C2orf3|C9orf126|CARD8|CBFA2T2|CBX8|CDC123|CDC26|CDC27|CDC73|CDK5RAP1|CHEK1|CLASP1|CNR2|COMT|CRLF3|CSNK1E|CTDSP1|CUX1|CYLD|DAXX|DFFA|DICER1|DLG1|DNAJC5|E2F7|EHMT2|EIF2B4|ELF1|EPS15L1|ERN1|EZH2|FBXW7|FKTN|FMR1|FOXM1|FOXN3|FURIN|FZD6|GAS2L1|GIPC1|GLG1|GTPBP4|HAT1|HMGA1|HMGB1|IGF1R|ILK|INPP5D|IQCB1…
Control_Vs_Variant	biological_process	steroid hormone receptor signaling pathway(GO:0030518)	12	5.00828	0	BRCA1|DAXX|MED24|NCOA2|NCOA4|NCOA6|NR3C1|PIAS2|PPARGC1B|SAFB|THRAP3|YWHAH
Control_Vs_Variant	biological_process	regulation of phosphoprotein phosphatase activity(GO:0043666)	6	4.76167	0	NCKAP1L|PPP2R4|RCAN1|SAPS3|TSC1|VRK3
Control_Vs_Variant	biological_process	phosphorylation(GO:0016310)	59	4.71154	0	AKT2|AURKA|CAMK2G|CAMKK2|CDC7|CHEK1|CRKRS|CSNK1E|CSNK2A1|DAPK3|DAXX|DYRK1A|ERN1|FASTK|FGFR1|FYN|HMGXB3|IGF1R|ILK|INPP5D|IRAK1|IRAK4|KIDINS220|MADD|MAML1|MAP3K7IP1|MAPK14|MAPK6|MAPK8|MAPK9|MELK|MINK1|NEK1|NEK4|OCRL|OXSR1|PI4KB|PIK3CG|PIK3R1|PKD1|PLK4|PML|POLR2D|PPP4R1|PRKAR1B|PRPF4B|PTK2B|PTPRA|PXK|RAP1A|RIPK1|RPS27A|RPS6KA4|RYK|SLK|SMG1|SPAG9|STK38L|TYK2
Control_Vs_Variant	biological_process	myeloid cell homeostasis(GO:0002262)	3	4.6966	0.001	BCL2L11|FANCC|NCKAP1L
Control_Vs_Variant	biological_process	gene expression(GO:0010467)	53	4.6525	0	ADAR|BDP1|CCNT2|CNOT6L|CPSF2|CSTF1|DCP2|DHX9|DIS3|EIF2B4|EIF3D|EIF5|EXOSC7|EXOSC8|FUS|GTF3C5|HNRNPF|LARS|LZTS1|MAML1|MAPK14|MED24|NOTCH2|NR3C1|NUP214|PAN3|PARN|PCBP2|POLR2D|POLR3B|POLR3H|POU2F1|PSMC3|PSMD1|PSMD14|RARG|RBPJ|RNPS1|RPL15|RPN2|RPS27A|SF3B3|SMC1A|SMG1|SMG7|SMN2|SNAPC4|SRP54|SUPT5H|TAF1C|TNPO1|VARS2|YWHAZ
Control_Vs_Variant	biological_process	regulation of protein ubiquitination involved in ubiquitin-dependent protein catabolic process(GO:2000058)	4	4.61011	0	FBXW7|PML|PTEN|PTK2B
Control_Vs_Variant	biological_process	regulation of microtubule-based process(GO:0032886)	13	4.51561	0.0005	ARHGEF2|AURKA|BBS4|BRCA1|CEP120|CHEK1|CLASP1|CLIP1|CYLD|FAM33A|GAS2L1|MAP4|PLK4
Control_Vs_Variant	biological_process	intracellular transport(GO:0046907)	69	4.4929	0	AIP|ANKRD27|AP1G1|AP1GBP1|AP2B1|AP4E1|ARHGEF2|ATL2|ATP2C1|ATP7B|BAT1|BBS4|BCAP29|COPB1|CPSF2|CPT1B|CUX1|FYTTD1|GIPC1|GOLGA1|GOSR1|HERC2|HSP90AA1|KIF3B|KLC2|KLHL2|LMAN1|LONP2|MGRN1|MTM1|NUP214|NUP50|NUP62|NUP98|OPA1|PEX1|PIKFYVE|PKD1|PML|PUM1|RAB11FIP3|RFFL|RNPS1|RPAIN|RPL15|RPN2|RPS27A|SEC22C|SEC31A|SLC25A15|SMG1|SMG7|SORT1|SPAG9|SRP54|STAM|STAT3|TAP2|TAPBP|TNPO1|TNPO2|TSC1|VPS18|VPS36|VPS41|XPO5…
Control_Vs_Variant	biological_process	induction of apoptosis by extracellular signals(GO:0008624)	16	4.40391	0	ARHGEF2|BCL2L11|CASP10|CASP8|CD28|DAXX|FADD|FASTK|MAPK8|MAPK9|RIPK1|RPS27A|SORT1|SOS2|TNFRSF10B|TRIO
Control_Vs_Variant	biological_process	proteolysis involved in cellular protein catabolic process(GO:0051603)	30	4.28101	0	ANAPC7|AURKA|BAP1|CASP8|CDC26|CDC27|CUL4B|CYLD|DNAJC3|ERLIN1|FBXW7|LONP2|OS9|PCBP2|PPP2R5C|PSMC3|PSMD1|PSMD14|RLIM|RPS27A|TBL1X|TTC3|UBE2E1|UBE2K|UBR2|USP4|USP42|USP47|USP49|WWP2
Control_Vs_Variant	biological_process	regulation of organelle organization(GO:0033043)	37	4.22954	0	ANAPC7|ARAP1|ARHGEF2|ARPC2|AURKA|BCL2L11|BCOR|BRCA1|CD28|CDC26|CDC27|CHEK1|CLASP1|CLIP1|CYLD|DAPK3|FAM33A|GAS2L1|ILK|LMAN1|MAP4|MAPK8|MTM1|NCKAP1L|NIPBL|OGT|PLK4|PML|PTEN|PTK2B|RPS6KA4|SORBS3|SPTAN1|SPTBN2|TAL1|TSC1|UBE2E1
Control_Vs_Variant	biological_process	long-chain fatty-acyl-CoA metabolic process(GO:0035336)	5	4.21291	0.0005	ACSL1|ACSL3|ACSL6|DGAT2|FASN
Control_Vs_Variant	biological_process	interspecies interaction between organisms(GO:0044419)	34	4.18768	0	ABCE1|BANF1|BAT1|BNIP3L|CCNT2|CD247|COPB1|DAXX|DLG1|FADD|FBXW7|FYN|HMGA1|HYAL2|KAT2A|KDM4A|KIN|MDM2|NUP98|PACS2|PIK3R1|PML|PSMC3|SATB1|SLC22A5|SP1|STAT3|TAP2|TNPO1|UNG|VPRBP|WWP2|ZMYND11|ZYX
Control_Vs_Variant	biological_process	maintenance of protein location in nucleus(GO:0051457)	4	4.14799	0.0005	BBS4|PML|TAF3|UNC84A
Control_Vs_Variant	biological_process	immune response-activating signal transduction(GO:0002757)	21	4.00187	0	CASP8|CD247|CYLD|FYN|INPP5D|IRAK1|IRAK4|MAP3K7IP1|MAPK14|MAPK8|MAPK9|MEF2A|NCKAP1L|PELI2|PIK3R1|PLCG2|PTEN|PTPRC|RIPK1|RPS27A|TRAF3
Control_Vs_Variant	biological_process	phosphatidylinositol dephosphorylation(GO:0046856)	3	3.99212	0.005	MTM1|OCRL|PTEN
Control_Vs_Variant	biological_process	positive regulation of protein dephosphorylation(GO:0035307)	3	3.99212	0.0065	PPP2R4|PPP2R5A|TMEM188
Control_Vs_Variant	biological_process	nerve growth factor receptor signaling pathway(GO:0048011)	22	3.72403	0	AP2B1|ARHGEF2|BCL2L11|FURIN|IRAK1|KIDINS220|MAPK14|MAPK8|MAPKAP1|MDM2|MEF2A|PIK3R1|PRKAR1B|PTEN|RALGDS|RAP1A|RPS27A|SORT1|SOS2|STAT3|TRIO|ZFYVE27
Control_Vs_Variant	biological_process	positive regulation of B cell differentiation(GO:0045579)	3	3.71615	0.005	INPP5D|NCKAP1L|STAT5B
Control_Vs_Variant	biological_process	cellular zinc ion homeostasis(GO:0006882)	3	3.71615	0.007	ATP7B|SLC30A5|SLC39A13
Control_Vs_Variant	biological_process	cellular localization(GO:0051641)	20	3.68824	0.0005	BBS4|CEP120|CSNK1E|DLG1|DVL2|KIF3B|MDM2|MEF2A|MTM1|NIPBL|PEX1|PIK3CG|PIKFYVE|RAD21|STAU1|TMEM188|TMEM30A|USP4|ZFYVE27|ZNF828
Control_Vs_Variant	biological_process	activation of pro-apoptotic gene products(GO:0008633)	6	3.67944	0	BCL2L11|CASP8|FADD|MAPK8|RIPK1|TNFRSF10B
Control_Vs_Variant	biological_process	negative regulation of cellular component organization(GO:0051129)	26	3.67313	0.0005	ANAPC7|ARAP1|ARHGEF2|BCOR|BRCA1|CBFA2T2|CDC26|CDC27|CHEK1|CLASP1|GAS2L1|HMGB1|MAP4|PACSIN2|PACSIN3|PML|PPP2R5A|PTEN|RUFY3|RYK|SLIT1|SPTAN1|SPTBN2|TTC3|UBE2E1|YWHAH
Control_Vs_Variant	biological_process	intracellular protein kinase cascade(GO:0007243)	28	3.56341	0	AKT2|CAMKK2|CCM2|DAPK3|FGFR1|FYN|GNA13|IFNAR1|IRAK1|IRAK4|MAP3K7IP1|MAPK14|MAPK8|MAPK9|MEF2A|MINK1|NDST1|NKIRAS2|OXSR1|PKD1|PTEN|PTK2B|RPS27A|RPS6KA4|STAT3|STAT5B|STK38L|TYK2
Control_Vs_Variant	biological_process	cell division(GO:0051301)	28	3.54474	0	ANAPC7|ARHGEF2|AURKA|CCNT2|CDC123|CDC26|CDC7|CEP110|CEP55|CLASP1|DICER1|FAM33A|HAUS5|KIAA0892|LIG4|LMLN|NCAPG2|NEDD1|NEK1|NEK4|NEK9|PDS5B|PPP1CA|RAD21|RCC2|SMC1A|STAG1|SYCP2
Control_Vs_Variant	biological_process	inositol lipid-mediated signaling(GO:0048017)	10	3.49558	0.0005	AURKA|FGFR1|FREQ|IGF1R|MAPKAP1|MDM2|OGT|PI4KB|PIK3R1|PTEN
Control_Vs_Variant	biological_process	definitive hemopoiesis(GO:0060216)	3	3.47541	0.0085	HIPK1|SP1|TAL1
Control_Vs_Variant	biological_process	somatic diversification of immune receptors via somatic mutation(GO:0002566)	3	3.47541	0.0075	PMS2CL|POLM|UNG
Control_Vs_Variant	biological_process	cell death(GO:0008219)	59	3.46909	0.0035	APTX|ARHGEF2|BCAP29|BCL2L11|BFAR|BRCA1|C19orf12|CASP10|CASP8|CCNB1IP1|CSNK2A2|DAXX|DCTN1|DFFA|DIDO1|DNAJC5|E2F2|ELMO2|ERN1|FADD|FASTK|FUS|HEXA|HIPK1|HMGB1|LIG4|MAPK14|MAPK8|MEF2A|MELK|MMD|NDOR1|NUP62|OPA1|PACS2|PNPLA6|PSMC3|PSMD1|PSMD14|PTK2B|PUF60|RAD21|RFFL|RIPK1|RPS27A|SATB1|SLK|SMN2|SOS2|SPTAN1|SPTBN2|TNFRSF10B|TP53BP2|TRIO|UBE4B|XIAP|ZFYVE27|ZMAT3|ZNF592
Control_Vs_Variant	biological_process	regulation of defense response to virus(GO:0050688)	8	3.36961	0.001	AP1G1|AP2B1|CD247|CD28|FYN|PCBP2|PML|TRAF3
Control_Vs_Variant	biological_process	Toll signaling pathway(GO:0008063)	10	3.34996	0	IRAK1|IRAK4|MAP3K7IP1|MAPK14|MAPK8|MAPK9|MEF2A|PELI2|RIPK1|RPS27A
Control_Vs_Variant	biological_process	cerebral cortex development(GO:0021987)	6	3.31916	0.003	BBS4|CEP120|DICER1|PTPRS|SRD5A1|TSC1
Control_Vs_Variant	biological_process	response to growth hormone stimulus(GO:0060416)	4	3.30274	0.0075	PIK3R1|SRD5A1|STAT3|TRIM16
Control_Vs_Variant	biological_process	cytokinesis(GO:0000910)	9	3.29457	0.002	AHCTF1|ANLN|BBS4|DAPK3|DAXX|INCENP|RAB11FIP3|SEPT3|SEPT7
Control_Vs_Variant	biological_process	insulin-like growth factor receptor signaling pathway(GO:0048009)	3	3.26254	0.016	GIGYF1|IGF1R|PIK3R1
Control_Vs_Variant	biological_process	regulation of granulocyte differentiation(GO:0030852)	3	3.26254	0.0135	INPP5D|OGT|RUNX1
Control_Vs_Variant	biological_process	initiation of viral infection(GO:0019059)	3	3.26254	0.007	BANF1|HMGA1|LIG4
Control_Vs_Variant	biological_process	regulation of signal transduction(GO:0009966)	93	3.20494	0.0215	AIP|AKT2|AP2B1|ARAP1|ARAP2|ARHGAP17|ARHGEF2|ATP2C1|BCL9|C9orf126|CARD8|CASP10|CASP8|CDC42SE2|CRKRS|CRLF3|CSNK1E|CSNK2A1|CYLD|DAPK3|DAXX|DVL2|ELF1|EPS15L1|EZH2|FADD|FBXW7|FGFR1|FKTN|FOXM1|FURIN|FZD6|GIPC1|GLG1|GMIP|HIPK1|IFNAR1|IGF1R|ILK|INPP5D|IRAK1|ITGAL|ITSN2|KREMEN1|LANCL2|LAX1|MADD|MAP3K7IP1|MAPK14|MDM2|MGRN1|MINK1|MTDH|NCLN|NOTCH2|NR3C1|NUP62|OCRL|OGT|PELI2|PIAS2|PLEKHG4|PPARGC1B|PTEN|PTK2B|…
Control_Vs_Variant	biological_process	negative regulation of molecular function(GO:0044092)	48	3.17401	0.006	AIP|AKT2|ANAPC7|ANP32E|C19orf2|CDC26|CDC27|CDK5RAP1|CNR2|CSNK2A1|CYLD|FREQ|FZD6|GMIP|GNAQ|GTPBP4|IGF1R|ILK|IRAK1|KIAA0430|LAX1|MAPK8|MLLT1|NCKAP1L|NUP62|PML|PPP2R4|PPP2R5A|PSMC3|PSMD1|PSMD14|PTEN|PTPRC|PXK|RLIM|RPS27A|SERPINB8|SOCS4|SORT1|SPAG9|TAF3|TRAF3|UBE2E1|USP47|WWP2|XIAP|ZFP90|ZFYVE1
Control_Vs_Variant	biological_process	establishment of RNA localization(GO:0051236)	13	3.11605	0.001	AHCTF1|BAT1|CPSF2|FMR1|FYTTD1|NUP214|NUP50|NUP62|NUP98|RNPS1|SMG1|SMG7|TSC1
Control_Vs_Variant	biological_process	nucleic acid transport(GO:0050657)	13	3.11605	0.001	AHCTF1|BAT1|CPSF2|FMR1|FYTTD1|NUP214|NUP50|NUP62|NUP98|RNPS1|SMG1|SMG7|TSC1
Control_Vs_Variant	biological_process	embryo development ending in birth or egg hatching(GO:0009792)	17	3.03418	0	BCL2L11|BRCA1|FGFR1|GNA13|KAT2A|KEAP1|LIG4|MAP3K7IP1|MBD3|MBNL1|PKD1|POLE|TAPT1|TP53BP2|VEZT|XRCC2|ZMIZ1
Control_Vs_Variant	biological_process	regulation of erythrocyte differentiation(GO:0045646)	5	3.02943	0.0035	GAS2L1|INPP5D|NCKAP1L|STAT5B|TAL1
Control_Vs_Variant	biological_process	negative regulation of type I interferon production(GO:0032480)	5	2.93978	0.0055	CYLD|OTUD5|PCBP2|RPS27A|TRAF3
Control_Vs_Variant	biological_process	triglyceride biosynthetic process(GO:0019432)	5	2.93978	0.0075	ACSL1|ACSL3|ACSL6|DGAT2|FASN
Control_Vs_Variant	biological_process	cell aging(GO:0007569)	7	2.91082	0.0035	CHEK1|HMGA1|ILK|MAPK14|NUP62|PML|ZMIZ1
Control_Vs_Variant	biological_process	regulation of hormone biosynthetic process(GO:0046885)	3	2.90031	0.014	IGF1R|NR3C1|TRERF1
Control_Vs_Variant	biological_process	regulation of transferase activity(GO:0051338)	44	2.83836	0.015	CAMKK2|CCNL2|CCNT2|CDK5RAP1|CRKRS|DAXX|DCTN1|DGKD|DNAJC3|DVL2|ERN1|FBXW7|FGFR1|GNAQ|GTPBP4|IGF1R|ILK|IRAK1|KIDINS220|LAX1|LRP8|MADD|MAP3K7IP1|MAPK14|MBTPS1|MLLT1|NUP62|PIK3R5|PML|PPP2R5A|PRKAR1B|PTEN|PTK2B|PTPRC|RAP1A|RBL2|RIPK1|RPS27A|SEC31A|SOCS4|SPAG9|SULT1A4|TNFRSF10B|TSC1
Control_Vs_Variant	biological_process	zinc ion transport(GO:0006829)	4	2.81428	0.0125	SLC30A5|SLC39A10|SLC39A13|SLC39A9
Control_Vs_Variant	biological_process	response to ionizing radiation(GO:0010212)	11	2.78135	0.003	BRCA1|C7orf27|CLOCK|LIG4|MAPK14|NIPBL|PML|RFWD3|TP53BP2|UIMC1|XRCC2
Control_Vs_Variant	biological_process	response to virus(GO:0009615)	17	2.76146	0.002	ABCE1|BANF1|BCL2L11|BNIP3L|C19orf2|CRCP|DICER1|DNAJC3|FADD|HMGA1|IFNAR1|PCBP2|PML|POLR3B|POLR3H|PTPRC|ZNF175
Control_Vs_Variant	biological_process	cytokine-mediated signaling pathway(GO:0019221)	22	2.75782	0.007	ADAR|CAMK2G|IFNAR1|IRAK1|IRAK4|IRF8|LRP8|NUP214|NUP50|NUP62|NUP98|PML|PTK2B|PTPN11|RIPK1|RPS27A|RPS6KA4|STAT3|STAT5B|TRAF3|TYK2|UBE2E1
Control_Vs_Variant	biological_process	positive regulation of interleukin-1 beta secretion(GO:0050718)	3	2.74389	0.0215	CARD8|PANX1|TRIM16
Control_Vs_Variant	biological_process	phosphatidylinositol 3-kinase cascade(GO:0014065)	3	2.74389	0.0165	IGF1R|PIK3CG|PIK3R1
Control_Vs_Variant	biological_process	hippocampus development(GO:0021766)	5	2.69139	0.0115	BBS4|LRP8|PTPRS|SRD5A1|TSC1
Control_Vs_Variant	biological_process	regulation of lipoprotein lipase activity(GO:0051004)	4	2.6094	0.0185	NCKAP1L|PPP2R4|SORT1|VRK3
Control_Vs_Variant	biological_process	myeloid cell differentiation(GO:0030099)	11	2.60794	0.0035	CASP8|CBFA2T3|IRF8|MAPK14|MYST3|NCOA6|PML|RUNX1|SFXN1|SP1|TAL1
Control_Vs_Variant	biological_process	positive regulation of cellular catabolic process(GO:0031331)	9	2.60551	0.0025	AKT2|CSNK1E|FURIN|GTPBP1|HMGB1|MDM2|MTDH|PACSIN3|PTEN
Control_Vs_Variant	biological_process	spinal cord development(GO:0021510)	3	2.60052	0.0235	PTPRS|SLIT1|SRD5A1
Control_Vs_Variant	biological_process	mRNA splice site selection(GO:0006376)	3	2.60052	0.0175	CUGBP1|MBNL1|SF1
Control_Vs_Variant	biological_process	DNA packaging(GO:0006323)	5	2.54058	0.011	AIFM2|HAT1|MYST3|NCAPG2|SMC1A
Control_Vs_Variant	biological_process	heart morphogenesis(GO:0003007)	5	2.54058	0.0115	DVL2|MAP3K7IP1|NIPBL|SMARCD3|ZMIZ1
Control_Vs_Variant	biological_process	embryonic eye morphogenesis(GO:0048048)	3	2.46832	0.0295	RARG|SP1|ZEB1
Control_Vs_Variant	biological_process	quaternary ammonium group transport(GO:0015697)	3	2.46832	0.0235	CPT1B|SLC22A5|SLC44A2
Control_Vs_Variant	biological_process	glutamate secretion(GO:0014047)	3	2.46832	0.035	GIPC1|GLS|SLC38A2
Control_Vs_Variant	biological_process	regulation of lipid metabolic process(GO:0019216)	16	2.46373	0.0055	ACSL1|AKT2|BBS4|BRCA1|CPT1B|FBXW7|IGF1R|LONP2|NR3C1|PIK3R5|PPP2R5A|PTK2B|RBL2|SCAP|STAT5B|TMEM188
Control_Vs_Variant	biological_process	cellular response to abiotic stimulus(GO:0071214)	11	2.41189	0.0085	CASP8|CHEK1|CLOCK|FADD|FBXW7|MAPK14|MAPK8|NIPBL|SLC12A6|TNFRSF10B|USP47
Control_Vs_Variant	biological_process	chromosome segregation(GO:0007059)	8	2.36617	0.008	BRCA1|FAM33A|HJURP|INCENP|KIAA0892|RAD21|SMC1A|STAG1
Control_Vs_Variant	biological_process	purine-containing compound catabolic process(GO:0072523)	21	2.35515	0.016	ABCA2|ABCC1|AMPD3|ATL2|ATP7B|ATP8B2|CECR1|EIF5|GNA13|GNAQ|GTPBP1|GTPBP4|HSP90AA1|NKIRAS2|OPA1|PDE4A|PPP2R4|RAP1A|RRAS2|SMARCAL1|SRP54
Control_Vs_Variant	biological_process	epidermal growth factor receptor signaling pathway(GO:0007173)	12	2.35337	0.003	AP2B1|DGKD|EPS15L1|MAPKAP1|MDM2|PIK3R1|PRKAR1B|PTEN|PTK2B|PTPN11|RPS27A|STAM
Control_Vs_Variant	biological_process	T cell homeostasis(GO:0043029)	3	2.34575	0.036	BCL2L11|NCKAP1L|STAT5B
Control_Vs_Variant	biological_process	regulation of ARF GTPase activity(GO:0032312)	4	2.33812	0.021	AGAP3|ARAP1|ARAP2|ARFGAP2
Control_Vs_Variant	biological_process	response to endoplasmic reticulum stress(GO:0034976)	9	2.33397	0.0115	DCTN1|DNAJC3|ERN1|MBTPS1|OS9|PPP1R15B|SEC31A|SULT1A4|UBE4B
Control_Vs_Variant	biological_process	positive regulation of anti-apoptosis(GO:0045768)	5	2.33285	0.02	CD28|IGF1R|OPA1|PTK2B|RIPK1
Control_Vs_Variant	biological_process	regulation of axon extension(GO:0030516)	5	2.26793	0.021	CDH4|ILK|RYK|SLIT1|TTL
Control_Vs_Variant	biological_process	protein heterooligomerization(GO:0051291)	6	2.2627	0.0175	CASP8|IGF1R|ILK|MED24|SEPT7|TSC1
Control_Vs_Variant	biological_process	C21-steroid hormone metabolic process(GO:0008207)	4	2.25568	0.0285	NR3C1|SRD5A1|STAT5B|YWHAH
Control_Vs_Variant	biological_process	cellular amide metabolic process(GO:0043603)	3	2.23157	0.04	SLC25A15|SLC5A6|STAT5B
Control_Vs_Variant	biological_process	spliceosome assembly(GO:0000245)	3	2.23157	0.037	BAT1|SF1|SMN2
Control_Vs_Variant	biological_process	regulation of cellular ketone metabolic process(GO:0010565)	13	2.23144	0.0195	ACSL1|AKT2|BRCA1|COMT|CPT1B|LONP2|NCOR2|NR3C1|PDPR|PSMC3|PSMD1|PSMD14|SCAP
Control_Vs_Variant	biological_process	signal transduction involved in mitotic cell cycle checkpoint(GO:0072413)	7	2.19605	0.017	MDM2|PML|PPP2R5C|PSMC3|PSMD1|PSMD14|RPS27A
Control_Vs_Variant	biological_process	response to UV(GO:0009411)	8	2.16522	0.012	CHEK1|FBXW7|MAPK8|PML|POLD1|RPAIN|UBE4B|USP47
Control_Vs_Variant	biological_process	lipid localization(GO:0010876)	3	2.12476	0.045	DGAT2|HEXA|STAT5B
Control_Vs_Variant	biological_process	positive regulation of muscle cell differentiation(GO:0051149)	5	2.08445	0.0255	ILK|MAML1|MAPK14|MEF2A|SPAG9
Control_Vs_Variant	biological_process	positive regulation of cell-matrix adhesion(GO:0001954)	3	2.02445	0.0405	ILK|PTK2B|TSC1
Control_Vs_Variant	biological_process	antigen processing and presentation of exogenous peptide antigen via MHC class I, TAP-dependent(GO:0002479)	7	1.98375	0.0235	PSMC3|PSMD1|PSMD14|RPS27A|SEC61A2|TAP2|TAPBP
Control_Vs_Variant	cellular_component	nucleus(GO:0005634)	392	9.76798	0	ABCC1|ADAR|AFF1|AFF2|AGL|AHCTF1|AIP|AKNA|AKT2|ALKBH8|ANAPC7|ANKRD28|ANLN|ANP32E|APTX|AQR|ARFGAP2|ARID1B|ARID5B|ARL5A|ARL5B|ASCC1|ATAD5|ATF6B|BANF1|BAP1|BARD1|BAT1|BAZ2A|BBS4|BCL9|BCOR|BDP1|BNIP3L|BRCA1|BRD2|BRD8|BRWD1|BTAF1|C19orf2|C2orf3|C6orf167|C7orf27|C9orf126|CAPN7|CARD8|CASP8|CBFA2T2|CBFA2T3|CBX8|CCNB1IP1|CCNJ|CCNL2|CCNT2|CDC26|CDC27|CDC7|CDC73|CENPL|CEPT1|CHAF1B|CHEK1|CIC|CLOCK|CLSTN1|CMPK…
Control_Vs_Variant	cellular_component	protein complex(GO:0043234)	209	5.7888	0.0005	ABCA2|ABCD4|AGL|AHCTF1|ANAPC7|AP1G1|AP1GBP1|AP2B1|AP4E1|ARHGEF2|ARID1B|ARPC2|ASCC1|BAP1|BARD1|BAT1|BAZ2A|BBS4|BCL2L11|BCOR|BRCA1|BRD8|C19orf2|C6orf167|CASP8|CBX8|CCM2|CCT3|CCT6A|CD247|CDC26|CDC27|CDC73|CGN|CHAF1B|CLASP1|CLIP1|CLOCK|COPB1|CPSF2|CRCP|CRKRS|CSNK2A1|CSNK2A2|CSRP2BP|CUL4B|CYLD|DCTN1|DCUN1D1|DHX9|DIS3|DLG1|DNAJC3|E2F2|E2F7|EIF2B4|EIF3D|ELP3|EP400|EXOC7|EXOSC7|EXOSC8|EZH2|FADD|FAM33A|FA…
Control_Vs_Variant	cellular_component	chromosome(GO:0005694)	56	5.23133	0	AHCTF1|APTX|BANF1|BAZ2A|BRCA1|C6orf167|CBX8|CCNB1IP1|CENPL|CHEK1|CLASP1|CLIP1|CLOCK|CSNK2A1|DAXX|DCTN1|EHMT2|FAM33A|FANCC|HJURP|HMGA1|HMGB1|INCENP|KIAA0892|KIF22|LIG4|MBD3|MCM4|MEF2A|MYST3|NFKBIL2|NUMA1|NUP98|PBRM1|PDS5B|POLD1|PPP2R5A|PPP2R5C|PRPF4B|RAD21|RBL2|RCC2|SATB1|SEPT7|SMARCD3|SMC1A|STAG1|SUZ12|SYCP2|TAL1|TP53BP1|UBR2|UHRF1|WDR82|WHSC1|ZNF828
Control_Vs_Variant	cellular_component	nucleolus(GO:0005730)	41	3.45563	0.0015	ADAR|APTX|ARFGAP2|BAP1|BAZ2A|CASP8|CBFA2T3|CRKRS|DAXX|ELP3|EPHX2|ETV6|EXOSC7|EXOSC8|FBXW7|FMR1|GTPBP4|HJURP|HMGB1|KDM4A|KDM5B|LBH|LZTS1|MDM2|MLLT1|MTDH|NOL8|PHF6|PLK4|PML|POP1|PPP1CA|PUS1|RBL2|RBPJ|RCC2|TCOF1|TOE1|WHSC1|ZMAT3|ZNF687
Control_Vs_Variant	cellular_component	endosome(GO:0005768)	35	2.70654	0.019	ABCA2|ANKFY1|ANKRD27|AP1G1|ATG9A|ATP7B|CD1E|CLIP1|FLOT2|FYN|IRAK1|IRAK4|MAP3K7IP1|MARCH8|MGRN1|MMD|MTM1|OCRL|PI4KB|PIKFYVE|PML|RAB11FIP3|RIPK1|RPS27A|SEC31A|SNX27|SORT1|STAM|TPCN1|TRAF3|VPS18|VPS36|VPS41|ZFYVE16|ZFYVE27
Control_Vs_Variant	cellular_component	nuclear part(GO:0044428)	257	11.4861	0	ABCC1|ADAR|AFF2|AGL|AHCTF1|AIP|AKT2|ALKBH8|ANAPC7|ANKRD28|APTX|AQR|ARFGAP2|ARID1B|ASCC1|BANF1|BAP1|BARD1|BAT1|BAZ2A|BCOR|BDP1|BNIP3L|BRCA1|BRD8|BRWD1|C19orf2|C6orf167|C7orf64|CAMK2G|CASP8|CBFA2T3|CBX8|CCNL2|CCNT2|CDC26|CDC27|CDC42SE2|CDC7|CDC73|CDV3|CEPT1|CHAF1B|CHEK1|CLOCK|CPSF2|CRKRS|CSNK2A1|CSNK2A2|CSRP2BP|CSTF1|CUX1|DAPK3|DAXX|DDX5|DFFA|DHX9|DIS3|DNTTIP2|DPP8|DYRK1A|E2F2|E2F7|ELF1|ELP3|EP400|…
Control_Vs_Variant	cellular_component	intracellular membrane-bounded organelle(GO:0043231)	547	10.512	0	ABCA2|ABCC1|ABCD4|ABCE1|ACSF3|ACSL1|ACSL3|ACSL6|ADAR|AFF1|AFF2|AGL|AGPAT3|AHCTF1|AIFM2|AIP|AKNA|AKT2|ALDH18A1|ALG9|ALKBH8|ANAPC7|ANKFY1|ANKRD27|ANKRD28|ANLN|ANP32E|AP1G1|AP1GBP1|AP4E1|APTX|AQR|ARAP1|ARFGAP2|ARHGAP21|ARHGEF2|ARID1B|ARID5B|ARPC2|ATAD5|ATF6B|ATG9A|ATL2|ATP11A|ATP2C1|ATP7B|AURKA|B4GALNT4|B4GALT2|B4GALT6|BANF1|BAP1|BARD1|BAT1|BAZ2A|BBS4|BCAP29|BCL2L11|BCL9|BCOR|BDP1|BFAR|BNIP3L|BRCA1|…
Control_Vs_Variant	cellular_component	cytoplasm(GO:0005737)	352	7.90887	0	ABCE1|ADAR|AGAP3|AGL|AHCTF1|AIFM2|AIP|AKT2|ALDH18A1|ALKBH8|ANKFY1|ANKRD27|ANLN|ANP32E|AP1G1|AP1GBP1|ARAP1|ARAP2|ARFGAP2|ARHGAP17|ARHGAP21|ARHGEF2|ARPC2|ARPP-21|ASCC1|ATG9A|ATP7B|AURKA|BANF1|BAP1|BARD1|BBS4|BCAT1|BCL2L11|BRCA1|BRWD1|BTBD2|BZRAP1|C14orf145|C19orf2|C9orf126|CAMKK2|CAP1|CARD8|CASKIN2|CASP8|CCM2|CCT3|CCT6A|CD247|CDC123|CDC27|CDC42SE2|CDC7|CDK5RAP1|CDV3|CEP110|CEP120|CEP55|CHAF1B|CHEK1…
Control_Vs_Variant	cellular_component	cytosol(GO:0005829)	175	7.70399	0	AGL|AHCTF1|AIFM2|AIP|AKT2|ALKBH8|AMPD3|ANAPC7|AP1G1|AP2B1|ARAP1|ARAP2|ARHGAP17|ARHGEF2|AURKA|BANF1|BCAT1|BCL2L11|CAMK2G|CASP10|CASP8|CCT3|CCT6A|CD28|CDC26|CDC27|CECR1|CENPL|CEP110|CHAF1B|CHEK1|CLASP1|CLIP1|CMPK1|CNOT6L|COMT|COPB1|CSNK1E|CSNK2A1|CSNK2A2|CYLD|DAXX|DCP2|DCTN1|DENND1C|DFFA|DICER1|DIS3|DLG1|DOCK9|DPP7|DPP9|DVL2|EIF2B4|EIF3D|EIF5|ELMO2|EPHX2|EXOC7|EXOSC7|EXOSC8|FADD|FAM33A|FANCC|FASN|F…
Control_Vs_Variant	cellular_component	protein complex(GO:0043234)	213	6.40123	0	ABCA2|ABCD4|AGL|AHCTF1|ANAPC7|AP1G1|AP1GBP1|AP2B1|AP4E1|ARHGEF2|ARID1B|ARPC2|ASCC1|AURKA|BAP1|BARD1|BAT1|BAZ2A|BBS4|BCL2L11|BCOR|BRCA1|BRD8|C19orf2|C6orf167|CAMK2G|CASP8|CBX8|CCT6A|CD247|CDC26|CDC27|CDC73|CGN|CHAF1B|CLASP1|CLIP1|CLOCK|COPB1|CPSF2|CRCP|CRKRS|CSNK2A1|CSNK2A2|CSRP2BP|CUL4B|CYLD|DCTN1|DCUN1D1|DHX9|DIS3|DLG1|DNAJC3|E2F2|E2F7|EIF2B4|EIF3D|ELP3|EP400|EXOC7|EXOSC7|EXOSC8|EZH2|FADD|FAM33A…
Control_Vs_Variant	cellular_component	centrosome(GO:0005813)	35	5.21389	0	AURKA|BBS4|CASP8|CDC27|CEP110|CEP120|CEP55|CHAF1B|CHEK1|CLASP1|CLIP1|CROCC|DCTN1|DHX9|FLII|HAUS5|IFT80|IQCB1|KDM4A|KEAP1|KIAA1712|KIF15|KIF3B|NEDD1|NEK1|ODF2|OGT|PAN3|PCGF5|PLK4|PPP4R2|PXK|RAB11FIP3|TRAF5|TUBGCP2
Control_Vs_Variant	cellular_component	chromosomal part(GO:0044427)	45	4.64404	0	AHCTF1|APTX|BAZ2A|C6orf167|CBX8|CENPL|CHEK1|CLASP1|CLIP1|CSNK2A1|DAPK3|DAXX|DCTN1|FAM33A|FANCC|HJURP|HMGA1|INCENP|KIAA0892|KIF22|MBD3|MCM4|MEF2A|MYST3|NFKBIL2|NUP98|PDS5B|POLD1|PPP2R5A|PPP2R5C|RAD21|RBL2|RCC2|SEPT7|SMARCD3|SMC1A|STAG1|SUZ12|SYCP2|TAL1|TP53BP1|UBR2|UHRF1|WDR82|ZNF828
Control_Vs_Variant	cellular_component	microtubule organizing center part(GO:0044450)	12	4.15525	0	BBS4|BRCA1|C14orf145|CEP55|CLASP1|CROCC|EXOC7|KIAA0562|NEK1|ODF2|PARP3|PLK4
Control_Vs_Variant	cellular_component	focal adhesion(GO:0005925)	15	4.01211	0	ARPC2|BRCA1|EPHX2|GAK|ILK|KEAP1|KIF22|LIG4|LMLN|MDC1|PIP5K1C|PTK2B|PTPRC|SORBS3|ZYX
Control_Vs_Variant	cellular_component	cell cortex part(GO:0044448)	11	3.93421	0	ANLN|CAP1|CLASP1|EXOC7|INPP5D|LANCL2|SEPT3|SEPT7|SEPT8|SPTAN1|SPTBN2
Control_Vs_Variant	cellular_component	chromosome(GO:0005694)	30	3.92866	0	AHCTF1|BANF1|BRCA1|CCNB1IP1|CENPL|CHEK1|CLASP1|CLOCK|DAPK3|DAXX|EHMT2|FAM33A|HJURP|HMGA1|HMGB1|INCENP|LIG4|NUMA1|PBRM1|PPP2R5A|PPP2R5C|PRPF4B|RAD21|RCC2|SEPT7|SMC1A|STAG1|TP53BP1|WHSC1|ZNF828
Control_Vs_Variant	cellular_component	Golgi cisterna membrane(GO:0032580)	10	3.7015	0	ARAP1|B4GALNT4|B4GALT2|B4GALT6|FREQ|GALNT2|GOLGA1|PITPNM1|SORT1|ST3GAL4
Control_Vs_Variant	cellular_component	midbody(GO:0030496)	10	3.54574	0.001	AURKA|CEP55|CYLD|INCENP|KEAP1|KIAA1712|PITPNM1|PKP4|RAB11FIP3|SEPT7
Control_Vs_Variant	cellular_component	cell division site part(GO:0032155)	6	3.1577	0.0055	ANLN|CEP55|PITPNM1|PLK4|RAB11FIP3|SEPT7
Control_Vs_Variant	cellular_component	cell cortex(GO:0005938)	12	3.13082	0.0015	ANLN|CLASP1|DAXX|DVL2|FNBP1|GIPC1|MELK|PTK2B|SEPT7|SPTAN1|SPTBN2|TSC1
Control_Vs_Variant	cellular_component	mitochondrial outer membrane(GO:0005741)	11	2.96505	0.0025	ACSL1|ACSL3|ACSL6|AIFM2|BCL2L11|BNIP3L|CASP8|CPT1B|OPA1|PI4KB|VDAC3
Control_Vs_Variant	cellular_component	spindle pole(GO:0000922)	8	2.62942	0.009	C14orf145|DCTN1|KIAA1712|NUMA1|NUP62|ODF2|PKP4|TUBGCP2
Control_Vs_Variant	cellular_component	spindle(GO:0005819)	11	2.54121	0.005	ARHGEF2|AURKA|CDC27|HAUS5|INCENP|KIF15|KIF22|NUMA1|RCC2|SEPT7|ZNF828
Control_Vs_Variant	cellular_component	stress granule(GO:0010494)	3	2.23157	0.0355	MBNL1|PUM2|STAU1
Control_Vs_Variant	cellular_component	endocytic vesicle membrane(GO:0030666)	7	2.19605	0.017	AP2B1|CAMK2G|MDM2|RPS27A|SEC61A2|TAP2|TAPBP
Control_Vs_Variant	cellular_component	Golgi stack(GO:0005795)	4	2.17669	0.0295	GALNT2|MBTPS1|OCRL|ZFYVE1
Control_Vs_Variant	cellular_component	trans-Golgi network(GO:0005802)	7	2.06649	0.0165	ATP2C1|ATP7B|ATP9B|FURIN|GOLGA1|LRBA|SMPD4
Control_Vs_Variant	cellular_component	cell leading edge(GO:0031252)	3	2.02445	0.0485	ARPC2|DCTN1|YWHAZ
Control_Vs_Variant	cellular_component	postsynaptic density(GO:0014069)	9	2.01953	0.015	DLG1|FREQ|KLHL17|LZTS1|MINK1|NCOA2|NR3C1|PTK2B|YWHAZ
Control_Vs_Variant	molecular_function	phosphatidylinositol-3-phosphatase activity(GO:0004438)	4	7.84539	0	MTM1|MTMR1|MTMR14|PTEN
Control_Vs_Variant	molecular_function	protein binding(GO:0005515)	419	7.45792	0	ADIPOR2|AGL|AIP|AKT2|ALKBH8|ANAPC7|ANKRD28|ANLN|AP1G1|AP2B1|APTX|ARAP1|ARHGAP17|ARHGAP21|ARHGEF2|ARID1B|ARID5B|ARPC2|ATF6B|ATL2|ATP11A|ATP7B|AURKA|BAP1|BARD1|BAT1|BAZ2A|BBS4|BCL2L11|BCL9|BCOR|BNIP3L|BRCA1|BTBD2|BZRAP1|C19orf2|C6orf167|C7orf27|C9orf126|CAMK2G|CAMKK2|CAP1|CARD8|CASP10|CASP8|CBARA1|CBFA2T2|CBFA2T3|CBX8|CCM2|CCNB1IP1|CCNL2|CCNT2|CCT3|CCT6A|CD247|CD28|CD47|CDC26|CDC27|CDC42SE2|CDC73|C…
Control_Vs_Variant	molecular_function	nucleotide binding(GO:0000166)	172	6.31443	0	ABCA2|ABCC1|ABCD4|ABCE1|ACSF3|ACSL1|ACSL3|ACSL6|AGAP3|AKT2|ALDH18A1|ALKBH8|ARL5A|ARL5B|ATAD5|ATL2|ATP11A|ATP2C1|ATP7B|ATP8B2|ATP9B|AURKA|BAT1|BTAF1|C7orf64|CAMK2G|CAMKK2|CCT3|CCT6A|CDC7|CHEK1|CHST12|CMPK1|CRCP|CRKRS|CSNK1E|CSNK2A1|CSNK2A2|CUGBP1|CUGBP2|DAPK3|DDX5|DDX55|DDX59|DGKD|DHX30|DHX9|DICER1|DNAJA2|DOCK9|DYRK1A|EIF5|EP400|ERN1|FASN|FASTK|FBXO18|FGFR1|FUS|FYN|G3BP1|GAK|GFOD1|GNA13|GNAQ|GPN1|…
Control_Vs_Variant	molecular_function	nucleic acid binding(GO:0003676)	218	6.11643	0	ADAR|AFF2|AHCTF1|AHDC1|AIFM2|AKNA|ALKBH8|APTX|AQR|ARID1B|ARID5B|ARPP-21|ASCC1|ATF6B|BAHCC1|BANF1|BARD1|BAT1|BAZ2A|BCOR|BDP1|BRCA1|BTAF1|C2orf3|CBX8|CIC|CLIP1|CLOCK|CPSF2|CSTF1|CUGBP1|CUGBP2|CUX1|DCP2|DDX55|DDX59|DENND4A|DHX30|DHX9|DICER1|DIS3|E2F2|E2F7|EIF2B4|EIF3D|EIF5|ELF1|ELP3|EP400|ETV6|EXOSC7|EXOSC8|EZH2|FBXO18|FIP1L1|FLYWCH1|FMR1|FOXM1|FOXN3|FOXP4|FUBP1|FUS|FYTTD1|G3BP1|GATAD2B|GTF3C5|HDLBP…
Control_Vs_Variant	molecular_function	ligand-dependent nuclear receptor transcription coactivator activity(GO:0030374)	9	5.43127	0	HMGA1|MED24|NCOA2|NCOA6|PPARGC1B|PUS1|SMARCD3|THRAP3|TRERF1
Control_Vs_Variant	molecular_function	transferase activity, transferring phosphorus-containing groups(GO:0016772)	76	4.93049	0	AKT2|ALDH18A1|AURKA|BRD2|CAMK2G|CAMKK2|CDC7|CDS2|CEPT1|CHEK1|CMPK1|CRCP|CRKRS|CSNK1E|CSNK2A1|CSNK2A2|DAPK3|DGKD|DLG1|DYRK1A|ERN1|FASTK|FASTKD1|FGFR1|FYN|GAK|HIPK1|HMGXB3|HSP90AA1|IGF1R|ILK|IRAK1|IRAK4|MAPK14|MAPK6|MAPK8|MAPK9|MAST3|MELK|MINK1|NEK1|NEK4|NEK9|NPR2|NUP62|OXSR1|PAN3|PANK3|PI4KB|PIK3CG|PIK3R1|PIK3R5|PIKFYVE|PIP5K1C|PLK4|POLD1|POLE|POLE3|POLM|POLR2D|POLR3B|POLR3H|PRPF4B|PTK2B|PXK|RIPK1…
Control_Vs_Variant	molecular_function	exonuclease activity, active with either ribo- or deoxyribonucleic acids and producing 5'-phosphomonoesters(GO:0016796)	6	4.76167	0	APTX|DCP2|DIS3|EXOSC7|PARN|POLD1
Control_Vs_Variant	molecular_function	phosphatidylinositol-3,4,5-trisphosphate binding(GO:0005547)	5	4.73304	0	ARAP1|ARAP2|OGT|ZFYVE1|ZFYVE16
Control_Vs_Variant	molecular_function	exoribonuclease activity(GO:0004532)	5	4.54673	0	DCP2|DIS3|EXOSC7|EXOSC8|PARN
Control_Vs_Variant	molecular_function	ligase activity(GO:0016874)	41	4.13363	0	ACSF3|ACSL1|ACSL3|ACSL6|BARD1|BCOR|BRCA1|CBX8|CCNB1IP1|FBXW2|HECTD1|HERC1|HERC2|HUWE1|IRAK1|LARS|LIG4|MARCH8|MDM2|MGRN1|PELI2|PELI3|PIAS2|RFFL|RFWD3|RIMKLB|RLIM|RNF111|RPS27A|TRAF3|TRAF5|TTC3|TTL|UBE2E1|UBE2K|UBE4B|UBR2|UHRF1|VARS2|WWP2|XIAP
Control_Vs_Variant	molecular_function	chromatin binding(GO:0003682)	24	3.92756	0	APTX|BAP1|C19orf2|CBFA2T3|CHAF1B|CUX1|DHX30|FOXP4|KAT2A|MBD3|MEF2A|NCOA2|NCOA6|NR3C1|NUP62|PBRM1|PBX2|POLD1|POLE|SAFB|SMC1A|SUZ12|TAL1|ZEB1
Control_Vs_Variant	molecular_function	zinc ion binding(GO:0008270)	125	3.78101	0.0135	AGAP3|AMZ2|APTX|ARAP1|ARAP2|ARFGAP2|ARHGEF2|BARD1|BAZ2A|BFAR|BRCA1|CBFA2T2|CBFA2T3|CECR1|CLIP1|CYLD|DIDO1|EHMT2|FASN|FOXP4|FUS|GATAD2B|HELZ|HERC2|HKR1|IKZF5|KDM4A|KDM4B|KDM5B|KDM5C|KDM5D|KIN|KLF12|L3MBTL2|LMLN|LNX2|MARCH8|MBNL1|MBTD1|MDM2|MGRN1|MTA2|MTA3|MYST3|NR3C1|PAN3|PCGF5|PHF14|PHF20|PHF6|PIAS2|PIKFYVE|PML|POLE|RARG|RC3H2|RFFL|RFWD3|RLIM|RNF111|RNF170|RNF24|RREB1|SF1|SLC30A5|SP1|SUZ12|TAF3|T…
Control_Vs_Variant	molecular_function	phosphatidylinositol bisphosphate phosphatase activity(GO:0034593)	3	3.71615	0.0055	MTM1|OCRL|PTEN
Control_Vs_Variant	molecular_function	phosphoprotein phosphatase activity(GO:0004721)	18	3.49698	0.0005	CAMK2G|CTDSP1|CTDSPL2|DLG1|MTM1|MTMR1|MTMR14|MTMR4|PPM1K|PPP1CA|PPP1R15B|PPP4R1|PPP6C|PTEN|PTPN11|PTPRA|PTPRC|PTPRS
Control_Vs_Variant	molecular_function	nucleoside-triphosphatase activity(GO:0017111)	56	3.44322	0.003	ABCA2|ABCC1|ABCD4|ABCE1|ATAD5|ATL2|ATP11A|ATP2C1|ATP7B|ATP8B2|ATP9B|BAT1|BBS4|BTAF1|CGN|DCTN1|DDX5|DDX55|DDX59|DHX30|DHX9|DICER1|EIF5|EP400|FBXO18|G3BP1|GNA13|GNAQ|GPN1|GTPBP1|GTPBP4|HELZ|HSP90AA1|KATNAL1|KIF15|KIF18B|KIF22|KIF3B|KLC2|LONP2|MCM4|NKIRAS2|OPA1|PEX1|PPP2R4|PSMC3|RAP1A|RASL10B|RRAS2|SMARCAL1|SMC1A|SRP54|TAP2|TAPBP|XRCC2|YME1L1
Control_Vs_Variant	molecular_function	histone acetyltransferase activity(GO:0004402)	7	3.43554	0.0015	CLOCK|ELP3|HAT1|KAT2A|MED24|MYST3|NCOA2
Control_Vs_Variant	molecular_function	protein phosphatase type 2A regulator activity(GO:0008601)	4	3.30274	0.0085	PPME1|PPP2R4|PPP2R5A|PPP2R5C
Control_Vs_Variant	molecular_function	guanyl-nucleotide exchange factor activity(GO:0005085)	17	3.24533	0.0015	ANKRD27|ARHGEF2|DENND1C|DIS3|DOCK9|EIF2B4|GNAQ|HERC1|HERC2|ITSN2|MADD|PLEKHG4|RALGDS|RALGPS1|RANBP10|SOS2|TRIO
Control_Vs_Variant	molecular_function	phospholipid transporter activity(GO:0005548)	5	3.12297	0.0055	ATP11A|ATP8B2|ATP9B|PITPNA|PITPNM1
Control_Vs_Variant	molecular_function	peptide antigen binding(GO:0042605)	3	3.07217	0.011	MAML1|TAP2|TAPBP
Control_Vs_Variant	molecular_function	endoribonuclease activity, producing 5'-phosphomonoesters(GO:0016891)	4	2.81428	0.011	DICER1|ERN1|POP1|RPP14
Control_Vs_Variant	molecular_function	transition metal ion transmembrane transporter activity(GO:0046915)	4	2.70912	0.0145	ATP2C1|ATP7B|SLC30A5|SLC39A13
Control_Vs_Variant	molecular_function	primary active transmembrane transporter activity(GO:0015399)	11	2.47587	0.005	ABCA2|ABCC1|ABCD4|ATP11A|ATP2C1|ATP7B|ATP8B2|ATP9B|SEC61A2|TAP2|TAPBP
Control_Vs_Variant	molecular_function	RNA polymerase II transcription cofactor activity(GO:0001104)	7	2.42833	0.01	C19orf2|MED24|MEF2A|PPARGC1B|THRAP3|TP53BP1|TRERF1
Control_Vs_Variant	molecular_function	oxidoreductase activity, acting on paired donors, with incorporation or reduction of molecular oxygen, 2-oxoglutarate as one donor, and incorporation of one atom each of oxygen into both donors(GO:0016706)	5	2.33285	0.0185	ALKBH8|KDM4A|KDM5B|KDM5C|KDM5D
Control_Vs_Variant	molecular_function	ARF GTPase activator activity(GO:0008060)	4	2.25568	0.024	AGAP3|ARAP1|ARAP2|ARFGAP2
Control_Vs_Variant	molecular_function	signal sequence binding(GO:0005048)	3	2.23157	0.0375	SRP54|TNPO1|TNPO2
Control_Vs_Variant	molecular_function	transcription corepressor activity(GO:0003714)	14	2.20476	0.016	BCOR|C19orf2|C9orf126|CBFA2T2|KDM5B|KLF12|L3MBTL2|NCOR2|NFKBIL2|PSMC3|RLIM|SF1|TBL1X|ZEB1
Control_Vs_Variant	molecular_function	ubiquitin thiolesterase activity(GO:0004221)	7	2.1521	0.022	BAP1|CYLD|PSMD14|USP4|USP42|USP47|USP49
Control_Vs_Variant	molecular_function	histone methyltransferase activity(GO:0042054)	5	2.08445	0.027	EHMT2|EZH2|SUZ12|WDR82|WHSC1
Condition	Gene Ontology	GeneOntology Description	DysregulatedGenes	Z Score	P Value	gene symbols
Control_Vs_Variant	KEGG	Neurotrophin signaling pathway:KEGG-hsa04722	19	5.6277	0	AKT2|CAMK2G|IRAK1|IRAK4|KIDINS220|MAPK14|MAPK8|MAPK9|PIK3CG|PIK3R1|PIK3R5|PLCG2|PTPN11|RAP1A|RPS6KA4|SORT1|SOS2|YWHAH|YWHAZ
Control_Vs_Variant	KEGG	Ubiquitin mediated proteolysis:KEGG-hsa04120	19	5.30919	0	ANAPC7|BRCA1|CDC26|CDC27|CUL4B|FBXW7|HERC1|HERC2|HUWE1|KEAP1|MDM2|MGRN1|PIAS2|PML|UBE2E1|UBE2K|UBE4B|WWP2|XIAP
Control_Vs_Variant	KEGG	Apoptosis:KEGG-hsa04210	14	5.2019	0	AKT2|CASP10|CASP8|DFFA|FADD|IRAK1|IRAK4|PIK3CG|PIK3R1|PIK3R5|PRKAR1B|RIPK1|TNFRSF10B|XIAP
Control_Vs_Variant	KEGG	Toll-like receptor signaling pathway:KEGG-hsa04620	15	4.95439	0	AKT2|CASP8|FADD|IFNAR1|IRAK1|IRAK4|MAP3K7IP1|MAPK14|MAPK8|MAPK9|PIK3CG|PIK3R1|PIK3R5|RIPK1|TRAF3
Control_Vs_Variant	KEGG	Glioma:KEGG-hsa05214	11	4.76315	0	AKT2|CAMK2G|E2F2|IGF1R|MDM2|PIK3CG|PIK3R1|PIK3R5|PLCG2|PTEN|SOS2
Control_Vs_Variant	KEGG	Phosphatidylinositol signaling system:KEGG-hsa04070	12	4.5712	0	CDS2|DGKD|INPP5D|OCRL|PI4KB|PIK3CG|PIK3R1|PIK3R5|PIKFYVE|PIP5K1C|PLCG2|PTEN
Control_Vs_Variant	KEGG	Adipocytokine signaling pathway:KEGG-hsa04920	11	4.51819	0	ACSL1|ACSL3|ACSL6|ADIPOR2|AKT2|CAMKK2|CPT1B|MAPK8|MAPK9|PTPN11|STAT3
Control_Vs_Variant	KEGG	Progesterone-mediated oocyte maturation:KEGG-hsa04914	12	4.16547	0.0005	AKT2|ANAPC7|CDC26|CDC27|HSP90AA1|IGF1R|MAPK14|MAPK8|MAPK9|PIK3CG|PIK3R1|PIK3R5
Control_Vs_Variant	KEGG	Measles:KEGG-hsa05162	16	4.09695	0	ADAR|AKT2|CD28|CSNK2A1|CSNK2A2|FYN|IFNAR1|IRAK1|IRAK4|PIK3CG|PIK3R1|PIK3R5|STAT3|STAT5B|TNFRSF10B|TYK2
Control_Vs_Variant	KEGG	Acute myeloid leukemia:KEGG-hsa05221	9	4.04703	0.001	AKT2|PIK3CG|PIK3R1|PIK3R5|PML|RUNX1|SOS2|STAT3|STAT5B
Control_Vs_Variant	KEGG	Cell cycle:KEGG-hsa04110	15	4.02164	0.0005	ANAPC7|CDC26|CDC27|CDC7|CHEK1|E2F2|MCM4|MDM2|RAD21|RBL2|SMC1A|STAG1|TFDP2|YWHAH|YWHAZ
Control_Vs_Variant	KEGG	Protein processing in endoplasmic reticulum:KEGG-hsa04141	18	4.00531	0	ATF6B|DNAJA2|DNAJC3|DNAJC5|ERN1|HSP90AA1|LMAN1|MAPK8|MAPK9|MBTPS1|NGLY1|OS9|RPN2|SEC31A|SEC61A2|SVIP|UBE2E1|UBE4B
Control_Vs_Variant	KEGG	Fc epsilon RI signaling pathway:KEGG-hsa04664	11	3.97733	0	AKT2|FYN|INPP5D|MAPK14|MAPK8|MAPK9|PIK3CG|PIK3R1|PIK3R5|PLCG2|SOS2
Control_Vs_Variant	KEGG	Chagas disease (American trypanosomiasis):KEGG-hsa05142	13	3.95551	0.0005	AKT2|CASP8|CD247|FADD|GNAQ|IRAK1|IRAK4|MAPK14|MAPK8|MAPK9|PIK3CG|PIK3R1|PIK3R5
Control_Vs_Variant	KEGG	RIG-I-like receptor signaling pathway:KEGG-hsa04622	10	3.94051	0.002	CASP10|CASP8|CYLD|FADD|MAPK14|MAPK8|MAPK9|OTUD5|RIPK1|TRAF3
Control_Vs_Variant	KEGG	Pathways in cancer:KEGG-hsa05200	29	3.82056	0	AKT2|CASP8|DAPK3|DVL2|E2F2|FADD|FGFR1|FZD6|HSP90AA1|IGF1R|MAPK8|MAPK9|MDM2|NCOA4|PIAS2|PIK3CG|PIK3R1|PIK3R5|PLCG2|PML|PTEN|RALGDS|RUNX1|SOS2|STAT3|STAT5B|TRAF3|TRAF5|XIAP
Control_Vs_Variant	KEGG	mRNA surveillance pathway:KEGG-hsa03015	11	3.73808	0	BAT1|CPSF2|CSTF1|FIP1L1|MSI2|PABPC4|PPP2R5A|PPP2R5C|RNPS1|SMG1|SMG7
Control_Vs_Variant	KEGG	Base excision repair:KEGG-hsa03410	6	3.73028	0.001	HMGB1|PARP3|POLD1|POLE|POLE3|UNG
Control_Vs_Variant	KEGG	Chronic myeloid leukemia:KEGG-hsa05220	10	3.72884	0	AKT2|E2F2|MDM2|PIK3CG|PIK3R1|PIK3R5|PTPN11|RUNX1|SOS2|STAT5B
Control_Vs_Variant	KEGG	Oocyte meiosis:KEGG-hsa04114	13	3.60523	0	ANAPC7|AURKA|CAMK2G|CDC26|CDC27|IGF1R|PPP1CA|PPP2R5A|PPP2R5C|SLK|SMC1A|YWHAH|YWHAZ
Control_Vs_Variant	KEGG	Valine, leucine and isoleucine biosynthesis:KEGG-hsa00290	3	3.58909	0.0085	BCAT1|LARS|VARS2
Control_Vs_Variant	KEGG	Insulin signaling pathway:KEGG-hsa04910	15	3.55186	0	AKT2|EXOC7|FASN|FLOT2|INPP5D|MAPK8|MAPK9|PIK3CG|PIK3R1|PIK3R5|PPP1CA|PRKAR1B|SOCS4|SOS2|TSC1
Control_Vs_Variant	KEGG	Prostate cancer:KEGG-hsa05215	11	3.51578	0	AKT2|E2F2|FGFR1|HSP90AA1|IGF1R|MDM2|PIK3CG|PIK3R1|PIK3R5|PTEN|SOS2
Control_Vs_Variant	KEGG	NOD-like receptor signaling pathway:KEGG-hsa04621	8	3.41211	0.0025	CARD8|CASP8|HSP90AA1|MAP3K7IP1|MAPK14|MAPK8|MAPK9|XIAP
Control_Vs_Variant	KEGG	Toxoplasmosis:KEGG-hsa05145	14	3.32586	0.0005	AKT2|CASP8|IRAK1|IRAK4|MAP3K7IP1|MAPK14|MAPK8|MAPK9|PIK3CG|PIK3R1|PIK3R5|STAT3|TYK2|XIAP
Control_Vs_Variant	KEGG	Pancreatic cancer:KEGG-hsa05212	9	3.31259	0.0015	AKT2|E2F2|MAPK8|MAPK9|PIK3CG|PIK3R1|PIK3R5|RALGDS|STAT3
Control_Vs_Variant	KEGG	Hepatitis C:KEGG-hsa05160	14	3.29435	0.0015	AKT2|IFNAR1|MAPK14|MAPK8|MAPK9|PIAS2|PIK3CG|PIK3R1|PIK3R5|RIPK1|SOS2|STAT3|TRAF3|TYK2
Control_Vs_Variant	KEGG	T cell receptor signaling pathway:KEGG-hsa04660	12	3.29103	0.0005	AKT2|CD247|CD28|DLG1|FYN|MAPK14|MAPK9|PIK3CG|PIK3R1|PIK3R5|PTPRC|SOS2
Control_Vs_Variant	KEGG	Melanoma:KEGG-hsa05218	9	3.26323	0.0035	AKT2|E2F2|FGFR1|IGF1R|MDM2|PIK3CG|PIK3R1|PIK3R5|PTEN
Control_Vs_Variant	KEGG	Small cell lung cancer:KEGG-hsa05222	10	3.17113	0.0005	AKT2|E2F2|PIAS2|PIK3CG|PIK3R1|PIK3R5|PTEN|TRAF3|TRAF5|XIAP
Control_Vs_Variant	KEGG	ErbB signaling pathway:KEGG-hsa04012	10	3.08754	0.0035	AKT2|CAMK2G|MAPK8|MAPK9|PIK3CG|PIK3R1|PIK3R5|PLCG2|SOS2|STAT5B
Control_Vs_Variant	KEGG	Endometrial cancer:KEGG-hsa05213	7	3.05943	0.005	AKT2|ILK|PIK3CG|PIK3R1|PIK3R5|PTEN|SOS2
Control_Vs_Variant	KEGG	Osteoclast differentiation:KEGG-hsa04380	13	3.02845	0.0015	AKT2|CYLD|FYN|IFNAR1|MAP3K7IP1|MAPK14|MAPK8|MAPK9|PIK3CG|PIK3R1|PIK3R5|PLCG2|TYK2
Control_Vs_Variant	KEGG	Non-small cell lung cancer:KEGG-hsa05223	7	2.94268	0.0075	AKT2|E2F2|PIK3CG|PIK3R1|PIK3R5|PLCG2|SOS2
Control_Vs_Variant	KEGG	RNA transport:KEGG-hsa03013	14	2.85263	0.0015	BAT1|EIF2B4|EIF3D|EIF5|NUP214|NUP50|NUP62|NUP98|PABPC4|POP1|RNPS1|RPP14|SMN2|XPO5
Control_Vs_Variant	KEGG	Inositol phosphate metabolism:KEGG-hsa00562	7	2.77719	0.0055	OCRL|PI4KB|PIK3CG|PIKFYVE|PIP5K1C|PLCG2|PTEN
Control_Vs_Variant	KEGG	RNA degradation:KEGG-hsa03018	8	2.739	0.0055	CNOT6L|DCP2|DIS3|EXOSC7|EXOSC8|PABPC4|PAN3|PARN
Control_Vs_Variant	KEGG	Type II diabetes mellitus:KEGG-hsa04930	6	2.67897	0.015	MAPK8|MAPK9|PIK3CG|PIK3R1|PIK3R5|SOCS4
Control_Vs_Variant	KEGG	Notch signaling pathway:KEGG-hsa04330	6	2.67897	0.011	DVL2|KAT2A|MAML1|NCOR2|NOTCH2|RBPJ
Control_Vs_Variant	KEGG	Focal adhesion:KEGG-hsa04510	17	2.67283	0.0065	AKT2|FYN|IGF1R|ILK|ITGA4|MAPK8|MAPK9|PIK3CG|PIK3R1|PIK3R5|PIP5K1C|PPP1CA|PTEN|RAP1A|SOS2|XIAP|ZYX
Control_Vs_Variant	KEGG	Colorectal cancer:KEGG-hsa05210	7	2.52373	0.015	AKT2|MAPK8|MAPK9|PIK3CG|PIK3R1|PIK3R5|RALGDS
Control_Vs_Variant	KEGG	Natural killer cell mediated cytotoxicity:KEGG-hsa04650	12	2.40135	0.01	CD247|FYN|IFNAR1|ITGAL|PIK3CG|PIK3R1|PIK3R5|PLCG2|PTK2B|PTPN11|SOS2|TNFRSF10B
Control_Vs_Variant	KEGG	Jak-STAT signaling pathway:KEGG-hsa04630	13	2.3772	0.006	AKT2|IFNAR1|PIAS2|PIK3CG|PIK3R1|PIK3R5|PTPN11|SOCS4|SOS2|STAM|STAT3|STAT5B|TYK2
Control_Vs_Variant	KEGG	p53 signaling pathway:KEGG-hsa04115	7	2.3381	0.0175	CASP8|CHEK1|MDM2|PTEN|SESN2|TNFRSF10B|ZMAT3
Control_Vs_Variant	KEGG	Fc gamma R-mediated phagocytosis:KEGG-hsa04666	9	2.31621	0.011	AKT2|ARPC2|INPP5D|PIK3CG|PIK3R1|PIK3R5|PIP5K1C|PLCG2|PTPRC
Control_Vs_Variant	KEGG	Renal cell carcinoma:KEGG-hsa05211	7	2.16541	0.0235	AKT2|PIK3CG|PIK3R1|PIK3R5|PTPN11|RAP1A|SOS2
Control_Vs_Variant	KEGG	Fatty acid metabolism:KEGG-hsa00071	5	2.14599	0.03	ACSL1|ACSL3|ACSL6|CPT1B|HADHB
Control_Vs_Variant	KEGG	Leukocyte transendothelial migration:KEGG-hsa04670	10	2.08303	0.0165	ITGA4|ITGAL|MAPK14|PIK3CG|PIK3R1|PIK3R5|PLCG2|PTK2B|PTPN11|RAP1A
Control_Vs_Variant	KEGG	Wnt signaling pathway:KEGG-hsa04310	12	2.03326	0.03	CAMK2G|CSNK1E|CSNK2A1|CSNK2A2|DVL2|FZD6|MAPK8|MAPK9|PPP2R5A|PPP2R5C|TBL1X|VANGL1
Control_Vs_Variant	KEGG	B cell receptor signaling pathway:KEGG-hsa04662	7	2.00398	0.026	AKT2|INPP5D|PIK3CG|PIK3R1|PIK3R5|PLCG2|SOS2
Control_Vs_Variant	PathwayCommons	TRAIL signaling	4	6.04047	0	CASP10|CASP8|FADD|TNFRSF10B
Control_Vs_Variant	PathwayCommons	FasL/ CD95L signaling	3	5.61265	0	CASP10|CASP8|FADD
Control_Vs_Variant	PathwayCommons	Destabilization of mRNA by KSRP	6	5.33079	0	DCP2|DIS3|EXOSC7|EXOSC8|PARN|YWHAZ
Control_Vs_Variant	PathwayCommons	NF-kB activation through FADD/RIP-1 pathway mediated by caspase-8 and -10	4	5.04747	0	CASP10|CASP8|FADD|RIPK1
Control_Vs_Variant	PathwayCommons	Caspase-8 is formed from procaspase-8	4	5.04747	0.0005	CASP8|FADD|RIPK1|TNFRSF10B
Control_Vs_Variant	PathwayCommons	Activation of Pro-Caspase 8	4	5.04747	0.0005	CASP8|FADD|RIPK1|TNFRSF10B
Control_Vs_Variant	PathwayCommons	Extrinsic Pathway for Apoptosis	5	5.00279	0	CASP10|CASP8|FADD|RIPK1|TNFRSF10B
Control_Vs_Variant	PathwayCommons	Death Receptor Signalling	5	5.00279	0	CASP10|CASP8|FADD|RIPK1|TNFRSF10B
Control_Vs_Variant	PathwayCommons	Mitotic Metaphase/Anaphase Transition	7	4.8881	0.0005	ANAPC7|CDC26|CDC27|RAD21|SMC1A|STAG1|UBE2E1
Control_Vs_Variant	PathwayCommons	ATM mediated response to DNA double-strand break	3	4.37028	0.001	BRCA1|CHEK1|MDC1
Control_Vs_Variant	PathwayCommons	ATM mediated phosphorylation of repair proteins	3	4.37028	0.001	BRCA1|CHEK1|MDC1
Control_Vs_Variant	PathwayCommons	RNA Polymerase III Transcription Initiation From Type 3 Promoter	6	4.32643	0	BDP1|LZTS1|POLR3B|POLR3H|POU2F1|SNAPC4
Control_Vs_Variant	PathwayCommons	Transport to the Golgi and subsequent modification	5	4.27342	0.001	LMAN1|MGAT1|MGAT5|SEC31A|ST3GAL4
Control_Vs_Variant	PathwayCommons	RIG-I/MDA5 mediated induction of IFN-alpha/beta pathways	8	4.20821	0	CASP10|CASP8|CYLD|FADD|OTUD5|PCBP2|RIPK1|TRAF3
Control_Vs_Variant	PathwayCommons	RNA Polymerase III Transcription Initiation	7	4.16266	0	BDP1|GTF3C5|LZTS1|POLR3B|POLR3H|POU2F1|SNAPC4
Control_Vs_Variant	PathwayCommons	Regulation of Androgen receptor activity	16	4.11294	0	BRCA1|CASP8|CTDSP1|EHMT2|HSP90AA1|MAPK14|MAPK8|MDM2|NCOA1|NCOA2|NCOA4|NCOA6|NR3C1|POU2F1|PTK2B|ZMIZ1
Control_Vs_Variant	PathwayCommons	Androgen-mediated signaling	17	4.06482	0	BRCA1|CASP8|CTDSP1|EHMT2|HSP90AA1|MAPK14|MAPK8|MDM2|NCOA1|NCOA2|NCOA4|NCOA6|NR3C1|PIK3R1|POU2F1|PTK2B|ZMIZ1
Control_Vs_Variant	PathwayCommons	TNF signaling	3	3.94772	0.0005	CASP8|FADD|RIPK1
Control_Vs_Variant	PathwayCommons	CD28 dependent Vav1 pathway	3	3.94772	0.0025	CD28|FYN|PTPRA
Control_Vs_Variant	PathwayCommons	Destabilization of mRNA by Tristetraprolin (TTP)	5	3.88811	0	DCP2|DIS3|EXOSC7|EXOSC8|TNPO1
Control_Vs_Variant	PathwayCommons	Regulation of mRNA Stability by Proteins that Bind AU-rich Elements	15	3.83224	0	ANAPC7|CDC26|CDC27|DCP2|DIS3|EXOSC7|EXOSC8|NUP214|PARN|PSMC3|PSMD1|PSMD14|TNPO1|UBE2E1|YWHAZ
Control_Vs_Variant	PathwayCommons	Caspase cascade in apoptosis	9	3.75134	0	CASP10|CASP8|DFFA|MADD|NUMA1|RIPK1|SATB1|SLK|SPTAN1
Control_Vs_Variant	PathwayCommons	RNA Polymerase III Transcription Initiation From Type 2 Promoter	5	3.71729	0	BDP1|GTF3C5|LZTS1|POLR3B|POLR3H
Control_Vs_Variant	PathwayCommons	EPO signaling pathway	7	3.69823	0	INPP5D|MAPK14|MAPK8|PIK3R1|PLCG2|PTPN11|RAP1A
Control_Vs_Variant	PathwayCommons	Recruitment of repair and signaling proteins to double-strand breaks	3	3.60072	0.0035	BRCA1|MDC1|TP53BP1
Control_Vs_Variant	PathwayCommons	Platelet sensitization by LDL	3	3.60072	0.001	LRP8|MAPK14|PTPN11
Control_Vs_Variant	PathwayCommons	RNA Polymerase III Transcription	7	3.59404	0	BDP1|GTF3C5|LZTS1|POLR3B|POLR3H|POU2F1|SNAPC4
Control_Vs_Variant	PathwayCommons	RNA Polymerase III Abortive And Retractive Initiation	7	3.59404	0	BDP1|GTF3C5|LZTS1|POLR3B|POLR3H|POU2F1|SNAPC4
Control_Vs_Variant	PathwayCommons	RNA Polymerase III Transcription Initiation From Type 1 Promoter	5	3.55848	0.0005	BDP1|GTF3C5|LZTS1|POLR3B|POLR3H
Control_Vs_Variant	PathwayCommons	3-phosphoinositide biosynthesis	6	3.48877	0	PI4KB|PIK3CG|PIK3R1|PIK3R5|PIKFYVE|PIP5K1C
Control_Vs_Variant	PathwayCommons	Triglyceride Biosynthesis	5	3.41022	0.0005	ACSL1|ACSL3|ACSL6|DGAT2|FASN
Control_Vs_Variant	PathwayCommons	Destabilization of mRNA by Butyrate Response Factor 1 (BRF1)	5	3.41022	0	DCP2|DIS3|EXOSC7|EXOSC8|TNPO1
Control_Vs_Variant	PathwayCommons	Signalling to ERKs	4	3.39849	0.0015	KIDINS220|PTPN11|RALGDS|RAP1A
Control_Vs_Variant	PathwayCommons	HIV-1 Nef: Negative effector of Fas and TNF-alpha	7	3.39756	0.001	CASP8|CD247|DAXX|DFFA|FADD|MAPK8|RIPK1
Control_Vs_Variant	PathwayCommons	Double-Strand Break Repair	6	3.3735	0.0005	BRCA1|CHEK1|LIG4|MDC1|POLD1|TP53BP1
Control_Vs_Variant	PathwayCommons	Reelin signaling pathway	6	3.26356	0.0015	ARHGEF2|FYN|LRP8|MAPK8|PIK3R1|RAP1A
Control_Vs_Variant	PathwayCommons	Mitotic Prometaphase	13	3.15544	0	AHCTF1|ANAPC7|CDC26|CDC27|CENPL|CLASP1|CLIP1|INCENP|RAD21|RCC2|SMC1A|STAG1|UBE2E1
Control_Vs_Variant	PathwayCommons	Homologous recombination repair of replication-independent double-strand breaks	5	3.14057	0.001	BRCA1|CHEK1|MDC1|POLD1|TP53BP1
Control_Vs_Variant	PathwayCommons	Homologous Recombination Repair	5	3.14057	0.001	BRCA1|CHEK1|MDC1|POLD1|TP53BP1
Control_Vs_Variant	PathwayCommons	Cell Cycle, Mitotic	30	3.13923	0.0365	AHCTF1|ANAPC7|CDC26|CDC27|CDC7|CENPL|CLASP1|CLIP1|CSNK1E|DYRK1A|GINS1|HSP90AA1|INCENP|MCM4|NEDD1|NUMA1|ODF2|PLK4|POLD1|POLE|PSMC3|PSMD1|PSMD14|RAD21|RBL2|RCC2|SMC1A|STAG1|TUBGCP2|UBE2E1
Control_Vs_Variant	PathwayCommons	DNA Replication	26	3.12712	0.02	AHCTF1|ANAPC7|CDC26|CDC27|CDC7|CENPL|CLASP1|CLIP1|CSNK1E|GINS1|HSP90AA1|INCENP|MCM4|NEDD1|ODF2|PLK4|POLD1|POLE|PSMC3|PSMD1|PSMD14|RAD21|RCC2|SMC1A|STAG1|UBE2E1
Control_Vs_Variant	PathwayCommons	RNA Polymerase III Chain Elongation	3	3.05589	0.004	LZTS1|POLR3B|POLR3H
Control_Vs_Variant	PathwayCommons	Antigen Presentation: Folding, assembly and peptide loading of class I MHC	3	3.05589	0.0055	SEC31A|TAP2|TAPBP
Control_Vs_Variant	PathwayCommons	ARMS-mediated activation	3	3.05589	0.007	KIDINS220|PTPN11|RAP1A
Control_Vs_Variant	PathwayCommons	Fatty Acyl-CoA Biosynthesis	4	3.04885	0.0035	ACSL1|ACSL3|ACSL6|FASN
Control_Vs_Variant	PathwayCommons	Conversion from APC/C:Cdc20 to APC/C:Cdh1 in late anaphase	4	3.04885	0.004	ANAPC7|CDC26|CDC27|UBE2E1
Control_Vs_Variant	PathwayCommons	TNF alpha/NF-kB	19	3.03912	0	AKT2|BCL7A|CASP10|CASP8|CSNK2A1|CSNK2A2|CYLD|FADD|HSP90AA1|NKIRAS2|PPP6C|PSMC3|PSMD1|PTPN11|RIPK1|TRAF3|TRAF5|YWHAH|YWHAZ
Control_Vs_Variant	PathwayCommons	M Phase	18	3.01404	0	AHCTF1|ANAPC7|CDC26|CDC27|CENPL|CLASP1|CLIP1|CSNK1E|HSP90AA1|INCENP|NEDD1|ODF2|PLK4|RAD21|RCC2|SMC1A|STAG1|UBE2E1
Control_Vs_Variant	PathwayCommons	Mitotic M-M/G1 phases	24	2.95608	0.0305	AHCTF1|ANAPC7|CDC26|CDC27|CDC7|CENPL|CLASP1|CLIP1|CSNK1E|HSP90AA1|INCENP|MCM4|NEDD1|ODF2|PLK4|POLE|PSMC3|PSMD1|PSMD14|RAD21|RCC2|SMC1A|STAG1|UBE2E1
Control_Vs_Variant	PathwayCommons	fatty acid beta-oxidation I	4	2.89467	0.0015	ACSL1|ACSL3|ACSL6|HADHB
Control_Vs_Variant	PathwayCommons	The role of Nef in HIV-1 replication and disease pathogenesis	4	2.89467	0.004	AP1G1|AP2B1|CD28|FYN
Control_Vs_Variant	PathwayCommons	Phosphorylation of the APC/C	4	2.89467	0.0035	ANAPC7|CDC26|CDC27|UBE2E1
Control_Vs_Variant	PathwayCommons	APC/C:Cdc20 mediated degradation of Cyclin B	4	2.89467	0.0065	ANAPC7|CDC26|CDC27|UBE2E1
Control_Vs_Variant	PathwayCommons	Host Interactions of HIV factors	15	2.88112	0	ANAPC7|AP1G1|AP2B1|BANF1|CD28|CDC26|CDC27|FYN|NUP214|NUP50|NUP62|PSMC3|PSMD1|PSMD14|UBE2E1
Control_Vs_Variant	PathwayCommons	mRNA Decay by 3' to 5' Exoribonuclease	3	2.83514	0.004	DIS3|EXOSC7|EXOSC8
Control_Vs_Variant	PathwayCommons	Recruitment of NuMA to mitotic centrosomes	3	2.83514	0.005	NEDD1|NUMA1|TUBGCP2
Control_Vs_Variant	PathwayCommons	Apoptosis	17	2.79475	0.017	ANAPC7|CASP10|CASP8|CDC26|CDC27|DFFA|FADD|MAPK8|PSMC3|PSMD1|PSMD14|RIPK1|SATB1|SPTAN1|TNFRSF10B|UBE2E1|XIAP
Control_Vs_Variant	PathwayCommons	Polo-like kinase mediated events	4	2.75173	0.006	ANAPC7|CDC26|CDC27|UBE2E1
Control_Vs_Variant	PathwayCommons	Phosphorylation of Emi1	4	2.75173	0.004	ANAPC7|CDC26|CDC27|UBE2E1
Control_Vs_Variant	PathwayCommons	PI-3K cascade	4	2.75173	0.008	MDM2|PIK3R1|PTEN|PTPN11
Control_Vs_Variant	PathwayCommons	Negative regulators of RIG-I/MDA5 signaling	4	2.75173	0.007	CYLD|OTUD5|PCBP2|TRAF3
Control_Vs_Variant	PathwayCommons	Mitotic Telophase /Cytokinesis	4	2.75173	0.006	ANAPC7|CDC26|CDC27|UBE2E1
Control_Vs_Variant	PathwayCommons	Inhibition of the proteolytic activity of APC/C required for the onset of anaphase by mitotic spindle checkpoint components	4	2.75173	0.006	ANAPC7|CDC26|CDC27|UBE2E1
Control_Vs_Variant	PathwayCommons	Inactivation of APC/C via direct inhibition of the APC/C complex	4	2.75173	0.006	ANAPC7|CDC26|CDC27|UBE2E1
Control_Vs_Variant	PathwayCommons	Integrins in angiogenesis	9	2.74493	0.0005	CASP8|HSP90AA1|IGF1R|ILK|MAPK8|PI4KB|PIK3R1|PTK2B|PTPN11
Control_Vs_Variant	PathwayCommons	RNA Polymerase I, RNA Polymerase III, and Mitochondrial Transcription	9	2.68896	0.0005	BDP1|EHMT2|GTF3C5|LZTS1|POLR3B|POLR3H|POU2F1|SNAPC4|TAF1C
Control_Vs_Variant	PathwayCommons	G2/M Transition	12	2.67783	0	ANAPC7|CDC26|CDC27|CLASP1|CSNK1E|HSP90AA1|NEDD1|NUMA1|ODF2|PLK4|TUBGCP2|UBE2E1
Control_Vs_Variant	PathwayCommons	Prolonged ERK activation events	3	2.63923	0.0115	KIDINS220|PTPN11|RAP1A
Control_Vs_Variant	PathwayCommons	Nef-mediates down modulation of cell surface receptors by recruiting them to clathrin adapters	3	2.63923	0.0115	AP1G1|AP2B1|CD28
Control_Vs_Variant	PathwayCommons	CXCR4-mediated signaling events	17	2.63816	0.0135	CD247|CD28|CYLD|FYN|GNA13|INPP5D|MAPK14|MAPK8|MAPKAP1|PIK3R1|POU2F1|PTEN|PTK2B|PTPN11|PTPRC|RAP1A|RCAN1
Control_Vs_Variant	PathwayCommons	Mitotic G2-G2/M phases	12	2.63602	0	ANAPC7|CDC26|CDC27|CLASP1|CSNK1E|HSP90AA1|NEDD1|NUMA1|ODF2|PLK4|TUBGCP2|UBE2E1
Control_Vs_Variant	PathwayCommons	Adaptive Immune System	19	2.62847	0.0295	ANAPC7|CD28|CDC26|CDC27|FYN|INPP5D|ITGA4|ITGAL|PSMC3|PSMD1|PSMD14|PTEN|PTPN11|PTPRA|PTPRC|SEC31A|TAP2|TAPBP|UBE2E1
Control_Vs_Variant	PathwayCommons	Mitotic Spindle Checkpoint	4	2.61858	0.006	ANAPC7|CDC26|CDC27|UBE2E1
Control_Vs_Variant	PathwayCommons	APC-Cdc20 mediated degradation of Nek2A	4	2.61858	0.007	ANAPC7|CDC26|CDC27|UBE2E1
Control_Vs_Variant	PathwayCommons	3-phosphoinositide degradation	4	2.61858	0.0055	INPP5D|MTMR14|OCRL|PTEN
Control_Vs_Variant	PathwayCommons	NGF signalling via TRKA from the plasma membrane	7	2.59419	0.0015	AP2B1|KIDINS220|MDM2|PTEN|PTPN11|RALGDS|RAP1A
Control_Vs_Variant	PathwayCommons	BCR signaling pathway	9	2.58024	0.001	CAMK2G|CSNK2A1|INPP5D|MAPK14|MAPK8|PIK3R1|PLCG2|PTEN|PTPRC
Control_Vs_Variant	PathwayCommons	TCR signaling in na&#xef;ve CD4+ T cells	14	2.56862	0	CD247|CD28|CYLD|FYN|INPP5D|MAPK14|MAPK8|PIK3R1|POU2F1|PTEN|PTPN11|PTPRC|RAP1A|RCAN1
Control_Vs_Variant	PathwayCommons	NOTCH	8	2.48795	0.0005	FBXW7|FURIN|MAML1|NCOR2|NOTCH2|POFUT1|RBPJ|STAT3
Control_Vs_Variant	PathwayCommons	Class I MHC mediated antigen processing & presentation	10	2.47902	0.001	ANAPC7|CDC26|CDC27|PSMC3|PSMD1|PSMD14|SEC31A|TAP2|TAPBP|UBE2E1
Control_Vs_Variant	PathwayCommons	Stabilization of p53	9	2.47553	0.001	ANAPC7|CDC26|CDC27|CHEK1|MDM2|PSMC3|PSMD1|PSMD14|UBE2E1
Control_Vs_Variant	PathwayCommons	Synthesis of very long-chain fatty acyl-CoAs	3	2.46341	0.0145	ACSL1|ACSL3|ACSL6
Control_Vs_Variant	PathwayCommons	S1P2 pathway	3	2.46341	0.0135	GNA13|MAPK14|MAPK8
Control_Vs_Variant	PathwayCommons	DNA-PK pathway in nonhomologous end joining	3	2.46341	0.0145	APTX|LIG4|POLM
Control_Vs_Variant	PathwayCommons	Coregulation of Androgen receptor activity	8	2.43079	0.0005	BRCA1|CASP8|CTDSP1|NCOA2|NCOA4|NCOA6|PTK2B|ZMIZ1
Control_Vs_Variant	PathwayCommons	FAS (CD95) signaling pathway	14	2.42915	0.0405	CASP10|CASP8|CYLD|DFFA|FADD|MADD|MAPK14|MAPK8|NUMA1|PIK3R1|RIPK1|SATB1|SLK|SPTAN1
Control_Vs_Variant	PathwayCommons	Meiotic Synapsis	5	2.39686	0.0065	BRCA1|RAD21|SMC1A|STAG1|SYCP2
Control_Vs_Variant	PathwayCommons	p53-Dependent G1/S DNA damage checkpoint	9	2.37454	0.001	ANAPC7|CDC26|CDC27|CHEK1|MDM2|PSMC3|PSMD1|PSMD14|UBE2E1
Control_Vs_Variant	PathwayCommons	p53-Dependent G1 DNA Damage Response	9	2.37454	0.001	ANAPC7|CDC26|CDC27|CHEK1|MDM2|PSMC3|PSMD1|PSMD14|UBE2E1
Control_Vs_Variant	PathwayCommons	Asparagine N-linked glycosylation	7	2.33323	0.0025	ALG9|LMAN1|MGAT1|MGAT5|RPN2|SEC31A|ST3GAL4
Control_Vs_Variant	PathwayCommons	ER-Phagosome pathway	9	2.32536	0.001	ANAPC7|CDC26|CDC27|PSMC3|PSMD1|PSMD14|TAP2|TAPBP|UBE2E1
Control_Vs_Variant	PathwayCommons	Deadenylation-dependent mRNA decay	6	2.30652	0.006	DCP2|DIS3|EXOSC7|EXOSC8|PAN3|PARN
Control_Vs_Variant	PathwayCommons	Regulatory RNA pathways	3	2.30414	0.016	DICER1|POLR2D|XPO5
Control_Vs_Variant	PathwayCommons	Regulation of IFNA signaling	3	2.30414	0.0145	IFNAR1|PTPN11|TYK2
Control_Vs_Variant	PathwayCommons	MicroRNA (miRNA) Biogenesis	3	2.30414	0.016	DICER1|POLR2D|XPO5
Control_Vs_Variant	PathwayCommons	Circadian rhythm pathway	3	2.30414	0.0215	CHEK1|CLOCK|CSNK1E
Control_Vs_Variant	PathwayCommons	Fatty acid, triacylglycerol, and ketone body metabolism	7	2.27203	0.0055	ACSL1|ACSL3|ACSL6|DGAT2|FASN|HADHB|TBL1X
Control_Vs_Variant	PathwayCommons	GAB1 signalosome	4	2.26681	0.0175	MDM2|PIK3R1|PTEN|PTPN11
Control_Vs_Variant	PathwayCommons	Transcription	14	2.22959	0.03	BDP1|CCNT2|CPSF2|CSTF1|EHMT2|GTF3C5|LZTS1|POLR2D|POLR3B|POLR3H|POU2F1|RNPS1|SNAPC4|TAF1C
Control_Vs_Variant	PathwayCommons	G1/S DNA Damage Checkpoints	9	2.22948	0.001	ANAPC7|CDC26|CDC27|CHEK1|MDM2|PSMC3|PSMD1|PSMD14|UBE2E1
Control_Vs_Variant	PathwayCommons	Retinoic acid receptors-mediated signaling	5	2.22461	0.006	MAPK14|MAPK8|NCOA1|NCOA2|NCOR2
Control_Vs_Variant	PathwayCommons	Alpha4 beta1 integrin signaling events	5	2.22461	0.007	ITGA4|PRKAR1B|PTK2B|PTPRA|YWHAZ
Control_Vs_Variant	PathwayCommons	Antigen processing-Cross presentation	9	2.18273	0.002	ANAPC7|CDC26|CDC27|PSMC3|PSMD1|PSMD14|TAP2|TAPBP|UBE2E1
Control_Vs_Variant	PathwayCommons	RNA Polymerase III Transcription Termination	3	2.15869	0.016	LZTS1|POLR3B|POLR3H
Control_Vs_Variant	PathwayCommons	Platelet homeostasis	3	2.15869	0.014	LRP8|MAPK14|PTPN11
Control_Vs_Variant	PathwayCommons	GPVI-mediated activation cascade	3	2.15869	0.022	FYN|PIK3CG|PLCG2
Control_Vs_Variant	PathwayCommons	D-myo-inositol (1,3,4)-trisphosphate biosynthesis	3	2.15869	0.017	INPP5D|OCRL|PTEN
Control_Vs_Variant	PathwayCommons	M/G1 Transition	10	2.12712	0.0015	ANAPC7|CDC26|CDC27|CDC7|MCM4|POLE|PSMC3|PSMD1|PSMD14|UBE2E1
Control_Vs_Variant	PathwayCommons	DNA Replication Pre-Initiation	10	2.12712	0.0015	ANAPC7|CDC26|CDC27|CDC7|MCM4|POLE|PSMC3|PSMD1|PSMD14|UBE2E1
Control_Vs_Variant	PathwayCommons	Netrin-mediated signaling events	4	2.06386	0.0105	FYN|PIK3R1|PITPNA|TRIO
Control_Vs_Variant	PathwayCommons	Fanconi Anemia pathway	3	2.02495	0.019	BRCA1|FANCC|PALB2
Control_Vs_Variant	PathwayCommons	Ubiquitin Mediated Degradation of Phosphorylated Cdc25A	8	2.01273	0.0035	ANAPC7|CDC26|CDC27|CHEK1|PSMC3|PSMD1|PSMD14|UBE2E1
Control_Vs_Variant	PathwayCommons	Autodegradation of the E3 ubiquitin ligase COP1	8	2.01273	0.003	ANAPC7|CDC26|CDC27|CHEK1|PSMC3|PSMD1|PSMD14|UBE2E1
Control_Vs_Variant	PathwayCommons	Angiopoietin receptor Tie2-mediated signaling	6	1.97485	0.005	ELF1|FYN|MAPK14|MAPK8|PIK3R1|PTPN11
Control_Vs_Variant	PathwayCommons	Vpr-mediated nuclear import of PICs	4	1.96999	0.0235	BANF1|NUP214|NUP50|NUP62
Control_Vs_Variant	PathwayCommons	Interactions of Vpr with host cellular proteins	4	1.96999	0.0235	BANF1|NUP214|NUP50|NUP62
Control_Vs_Variant	PathwayCommons	ErbB4 signaling events	4	1.96999	0.016	CBFA2T3|FYN|MDM2|STAT5B
Control_Vs_Variant	PathwayCommons	p53-Independent G1/S DNA damage checkpoint	8	1.96478	0.0035	ANAPC7|CDC26|CDC27|CHEK1|PSMC3|PSMD1|PSMD14|UBE2E1
Control_Vs_Variant	PathwayCommons	p53-Independent DNA Damage Response	8	1.96478	0.0035	ANAPC7|CDC26|CDC27|CHEK1|PSMC3|PSMD1|PSMD14|UBE2E1
Control_Vs_Variant	PathwayCommons	Signalling by NGF	8	1.96478	0.003	AP2B1|KIDINS220|MAPK8|MDM2|PTEN|PTPN11|RALGDS|RAP1A
Control_Vs_Variant	WikiPathways	Interferon type I signaling pathways:WP585	11	4.86195	0	FYN|IFNAR1|MAPK14|MAPKAP1|PIK3R1|PTPN11|PTPRC|RAP1A|RPS6KA4|STAT3|TYK2
Control_Vs_Variant	WikiPathways	Regulation of toll-like receptor signaling pathway:KEGG-:WP1449	20	4.68272	0	AKT2|CASP8|CYLD|FADD|IFNAR1|IRAK1|IRAK4|MAP3K7IP1|MAPK14|MAPK8|MAPK9|OTUD5|PELI2|PELI3|PIK3CG|PIK3R1|PIK3R5|RIPK1|TRAF3|ZMYND11
Control_Vs_Variant	WikiPathways	TWEAK Signaling Pathway:WP2036	9	4.40849	0	AKT2|CASP8|FADD|MAPK14|MAPK8|MAPK9|RIPK1|TRAF3|TRAF5
Control_Vs_Variant	WikiPathways	Toll-like receptor signaling pathway:WP75	15	4.3031	0	AKT2|CASP8|FADD|IFNAR1|IRAK1|IRAK4|MAP3K7IP1|MAPK14|MAPK8|MAPK9|PIK3CG|PIK3R1|PIK3R5|RIPK1|TRAF3
Control_Vs_Variant	WikiPathways	Toll-like receptor signaling pathway:KEGG-:WP75	15	4.21296	0	AKT2|CASP8|FADD|IFNAR1|IRAK1|IRAK4|MAP3K7IP1|MAPK14|MAPK8|MAPK9|PIK3CG|PIK3R1|PIK3R5|RIPK1|TRAF3
Control_Vs_Variant	WikiPathways	Apoptosis:WP254	13	3.99014	0	BCL2L11|BNIP3L|CASP10|CASP8|DFFA|FADD|IGF1R|MDM2|PIK3R1|RIPK1|TNFRSF10B|TRAF3|XIAP
Control_Vs_Variant	WikiPathways	Androgen receptor signaling pathway:WP138	13	3.84658	0	BRCA1|DAXX|MDM2|NCOA1|NCOA2|NCOA4|NCOR2|PIAS2|PIK3R1|PTEN|SP1|STAT3|ZMIZ1
Control_Vs_Variant	WikiPathways	mRNA processing:WP411	16	3.78441	0	CDC26|CPSF2|CSTF1|CUGBP1|CUGBP2|DHX9|DICER1|FUS|PCBP2|PRPF4B|RNPS1|SF3B3|SFRS14|SMC1A|SRP54|SUPT5H
Control_Vs_Variant	WikiPathways	EGF/EGFR Signaling Pathway:WP437	19	3.64928	0	AP2B1|AURKA|EPS15L1|INPP5D|MAPK14|MAPK8|MAPK9|MEF2A|PIK3R1|PTEN|PTK2B|PTPN11|RALGDS|RAP1A|SOS2|SP1|STAM|STAT3|STAT5B
Control_Vs_Variant	WikiPathways	BDNF signaling pathway:WP2380	17	3.54757	0.0005	BCL2L11|CSNK2A1|DLG1|FYN|GABRB3|KIDINS220|MAPK14|MAPK8|MAPK9|MEF2A|PIK3R1|PTK2B|PTPN11|RAP1A|SORT1|STAT3|STAT5B
Control_Vs_Variant	WikiPathways	FAS pathway and Stress induction of HSP regulation:WP314	7	3.53942	0.0005	CASP10|CASP8|DAXX|DFFA|FADD|MAPK8|SPTAN1
Control_Vs_Variant	WikiPathways	IL-1 signaling pathway:WP195	9	3.52579	0	IRAK1|IRAK4|MAP3K7IP1|MAPK14|MAPK8|MAPK9|PELI2|PIK3R1|PTPN11
Control_Vs_Variant	WikiPathways	RB in Cancer:WP2446	12	3.46453	0	ANLN|BARD1|CDC7|CHEK1|E2F2|HMGB1|MCM4|MDM2|PLK4|POLE|SMC1A|TFDP2
Control_Vs_Variant	WikiPathways	miR-targeted genes in leukocytes - TarBase:WP2003	15	3.37992	0	ADAR|ADIPOR2|CAP1|CDK5RAP1|DDX5|GAK|GNA13|HMGA1|MAPK14|PLXND1|PPP2R4|SFXN1|SLC1A4|SLC7A6|ZEB1
Control_Vs_Variant	WikiPathways	mRNA Processing:WP411	15	3.27495	0	CPSF2|CSTF1|CUGBP1|CUGBP2|DHX9|DICER1|FUS|PCBP2|PRPF4B|RNPS1|SF3B3|SFRS14|SMC1A|SRP54|SUPT5H
Control_Vs_Variant	WikiPathways	Signaling of Hepatocyte Growth Factor Receptor:WP313	6	3.23571	0.002	MAPK8|PTEN|PTK2B|PTPN11|RAP1A|STAT3
Control_Vs_Variant	WikiPathways	Leptin signaling pathway:WP2034	9	3.22544	0.0015	FYN|MAPK14|MAPK8|NCOA1|PIK3R1|PTPN11|SP1|STAT3|STAT5B
Control_Vs_Variant	WikiPathways	TGF beta Signaling Pathway:WP366	14	3.22087	0.0005	MAP3K7IP1|MAPK14|MAPK8|MAPK9|MEF2A|NUP214|PIAS2|PIK3R1|PML|RBL2|RNF111|SP1|ZEB1|ZFYVE16
Control_Vs_Variant	WikiPathways	IL-7 signaling pathway:WP205	5	3.21548	0.0035	FYN|PIK3R1|PTK2B|STAT3|STAT5B
Control_Vs_Variant	WikiPathways	IL-7 Signaling Pathway:WP205	5	3.21548	0.0035	FYN|PIK3R1|PTK2B|STAT3|STAT5B
Control_Vs_Variant	WikiPathways	Prolactin Signaling Pathway:WP2037	10	3.08362	0	FYN|MAPK14|MAPK8|MAPK9|PIK3CG|PIK3R1|PTPN11|STAT3|STAT5B|YWHAZ
Control_Vs_Variant	WikiPathways	Regulation of Microtubule Cytoskeleton:WP2038	7	3.07335	0.0025	CLASP1|CLIP1|GNAQ|PTEN|PTPRA|STAT3|TRIO
Control_Vs_Variant	WikiPathways	RANKL/RANK Signaling Pathway:WP2018	8	3.0521	0.0015	AKT2|MAP3K7IP1|MAPK14|MAPK8|MAPK9|PIK3R1|TRAF3|TRAF5
Control_Vs_Variant	WikiPathways	Oncostatin M Signaling Pathway:WP2374	9	3.0061	0.002	MAPK14|MAPK8|MAPK9|PIK3R1|PTK2B|PTPN11|STAT3|STAT5B|TYK2
Control_Vs_Variant	WikiPathways	miR-targeted genes in lymphocytes - TarBase:WP2004	35	2.97213	0.0335	ADAR|ADIPOR2|ANKFY1|ATG9A|CAP1|CDK5RAP1|CLOCK|CTDSP1|CUL4B|DDX5|EZH2|GAK|GAS2L1|GNA13|HMGA1|MAPK14|MBNL1|MSI2|NOTCH2|PANX1|PLXND1|PPP2R4|PPP2R5C|PXDN|SFXN1|SLC1A4|SLC38A2|SLC7A6|SMC1A|TNFRSF10B|TTC9C|UHRF1|VEZT|WDR82|ZEB1
Control_Vs_Variant	WikiPathways	TSLP Signaling Pathway:WP2203	7	2.93534	0.002	FYN|MAPK14|MAPK8|MAPK9|PTPN11|STAT3|STAT5B
Control_Vs_Variant	WikiPathways	miR-targeted genes in muscle cell - TarBase:WP2005	29	2.90438	0.021	ADAR|ADIPOR2|ANKFY1|ATG9A|CDK5RAP1|CLOCK|CTDSP1|CUL4B|EZH2|GAK|GNA13|HMGA1|MAPK14|MBNL1|NOTCH2|PANX1|PPP2R4|PXDN|SFXN1|SLC1A4|SLC38A2|SLC7A6|SMC1A|TNFRSF10B|TTC9C|UHRF1|VEZT|WDR82|ZEB1
Control_Vs_Variant	WikiPathways	TSH signaling pathway:WP2032	9	2.90249	0.001	GNA13|GNAQ|IGF1R|MAPK14|PIK3R1|RALGDS|RAP1A|RBL2|STAT3
Control_Vs_Variant	WikiPathways	AMPK Signaling:WP1403	9	2.90249	0.0005	ADIPOR2|AKT2|CAMKK2|CPT1B|FASN|PIK3CG|PIK3R1|PPARGC1B|TSC1
Control_Vs_Variant	WikiPathways	miR-targeted genes in epithelium - TarBase:WP2002	25	2.82848	0.0145	ADAR|ADIPOR2|ANKFY1|ATG9A|CDK5RAP1|CLOCK|CTDSP1|CUL4B|DDX5|EZH2|GAK|GAS2L1|GNA13|MAPK14|MBNL1|NOTCH2|PPP2R4|PXDN|SLC1A4|SLC38A2|SMC1A|TNFRSF10B|UHRF1|VEZT|WDR82
Control_Vs_Variant	WikiPathways	IL-3 Signaling Pathway:WP286	7	2.80454	0.0015	FYN|INPP5D|MAPK8|PIK3R1|PTPN11|STAT3|STAT5B
Control_Vs_Variant	WikiPathways	Kit receptor signaling pathway:WP304	8	2.76432	0.002	FYN|INPP5D|MAPK14|MAPK8|PIK3R1|PTPN11|STAT3|STAT5B
Control_Vs_Variant	WikiPathways	Structural Pathway of Interleukin 1 (IL-1):WP2637	6	2.74687	0.005	IRAK1|IRAK4|MAP3K7IP1|MAPK14|MAPK9|SAFB
Control_Vs_Variant	WikiPathways	B Cell Receptor Signaling Pathway:WP23	11	2.74058	0.0005	FYN|INPP5D|MAPK14|MAPK8|MAPK9|PIK3CG|PIK3R1|PIP5K1C|PLCG2|PTPN11|PTPRC
Control_Vs_Variant	WikiPathways	Signaling Pathways in Glioblastoma:WP2261	10	2.71804	0.0005	AKT2|BRCA1|FGFR1|IGF1R|MDM2|PIK3CG|PIK3R1|PLCG2|PTEN|TSC1
Control_Vs_Variant	WikiPathways	DNA Damage Response (only ATM dependent):WP710	10	2.71804	0.001	BCL2L11|DVL2|HMGB1|MAPK8|MAPK9|MDM2|PPP2R5C|PTEN|RBL2|SOS2
Control_Vs_Variant	WikiPathways	AMPK signaling:WP1403	9	2.706	0.0005	ADIPOR2|AKT2|CAMKK2|CPT1B|FASN|PIK3CG|PIK3R1|PPARGC1B|TSC1
Control_Vs_Variant	WikiPathways	Interleukin-11 Signaling Pathway:WP2332	6	2.67451	0.005	FYN|PIK3R1|PPP2R4|PTPN11|STAT3|TYK2
Control_Vs_Variant	WikiPathways	Fatty Acid Biosynthesis:WP357	4	2.63867	0.007	ACSL1|ACSL3|ACSL6|FASN
Control_Vs_Variant	WikiPathways	TNF alpha Signaling Pathway:WP231	10	2.63323	0.0015	CASP8|CSNK2A1|FADD|HSP90AA1|MADD|MAP3K7IP1|MAPK8|MAPK9|RFFL|RIPK1
Control_Vs_Variant	WikiPathways	DNA damage response (only ATM dependent):WP710	10	2.63323	0.001	BCL2L11|DVL2|HMGB1|MAPK8|MAPK9|MDM2|PPP2R5C|PTEN|RBL2|SOS2
Control_Vs_Variant	WikiPathways	Wnt Signaling Pathway Netpath:WP363	7	2.62035	0.003	BCL9|CSNK1E|DVL2|MAPK8|MAPK9|RYK|TSC1
Control_Vs_Variant	WikiPathways	BCL-XL prevents the binding of truncated BID to BAX. This is prevented by BAD. BAD can displace tBID from BCL-XL. :WP231	10	2.55077	0.0015	CASP8|CSNK2A1|FADD|HSP90AA1|MADD|MAP3K7IP1|MAPK8|MAPK9|RFFL|RIPK1
Control_Vs_Variant	WikiPathways	IL-2 Signaling pathway:WP49	5	2.54634	0.0095	PIK3R1|PTK2B|PTPN11|STAT3|STAT5B
Control_Vs_Variant	WikiPathways	IL-2 Signaling Pathway:WP49	6	2.53624	0.0075	FYN|PIK3R1|PTK2B|PTPN11|STAT3|STAT5B
Control_Vs_Variant	WikiPathways	Insulin Signaling:WP481	16	2.50453	0.0125	AKT2|CAP1|FLOT2|IGF1R|MAPK14|MAPK6|MAPK8|MAPK9|MINK1|PIK3CG|PIK3R1|PTEN|PTPN11|RPS6KA4|SOS2|TSC1
Control_Vs_Variant	WikiPathways	AGE/RAGE pathway:WP2324	8	2.40739	0.006	CASP8|IRAK4|MAPK14|MAPK8|MAPK9|SP1|STAT3|STAT5B
Control_Vs_Variant	WikiPathways	Fatty Acid Beta Oxidation:WP143	5	2.38825	0.01	ACSL1|ACSL3|ACSL6|CPT1B|HADHB
Control_Vs_Variant	WikiPathways	IL-9 signaling pathway:WP22	3	2.34907	0.0265	PIK3R1|STAT3|STAT5B
Control_Vs_Variant	WikiPathways	IL-9 Signaling Pathway:WP22	3	2.34907	0.0265	PIK3R1|STAT3|STAT5B
Control_Vs_Variant	WikiPathways	Integrated Pancreatic Cancer Pathway:WP2377	16	2.32306	0.0355	BRCA1|CASP10|CASP8|DAXX|DFFA|EZH2|FADD|FGFR1|MAPK14|MAPK8|MAPK9|MDM2|PML|PTEN|RAP1A|SP1
Control_Vs_Variant	WikiPathways	Notch Signaling Pathway:WP268	6	2.22295	0.0105	DVL2|KAT2A|MAML1|NCOR2|NOTCH2|RBPJ
Control_Vs_Variant	WikiPathways	Mitochondrial Gene Expression:WP391	3	2.22088	0.023	PPARGC1B|PPRC1|SP1
Control_Vs_Variant	WikiPathways	MicroRNAs in cardiomyocyte hypertrophy:WP1544	9	2.18712	0.0045	AKT2|IGF1R|MAP3K7IP1|MAPK14|MAPK8|PIK3CG|PIK3R1|RCAN1|STAT3
Control_Vs_Variant	WikiPathways	Integrated Breast Cancer Pathway:WP1984	7	2.18684	0.008	AURKA|BARD1|CASP8|FADD|RAP1A|SP1|TSC1
Control_Vs_Variant	WikiPathways	EPO Receptor Signaling:WP581	4	2.15158	0.0255	PIK3CG|PTPRC|STAT3|STAT5B
Control_Vs_Variant	WikiPathways	Notch Signaling Pathway:WP61	7	2.08931	0.0085	FBXW7|MAML1|NCOR2|NOTCH2|PIK3R1|RBPJ|STAT3
Control_Vs_Variant	WikiPathways	Gastric cancer network 1:WP2361	4	2.06756	0.021	AURKA|E2F7|KIF15|MCM4
Control_Vs_Variant	WikiPathways	IL-4 Signaling Pathway:WP395	6	1.99978	0.0215	INPP5D|MAPK14|PIK3R1|PTPN11|STAT3|TYK2
Control_Vs_Variant	WikiPathways	estrogen signalling:WP712	3	1.99087	0.04	MAPK14|MAPK9|SP1
Control_Vs_Variant	WikiPathways	IL-5 Signaling Pathway:WP127	5	1.97467	0.024	PIK3CG|PIK3R1|PTPN11|STAT3|STAT5B
